# Supplementary material for: (Phospho)Proteomic dataset of ischemia- and ultrasound- stimulated mouse cardiac endothelial cells in vitro
Source: Data Brief. 2021 Sep 4;38:107343. doi: 10.1016/j.dib.2021.107343 (PMC8429095; doi:10.1016/j.dib.2021.107343)
Supplement: Supplementary file 1 [file mmc1.xlsx]

## Sheet: poteins across all groups
ID	Row_ID	Pnames
284	NDKB_MOUSE	Nucleoside diphosphate kinase B; Short=NDK B; Short=NDP kinase B; EC=2.7.4.6; AltName: Full=Histidine protein kinase NDKB; EC=2.7.13.3; AltName: Full=P18; AltName: Full=nm23-M2; Accession=Q01768; [Mus musculus (Mouse)]
84	NDKA_MOUSE	Nucleoside diphosphate kinase A; Short=NDK A; Short=NDP kinase A; EC=2.7.4.6; AltName: Full=Metastasis inhibition factor NM23; AltName: Full=NDPK-A; AltName: Full=Tumor metastatic process-associated protein; AltName: Full=nm23-M1; Accession=P15532; [Mus m
40	RSU1_MOUSE	Ras suppressor protein 1; Short=RSP-1; Short=Rsu-1; Accession=Q01730; [Mus musculus (Mouse)]
285	RLA2_MOUSE	60S acidic ribosomal protein P2; Accession=P99027; Q3TKY3; Q9CQ99; Q9CZJ8; [Mus musculus (Mouse)]
60	EMC1_MOUSE	ER membrane protein complex subunit 1; Flags: Precursor; Accession=Q8C7X2; B2RTJ5; Q3TCG4; Q6ZQJ4; Q8K3W8; [Mus musculus (Mouse)]
27	SYEP_MOUSE	Bifunctional glutamate/proline--tRNA ligase; AltName: Full=Bifunctional aminoacyl-tRNA synthetase; Includes: Glutamate--tRNA ligase; EC=6.1.1.17; AltName: Full=Glutamyl-tRNA synthetase; Short=GluRS; Includes: Proline--tRNA ligase; EC=6.1.1.15; AltName: Fu
4	IDHG1_MOUSE	Isocitrate dehydrogenase [NAD] subunit gamma 1, mitochondrial; EC=1.1.1.41; AltName: Full=Isocitric dehydrogenase subunit gamma; AltName: Full=NAD(+)-specific ICDH subunit gamma; Flags: Precursor; Accession=P70404; [Mus musculus (Mouse)]
291	RS15_MOUSE	40S ribosomal protein S15; AltName: Full=RIG protein; Accession=P62843; P11174; Q52KC9; [Mus musculus (Mouse)]
118	AKCL2_MOUSE	1,5-anhydro-D-fructose reductase; Short=AF reductase; EC=1.1.1.263; AltName: Full=Aldo-keto reductase family 1 member C-like protein 2; AltName: Full=Aldo-keto reductase family 1 member E1; AltName: Full=Aldo-keto reductase family 1 member E2; Accession=Q
142	VIGLN_MOUSE	Vigilin; AltName: Full=High density lipoprotein-binding protein; Short=HDL-binding protein; Accession=Q8VDJ3; [Mus musculus (Mouse)]
183	IPYR_MOUSE	Inorganic pyrophosphatase; EC=3.6.1.1; AltName: Full=Pyrophosphate phospho-hydrolase; Short=PPase; Accession=Q9D819; [Mus musculus (Mouse)]
130	TRXR1_MOUSE	Thioredoxin reductase 1, cytoplasmic; Short=TR; EC=1.8.1.9; AltName: Full=Thioredoxin reductase TR1; Accession=Q9JMH6; Q3UEB7; Q3UK84; Q8CI31; Q99P49; Q9CSV5; [Mus musculus (Mouse)]
85	SYLC_MOUSE	Leucine--tRNA ligase, cytoplasmic; EC=6.1.1.4; AltName: Full=Leucyl-tRNA synthetase; Short=LeuRS; Accession=Q8BMJ2; Q8BKW9; [Mus musculus (Mouse)]
116	ASNS_MOUSE	Asparagine synthetase [glutamine-hydrolyzing]; EC=6.3.5.4; AltName: Full=Glutamine-dependent asparagine synthetase; Accession=Q61024; Q3TJA1; Q8BPC8; [Mus musculus (Mouse)]
39	EIF3F_MOUSE	Eukaryotic translation initiation factor 3 subunit F {ECO:0000255|HAMAP-Rule:MF_03005}; Short=eIF3f {ECO:0000255|HAMAP-Rule:MF_03005}; AltName: Full=Deubiquitinating enzyme eIF3f; EC=3.4.19.12; AltName: Full=Eukaryotic translation initiation factor 3 subu
287	RL38_MOUSE	60S ribosomal protein L38; Accession=Q9JJI8; [Mus musculus (Mouse)]
148	NP1L1_MOUSE	Nucleosome assembly protein 1-like 1; AltName: Full=Brain protein DN38; AltName: Full=NAP-1-related protein; Flags: Precursor; Accession=P28656; Q3UL14; [Mus musculus (Mouse)]
5	CAPR1_MOUSE	Caprin-1; AltName: Full=Cytoplasmic activation- and proliferation-associated protein 1; AltName: Full=GPI-anchored membrane protein 1; AltName: Full=GPI-anchored protein p137; Short=GPI-p137; Short=p137GPI; AltName: Full=Membrane component chromosome 11 s
10	ABCE1_MOUSE	ATP-binding cassette sub-family E member 1; AltName: Full=RNase L inhibitor; AltName: Full=Ribonuclease 4 inhibitor; Short=RNS4I; Accession=P61222; O88793; Q13181; Q13864; Q96AL0; Q96B10; Q99K66; [Mus musculus (Mouse)]
14	SCOC_MOUSE	Short coiled-coil protein; Accession=Q78YZ6; B2RV68; Q32NY7; Q3TJC8; Q58E48; Q5U450; Q9WU55; [Mus musculus (Mouse)]
147	THY1_MOUSE	Thy-1 membrane glycoprotein; AltName: Full=Thy-1 antigen; AltName: CD_antigen=CD90; Flags: Precursor; Accession=P01831; [Mus musculus (Mouse)]
286	IF5A2_MOUSE	Eukaryotic translation initiation factor 5A-2; Short=eIF-5A-2; Short=eIF-5A2; AltName: Full=Eukaryotic initiation factor 5A isoform 2; Accession=Q8BGY2; [Mus musculus (Mouse)]
93	INF2_MOUSE	Inverted formin-2; Accession=Q0GNC1; Q14C56; Q499F7; Q6P9T3; [Mus musculus (Mouse)]
199	PEBB_MOUSE	Core-binding factor subunit beta; Short=CBF-beta; AltName: Full=Polyomavirus enhancer-binding protein 2 beta subunit; Short=PEA2-beta; Short=PEBP2-beta; AltName: Full=SL3-3 enhancer factor 1 subunit beta; AltName: Full=SL3/AKV core-binding factor beta sub
34	DDX1_MOUSE	ATP-dependent RNA helicase DDX1; EC=3.6.4.13; AltName: Full=DEAD box protein 1; Accession=Q91VR5; Q3TU41; [Mus musculus (Mouse)]
37	PHB2_MOUSE	Prohibitin-2; AltName: Full=B-cell receptor-associated protein BAP37; AltName: Full=Repressor of estrogen receptor activity; Accession=O35129; O89075; Q61336; [Mus musculus (Mouse)]
12	TM9S3_MOUSE	Transmembrane 9 superfamily member 3; Flags: Precursor; Accession=Q9ET30; [Mus musculus (Mouse)]
146	NP1L4_MOUSE	Nucleosome assembly protein 1-like 4; Accession=Q78ZA7; O88701; [Mus musculus (Mouse)]
89	MICA1_MOUSE	Protein-methionine sulfoxide oxidase MICAL1; EC=1.14.13.-; AltName: Full=Molecule interacting with CasL protein 1; Short=MICAL-1; Short=mMical1; AltName: Full=NEDD9-interacting protein with calponin homology and LIM domains; Accession=Q8VDP3; D3Z4C6; E9PX
149	ADT1_MOUSE	ADP/ATP translocase 1; AltName: Full=ADP,ATP carrier protein 1; AltName: Full=ADP,ATP carrier protein, heart/skeletal muscle isoform T1; AltName: Full=Adenine nucleotide translocator 1; Short=ANT 1; AltName: Full=Solute carrier family 25 member 4; AltName
92	PSD13_MOUSE	26S proteasome non-ATPase regulatory subunit 13; AltName: Full=26S proteasome regulatory subunit RPN9; AltName: Full=26S proteasome regulatory subunit S11; AltName: Full=26S proteasome regulatory subunit p40.5; Accession=Q9WVJ2; Q3TB19; Q3TR74; Q542R0; [M
222	SPAG7_MOUSE	Sperm-associated antigen 7; Accession=Q7TNE3; Q3TM27; Q80XJ8; Q8BK16; [Mus musculus (Mouse)]
259	RM21_MOUSE	39S ribosomal protein L21, mitochondrial; Short=L21mt; Short=MRP-L21; Flags: Precursor; Accession=Q9D1N9; Q9CSH9; Q9D214; [Mus musculus (Mouse)]
151	CHSP1_MOUSE	Calcium-regulated heat stable protein 1; AltName: Full=Calcium-regulated heat-stable protein of 24 kDa; Short=CRHSP-24; Accession=Q9CR86; [Mus musculus (Mouse)]
6	IDE_MOUSE	Insulin-degrading enzyme; EC=3.4.24.56; AltName: Full=Insulin protease; Short=Insulinase; AltName: Full=Insulysin; Accession=Q9JHR7; [Mus musculus (Mouse)]
143	RL30_MOUSE	60S ribosomal protein L30; Accession=P62889; P04645; [Mus musculus (Mouse)]
115	NOP2_MOUSE	Probable 28S rRNA (cytosine-C(5))-methyltransferase; EC=2.1.1.-; AltName: Full=Nucleolar protein 1; AltName: Full=Nucleolar protein 2 homolog; AltName: Full=Proliferating-cell nucleolar antigen p120; AltName: Full=Proliferation-associated nucleolar protei
221	TBCD_MOUSE	Tubulin-specific chaperone D; AltName: Full=Beta-tubulin cofactor D; AltName: Full=Tubulin-folding cofactor D; Accession=Q8BYA0; [Mus musculus (Mouse)]
2	CHD4_MOUSE	Chromodomain-helicase-DNA-binding protein 4; Short=CHD-4; EC=3.6.4.12; Accession=Q6PDQ2; [Mus musculus (Mouse)]
229	ABCF2_MOUSE	ATP-binding cassette sub-family F member 2; Accession=Q99LE6; Q3UA24; Q8C1S5; Q9JL48; [Mus musculus (Mouse)]
283	ARF1_MOUSE	ADP-ribosylation factor 1; Accession=P84078; P10947; P32889; Q3THZ2; Q3U849; Q3UDG1; Q3UF76; [Mus musculus (Mouse)]
25	EIF3L_MOUSE	Eukaryotic translation initiation factor 3 subunit L {ECO:0000255|HAMAP-Rule:MF_03011}; Short=eIF3l {ECO:0000255|HAMAP-Rule:MF_03011}; AltName: Full=66 kDa tyrosine-rich heat shock protein; AltName: Full=67 kDa polymerase-associated factor; AltName: Full=
154	PTBP1_MOUSE	Polypyrimidine tract-binding protein 1; Short=PTB; AltName: Full=Heterogeneous nuclear ribonucleoprotein I; Short=hnRNP I; Accession=P17225; [Mus musculus (Mouse)]
265	NAA25_MOUSE	N-alpha-acetyltransferase 25, NatB auxiliary subunit; AltName: Full=Mitochondrial distribution and morphology protein 20; AltName: Full=N-terminal acetyltransferase B complex subunit MDM20; Short=NatB complex subunit MDM20; AltName: Full=N-terminal acetyl
152	GANAB_MOUSE	Neutral alpha-glucosidase AB; EC=3.2.1.84; AltName: Full=Alpha-glucosidase 2; AltName: Full=Glucosidase II subunit alpha; Flags: Precursor; Accession=Q8BHN3; O08794; Q149A6; Q80U81; Q9CS53; [Mus musculus (Mouse)]
26	DHX9_MOUSE	ATP-dependent RNA helicase A; Short=RHA; EC=3.6.4.13; AltName: Full=DEAH box protein 9; Short=mHEL-5; AltName: Full=Nuclear DNA helicase II; Short=NDH II; Accession=O70133; O35931; O54703; Q5FWY1; Q6R5F7; Q9CSA2; [Mus musculus (Mouse)]
226	PP1B_MOUSE	Serine/threonine-protein phosphatase PP1-beta catalytic subunit; Short=PP-1B; EC=3.1.3.16; EC=3.1.3.53; Accession=P62141; P37140; Q3TBE5; Q3TL90; Q542E7; Q8C285; Q9DBY2; [Mus musculus (Mouse)]
217	RALY_MOUSE	RNA-binding protein Raly; AltName: Full=Maternally-expressed hnRNP C-related protein; AltName: Full=hnRNP associated with lethal yellow protein; Accession=Q64012; A2AU63; Q99K76; Q9CXH8; Q9QZX6; [Mus musculus (Mouse)]
82	LYPA1_MOUSE	Acyl-protein thioesterase 1; Short=APT-1; EC=3.1.2.-; AltName: Full=Lysophospholipase 1; AltName: Full=Lysophospholipase I; Short=LPL-I; Short=LysoPLA I; Accession=P97823; Q3TJZ0; Q7TPX1; Q8BWM6; [Mus musculus (Mouse)]
153	PSMD7_MOUSE	26S proteasome non-ATPase regulatory subunit 7; AltName: Full=26S proteasome regulatory subunit RPN8; AltName: Full=26S proteasome regulatory subunit S12; AltName: Full=Mov34 protein; AltName: Full=Proteasome subunit p40; Accession=P26516; Q3TW61; Q8C0I8;
38	PSMD1_MOUSE	26S proteasome non-ATPase regulatory subunit 1; AltName: Full=26S proteasome regulatory subunit RPN2; AltName: Full=26S proteasome regulatory subunit S1; Accession=Q3TXS7; B2RRP8; [Mus musculus (Mouse)]
145	ARF5_MOUSE	ADP-ribosylation factor 5; Accession=P84084; A2RTC5; P26437; [Mus musculus (Mouse)]
117	T22D1_MOUSE	TSC22 domain family protein 1; AltName: Full=Regulatory protein TSC-22; AltName: Full=TGFB-stimulated clone 22 homolog; AltName: Full=TSC22-related inducible leucine zipper 1b; AltName: Full=Transforming growth factor beta-1-induced transcript 4 protein;
155	GLRX3_MOUSE	Glutaredoxin-3; AltName: Full=PKC-interacting cousin of thioredoxin; Short=PICOT; AltName: Full=PKC-theta-interacting protein; Short=PKCq-interacting protein; AltName: Full=Thioredoxin-like protein 2; Accession=Q9CQM9; Q5I0V8; Q9JLZ2; [Mus musculus (Mouse
230	MSTO1_MOUSE	Protein misato homolog 1; Accession=Q2YDW2; Q3TJ50; Q3TLZ1; Q3TQV9; Q922H6; [Mus musculus (Mouse)]
156	IMB1_MOUSE	Importin subunit beta-1; AltName: Full=Karyopherin subunit beta-1; AltName: Full=Nuclear factor p97; AltName: Full=Pore targeting complex 97 kDa subunit; Short=PTAC97; AltName: Full=SCG; Accession=P70168; Q62117; Q6GTI5; [Mus musculus (Mouse)]
198	PPCE_MOUSE	Prolyl endopeptidase; Short=PE; EC=3.4.21.26; AltName: Full=Post-proline cleaving enzyme; Accession=Q9QUR6; Q80YS1; [Mus musculus (Mouse)]
264	MICA3_MOUSE	Protein-methionine sulfoxide oxidase MICAL3; EC=1.14.13.-; AltName: Full=Molecule interacting with CasL protein 3; Short=MICAL-3; Accession=Q8CJ19; B2RR77; Q3UGQ8; Q3V160; Q69ZY5; Q80TE8; Q8BXB1; [Mus musculus (Mouse)]
131	PEBP1_MOUSE	Phosphatidylethanolamine-binding protein 1; Short=PEBP-1; AltName: Full=HCNPpp; Contains: Hippocampal cholinergic neurostimulating peptide; Short=HCNP; Accession=P70296; Q9D8G9; Q9JJ58; [Mus musculus (Mouse)]
159	DAP1_MOUSE	Death-associated protein 1; Short=DAP-1; Accession=Q91XC8; [Mus musculus (Mouse)]
11	F120A_MOUSE	Constitutive coactivator of PPAR-gamma-like protein 1; AltName: Full=Oxidative stress-associated Src activator; AltName: Full=Protein FAM120A; Accession=Q6A0A9; A0PJK6; B3DFJ0; Q91Z16; [Mus musculus (Mouse)]
128	U520_MOUSE	U5 small nuclear ribonucleoprotein 200 kDa helicase; EC=3.6.4.13; AltName: Full=BRR2 homolog; AltName: Full=U5 snRNP-specific 200 kDa protein; Short=U5-200KD; Accession=Q6P4T2; Q69ZZ3; [Mus musculus (Mouse)]
112	C10_MOUSE	Protein C10; Accession=O35127; Q545G8; [Mus musculus (Mouse)]
113	TNPO1_MOUSE	Transportin-1; AltName: Full=Importin beta-2; AltName: Full=Karyopherin beta-2; Accession=Q8BFY9; Q8C0S3; Q8K2E7; [Mus musculus (Mouse)]
250	GCDH_MOUSE	Glutaryl-CoA dehydrogenase, mitochondrial; Short=GCD; EC=1.3.8.6; Flags: Precursor; Accession=Q60759; Q6P8N6; [Mus musculus (Mouse)]
28	IF2G_MOUSE	Eukaryotic translation initiation factor 2 subunit 3, X-linked; AltName: Full=Eukaryotic translation initiation factor 2 subunit gamma, X-linked; Short=eIF-2-gamma X; Accession=Q9Z0N1; [Mus musculus (Mouse)]
129	HMOX1_MOUSE	Heme oxygenase 1; Short=HO-1; EC=1.14.14.18 {ECO:0000250|UniProtKB:O48782}; AltName: Full=P32 protein; Accession=P14901; [Mus musculus (Mouse)]
41	FBLL1_MOUSE	rRNA/tRNA 2'-O-methyltransferase fibrillarin-like protein 1; EC=2.1.1.-; AltName: Full=Protein-glutamine methyltransferase; Accession=Q80WS3; [Mus musculus (Mouse)]
185	STT3A_MOUSE	Dolichyl-diphosphooligosaccharide--protein glycosyltransferase subunit STT3A; Short=Oligosaccharyl transferase subunit STT3A; Short=STT3-A; EC=2.4.99.18; AltName: Full=B5; AltName: Full=Integral membrane protein 1; Accession=P46978; [Mus musculus (Mouse)]
127	OLA1_MOUSE	Obg-like ATPase 1 {ECO:0000255|HAMAP-Rule:MF_03167}; AltName: Full=GTP-binding protein 9; Accession=Q9CZ30; B1AYJ8; B1AYK0; Q9CWE2; Q9CX91; Q9CYC9; Q9CZ56; [Mus musculus (Mouse)]
218	LMF2_MOUSE	Lipase maturation factor 2; AltName: Full=Transmembrane protein 112B; AltName: Full=Transmembrane protein 153; Accession=Q8C3X8; [Mus musculus (Mouse)]
282	TTC1_MOUSE	Tetratricopeptide repeat protein 1; Short=TPR repeat protein 1; Accession=Q91Z38; Q3TLM0; [Mus musculus (Mouse)]
59	PDCD5_MOUSE	Programmed cell death protein 5; AltName: Full=TF-1 cell apoptosis-related protein 19; Short=Protein TFAR19; Accession=P56812; [Mus musculus (Mouse)]
42	ZN638_MOUSE	Zinc finger protein 638 {ECO:0000312|MGI:MGI:1203484}; AltName: Full=Nuclear protein 220 {ECO:0000303|PubMed:8670298}; AltName: Full=Zinc finger matrin-like protein {ECO:0000250|UniProtKB:Q14966}; Accession=Q61464; Q6DFV9; Q8C941; [Mus musculus (Mouse)]
227	SAR1B_MOUSE	GTP-binding protein SAR1b; Accession=Q9CQC9; Q3UBL6; [Mus musculus (Mouse)]
13	PRDX3_MOUSE	Thioredoxin-dependent peroxide reductase, mitochondrial; EC=1.11.1.15; AltName: Full=Antioxidant protein 1; Short=AOP-1; AltName: Full=PRX III; AltName: Full=Perioredoxin-3; AltName: Full=Protein MER5; Flags: Precursor; Accession=P20108; [Mus musculus (Mo
95	TSN_MOUSE	Translin; EC=3.1.-.-; AltName: Full=Component 3 of promoter of RISC; Short=C3PO; AltName: Full=Testis/brain RNA-binding protein; Short=TB-RBP; Accession=Q62348; [Mus musculus (Mouse)]
87	GPX7_MOUSE	Glutathione peroxidase 7; Short=GPx-7; Short=GSHPx-7; EC=1.11.1.9; Flags: Precursor; Accession=Q99LJ6; [Mus musculus (Mouse)]
266	RBPMS_MOUSE	RNA-binding protein with multiple splicing; Short=RBP-MS; AltName: Full=Heart and RRM expressed sequence; Short=Hermes; Accession=Q9WVB0; Q78HG1; Q9CPU5; [Mus musculus (Mouse)]
70	AGM1_MOUSE	Phosphoacetylglucosamine mutase {ECO:0000305}; Short=PAGM; EC=5.4.2.3 {ECO:0000250|UniProtKB:O95394}; AltName: Full=Acetylglucosamine phosphomutase {ECO:0000305}; AltName: Full=N-acetylglucosamine-phosphate mutase {ECO:0000305}; AltName: Full=Phosphogluco
109	NH2L1_MOUSE	NHP2-like protein 1; AltName: Full=Fertilization antigen 1; Short=FA-1; AltName: Full=High mobility group-like nuclear protein 2 homolog 1; AltName: Full=Sperm-specific antigen 1; AltName: Full=U4/U6.U5 small nuclear ribonucleoprotein SNU13 {ECO:0000250|U
45	PACN2_MOUSE	Protein kinase C and casein kinase substrate in neurons protein 2; AltName: Full=Syndapin-2; AltName: Full=Syndapin-II; Accession=Q9WVE8; [Mus musculus (Mouse)]
36	CO4A1_MOUSE	Collagen alpha-1(IV) chain; Contains: Arresten; Flags: Precursor; Accession=P02463; Q3UHJ4; Q3UJE7; Q3UQV2; Q53X35; Q6GQS7; Q6PHB5; Q99LQ8; [Mus musculus (Mouse)]
91	SFR1_MOUSE	Swi5-dependent recombination DNA repair protein 1 homolog; AltName: Full=Meiosis protein 5 homolog; Accession=Q9D116; Q9D4W4; [Mus musculus (Mouse)]
90	DPM1_MOUSE	Dolichol-phosphate mannosyltransferase subunit 1; EC=2.4.1.83; AltName: Full=Dolichol-phosphate mannose synthase subunit 1; Short=DPM synthase subunit 1; AltName: Full=Dolichyl-phosphate beta-D-mannosyltransferase subunit 1; AltName: Full=Mannose-P-dolich
35	UCRI_MOUSE	Cytochrome b-c1 complex subunit Rieske, mitochondrial; EC=1.10.2.2; AltName: Full=Complex III subunit 5; AltName: Full=Cytochrome b-c1 complex subunit 5; AltName: Full=Rieske iron-sulfur protein; Short=RISP; AltName: Full=Ubiquinol-cytochrome c reductase
267	JAK1_MOUSE	Tyrosine-protein kinase JAK1; EC=2.7.10.2; AltName: Full=Janus kinase 1; Short=JAK-1; Accession=P52332; Q62126; [Mus musculus (Mouse)]
144	RB11A_MOUSE	Ras-related protein Rab-11A; Short=Rab-11; Flags: Precursor; Accession=P62492; P24410; Q3V1Z6; Q9JLX1; [Mus musculus (Mouse)]
150	TBA1C_MOUSE	Tubulin alpha-1C chain; AltName: Full=Alpha-tubulin 6; AltName: Full=Alpha-tubulin isotype M-alpha-6; AltName: Full=Tubulin alpha-6 chain; Contains: Detyrosinated tubulin alpha-1C chain; Accession=P68373; P05216; Q9CSE9; [Mus musculus (Mouse)]
216	NAA11_MOUSE	N-alpha-acetyltransferase 11; EC=2.3.1.88; AltName: Full=N-terminal acetyltransferase complex ARD1 subunit homolog B; AltName: Full=NatA catalytic subunit Naa11; Accession=Q3UX61; Q3V0C7; [Mus musculus (Mouse)]
220	PDC10_MOUSE	Programmed cell death protein 10; AltName: Full=TF-1 cell apoptosis-related protein 15; Accession=Q8VE70; Q9DAR3; Q9WV43; [Mus musculus (Mouse)]
88	CSN6_MOUSE	COP9 signalosome complex subunit 6; Short=SGN6; Short=Signalosome subunit 6; AltName: Full=JAB1-containing signalosome subunit 6; Accession=O88545; [Mus musculus (Mouse)]
108	GNAI3_MOUSE	Guanine nucleotide-binding protein G(k) subunit alpha; AltName: Full=G(i) alpha-3; Accession=Q9DC51; A2AE36; Q3TGV1; Q61019; [Mus musculus (Mouse)]
29	SYIC_MOUSE	Isoleucine--tRNA ligase, cytoplasmic; EC=6.1.1.5; AltName: Full=Isoleucyl-tRNA synthetase; Short=IRS; Short=IleRS; Accession=Q8BU30; Q6NXK4; [Mus musculus (Mouse)]
126	NSUN2_MOUSE	tRNA (cytosine(34)-C(5))-methyltransferase; EC=2.1.1.203; AltName: Full=Myc-induced SUN domain-containing protein; Short=Misu; AltName: Full=NOL1/NOP2/Sun domain family member 2; Accession=Q1HFZ0; A0PJD6; Q3U972; Q8BPG9; Q8CDF9; Q91YX9; [Mus musculus (Mou
181	RL35A_MOUSE	60S ribosomal protein L35a; Accession=O55142; [Mus musculus (Mouse)]
182	HNRPQ_MOUSE	Heterogeneous nuclear ribonucleoprotein Q; Short=hnRNP Q; AltName: Full=Glycine- and tyrosine-rich RNA-binding protein; Short=GRY-RBP; AltName: Full=NS1-associated protein 1; AltName: Full=Synaptotagmin-binding, cytoplasmic RNA-interacting protein; AltNam
114	MCM3_MOUSE	DNA replication licensing factor MCM3; EC=3.6.4.12; AltName: Full=DNA polymerase alpha holoenzyme-associated protein P1; AltName: Full=P1-MCM3; Accession=P25206; Q61492; [Mus musculus (Mouse)]
94	QCR2_MOUSE	Cytochrome b-c1 complex subunit 2, mitochondrial; AltName: Full=Complex III subunit 2; AltName: Full=Core protein II; AltName: Full=Ubiquinol-cytochrome-c reductase complex core protein 2; Flags: Precursor; Accession=Q9DB77; Q8BK11; Q9CVK7; [Mus musculus
1	SYYC_MOUSE	Tyrosine--tRNA ligase, cytoplasmic; EC=6.1.1.1; AltName: Full=Tyrosyl-tRNA synthetase; Short=TyrRS; Contains: Tyrosine--tRNA ligase, cytoplasmic, N-terminally processed; Accession=Q91WQ3; Q3TEC8; Q3U9A1; Q3UTA7; Q8BVT2; Q8C183; [Mus musculus (Mouse)]
225	RM04_MOUSE	39S ribosomal protein L4, mitochondrial; Short=L4mt; Short=MRP-L4; Accession=Q9DCU6; Q811L8; Q8JZU9; Q9JJB3; [Mus musculus (Mouse)]
158	SRSF1_MOUSE	Serine/arginine-rich splicing factor 1; AltName: Full=ASF/SF2; AltName: Full=Pre-mRNA-splicing factor SRp30a; AltName: Full=Splicing factor, arginine/serine-rich 1; Accession=Q6PDM2; B2KGJ5; Q3UCH2; Q5SXC5; Q8BJV3; Q8C1H9; [Mus musculus (Mouse)]
197	GLYR1_MOUSE	Putative oxidoreductase GLYR1; EC=1.-.-.-; AltName: Full=Glyoxylate reductase 1 homolog; AltName: Full=Nuclear protein NP60; Accession=Q922P9; Q3TX02; Q9CYQ1; [Mus musculus (Mouse)]
219	HEXI1_MOUSE	Protein HEXIM1; AltName: Full=Cardiac lineage protein 1; Accession=Q8R409; [Mus musculus (Mouse)]
258	ERG_MOUSE	Transcriptional regulator ERG; Accession=P81270; A6H6E7; Q8C5L4; Q920K7; Q920K8; Q920K9; [Mus musculus (Mouse)]
294	IF4A1_MOUSE	Eukaryotic initiation factor 4A-I; Short=eIF-4A-I; Short=eIF4A-I; EC=3.6.4.13; AltName: Full=ATP-dependent RNA helicase eIF4A-1; Accession=P60843; P04765; Q61516; [Mus musculus (Mouse)]
55	GCN1_MOUSE	eIF-2-alpha kinase activator GCN1 {ECO:0000305}; AltName: Full=GCN1 eIF-2-alpha kinase activator homolog {ECO:0000250|UniProtKB:Q92616}; AltName: Full=GCN1-like protein 1 {ECO:0000312|MGI:MGI:2444248}; AltName: Full=General control of amino-acid synthesis
228	S35F3_MOUSE	Putative thiamine transporter SLC35F3 {ECO:0000250|UniProtKB:Q8IY50}; AltName: Full=Solute carrier family 35 member F3; Accession=Q1LZI2; Q8BL51; [Mus musculus (Mouse)]
119	RB6I2_MOUSE	ELKS/Rab6-interacting/CAST family member 1; Short=ERC-1; AltName: Full=CAZ-associated structural protein 2; Short=CAST2; AltName: Full=Rab6-interacting protein 2; Accession=Q99MI1; Q80TK7; Q8BPL1; Q8C7Y1; Q99MI2; [Mus musculus (Mouse)]
223	IMA4_MOUSE	Importin subunit alpha-4; AltName: Full=Importin alpha Q2; Short=Qip2; AltName: Full=Karyopherin subunit alpha-3; Accession=O35344; [Mus musculus (Mouse)]
15	DYL1_MOUSE	Dynein light chain 1, cytoplasmic; AltName: Full=8 kDa dynein light chain; Short=DLC8; AltName: Full=Dynein light chain LC8-type 1; AltName: Full=Protein inhibitor of neuronal nitric oxide synthase; Short=PIN; Short=mPIN; Accession=P63168; Q15701; Q3UGE7;
63	E2AK2_MOUSE	Interferon-induced, double-stranded RNA-activated protein kinase; EC=2.7.11.1; AltName: Full=Eukaryotic translation initiation factor 2-alpha kinase 2; Short=eIF-2A protein kinase 2; AltName: Full=Interferon-inducible RNA-dependent protein kinase; AltName
194	SNAG_MOUSE	Gamma-soluble NSF attachment protein; Short=SNAP-gamma; AltName: Full=N-ethylmaleimide-sensitive factor attachment protein gamma; Accession=Q9CWZ7; Q3TPT4; [Mus musculus (Mouse)]
195	F16B1_MOUSE	Protein FAM160B1; Accession=Q8CDM8; Q3T9P9; Q68FM8; Q6P5D5; Q80TB5; Q8C8M2; Q8R1V3; [Mus musculus (Mouse)]
196	SDF2L_MOUSE	Stromal cell-derived factor 2-like protein 1; Short=SDF2-like protein 1; Flags: Precursor; Accession=Q9ESP1; Q9ESP2; [Mus musculus (Mouse)]
206	GCSP_MOUSE	Glycine dehydrogenase (decarboxylating), mitochondrial; EC=1.4.4.2; AltName: Full=Glycine cleavage system P protein; AltName: Full=Glycine decarboxylase; AltName: Full=Glycine dehydrogenase (aminomethyl-transferring); Flags: Precursor; Accession=Q91W43; [
62	SYFB_MOUSE	Phenylalanine--tRNA ligase beta subunit; EC=6.1.1.20 {ECO:0000250|UniProtKB:Q9NSD9}; AltName: Full=Phenylalanyl-tRNA synthetase beta subunit; Short=PheRS; Accession=Q9WUA2; Q9CWZ8; [Mus musculus (Mouse)]
207	SPRE_MOUSE	Sepiapterin reductase; Short=SPR; EC=1.1.1.153; Accession=Q64105; Q63996; [Mus musculus (Mouse)]
58	PININ_MOUSE	Pinin; Accession=O35691; Q8CD89; Q8CGU3; [Mus musculus (Mouse)]
122	CCAR1_MOUSE	Cell division cycle and apoptosis regulator protein 1; AltName: Full=Cell cycle and apoptosis regulatory protein 1; Short=CARP-1; Accession=Q8CGG1; Q9CSR5; [Mus musculus (Mouse)]
57	NPL4_MOUSE	Nuclear protein localization protein 4 homolog; Short=Protein NPL4; Accession=P60670; B1ATY4; B1ATY5; [Mus musculus (Mouse)]
224	PARP1_MOUSE	Poly [ADP-ribose] polymerase 1; Short=PARP-1; EC=2.4.2.30; AltName: Full=ADP-ribosyltransferase diphtheria toxin-like 1; Short=ARTD1; AltName: Full=NAD(+) ADP-ribosyltransferase 1; Short=ADPRT 1; AltName: Full=Poly[ADP-ribose] synthase 1; Short=msPARP; Ac
65	FA49B_MOUSE	Protein FAM49B; Accession=Q921M7; [Mus musculus (Mouse)]
249	GTPB1_MOUSE	GTP-binding protein 1; Short=G-protein 1; Short=GP-1; Short=GP1; Accession=O08582; Q3UD96; Q3UGW6; Q545R1; Q80ZY5; [Mus musculus (Mouse)]
64	RBM39_MOUSE	RNA-binding protein 39; AltName: Full=Coactivator of activating protein 1 and estrogen receptors; Short=Coactivator of AP-1 and ERs; AltName: Full=RNA-binding motif protein 39; AltName: Full=RNA-binding region-containing protein 2; AltName: Full=Transcrip
31	EPN4_MOUSE	Clathrin interactor 1; AltName: Full=Enthoprotin; AltName: Full=Epsin-4; AltName: Full=Epsin-related protein; Short=EpsinR; Accession=Q99KN9; Q8CFH4; [Mus musculus (Mouse)]
3	PABP2_MOUSE	Polyadenylate-binding protein 2; Short=PABP-2; Short=Poly(A)-binding protein 2; AltName: Full=Nuclear poly(A)-binding protein 1; AltName: Full=Poly(A)-binding protein II; Short=PABII; AltName: Full=Polyadenylate-binding nuclear protein 1; Accession=Q8CCS6
120	SARNP_MOUSE	SAP domain-containing ribonucleoprotein; AltName: Full=Nuclear protein Hcc-1; Accession=Q9D1J3; Q3UJZ4; Q9CU18; [Mus musculus (Mouse)]
121	SMCA5_MOUSE	SWI/SNF-related matrix-associated actin-dependent regulator of chromatin subfamily A member 5; EC=3.6.4.-; AltName: Full=Sucrose nonfermenting protein 2 homolog; Short=mSnf2h; Accession=Q91ZW3; Q8C791; Q8CA22; Q8VDG1; Q925M9; [Mus musculus (Mouse)]
138	COX6C_MOUSE	Cytochrome c oxidase subunit 6C; AltName: Full=Cytochrome c oxidase polypeptide VIc; Accession=Q9CPQ1; Q52KC6; [Mus musculus (Mouse)]
111	BRX1_MOUSE	Ribosome biogenesis protein BRX1 homolog; AltName: Full=Brix domain-containing protein 2; Accession=Q9DCA5; Q3THD3; Q91YS6; [Mus musculus (Mouse)]
184	PRS8_MOUSE	26S protease regulatory subunit 8; AltName: Full=26S proteasome AAA-ATPase subunit RPT6; AltName: Full=Proteasome 26S subunit ATPase 5; AltName: Full=Proteasome subunit p45; AltName: Full=p45/SUG; Short=mSUG1; Accession=P62196; O35051; P47210; P52915; P52
61	NRBP_MOUSE	Nuclear receptor-binding protein; AltName: Full=HLS7-interacting protein kinase; AltName: Full=MLF1 adapter molecule; Accession=Q99J45; Q8BL77; [Mus musculus (Mouse)]
288	RL31_MOUSE	60S ribosomal protein L31; Accession=P62900; P12947; [Mus musculus (Mouse)]
271	DDX6_MOUSE	Probable ATP-dependent RNA helicase DDX6 {ECO:0000305}; EC=3.6.4.13 {ECO:0000305}; AltName: Full=ATP-dependent RNA helicase p54; AltName: Full=DEAD box protein 6; AltName: Full=Oncogene RCK homolog; Accession=P54823; O54979; Q3UFI3; Q8BW68; [Mus musculus
7	SIA4A_MOUSE	CMP-N-acetylneuraminate-beta-galactosamide-alpha-2,3-sialyltransferase 1; Short=Alpha 2,3-ST 1; Short=Beta-galactoside alpha-2,3-sialyltransferase 1; EC=2.4.99.4; AltName: Full=Gal-NAc6S; AltName: Full=Gal-beta-1,3-GalNAc-alpha-2,3-sialyltransferase; AltN
107	EOGT_MOUSE	EGF domain-specific O-linked N-acetylglucosamine transferase; EC=2.4.1.255 {ECO:0000269|PubMed:22310717}; AltName: Full=Extracellular O-linked N-acetylglucosamine transferase; Flags: Precursor; Accession=Q8BYW9; [Mus musculus (Mouse)]
174	PIPNA_MOUSE	Phosphatidylinositol transfer protein alpha isoform; Short=PI-TP-alpha; Short=PtdIns transfer protein alpha; Short=PtdInsTP alpha; Accession=P53810; [Mus musculus (Mouse)]
256	NOP16_MOUSE	Nucleolar protein 16; Accession=Q9CPT5; Q8C2P2; Q921K0; [Mus musculus (Mouse)]
101	ARL2_MOUSE	ADP-ribosylation factor-like protein 2; Accession=Q9D0J4; Q9WUM1; [Mus musculus (Mouse)]
188	UBR4_MOUSE	E3 ubiquitin-protein ligase UBR4; EC=6.3.2.-; AltName: Full=N-recognin-4; AltName: Full=Zinc finger UBR1-type protein 1; AltName: Full=p600; Accession=Q80Y11; Q8BGB9; Q8C3E8; Q8C4W5; Q8C8X7; Q8CGE0; Q8CHF3; [Mus musculus (Mouse)]
170	MP2K1_MOUSE	Dual specificity mitogen-activated protein kinase kinase 1; Short=MAP kinase kinase 1; Short=MAPKK 1; EC=2.7.12.2; AltName: Full=ERK activator kinase 1; AltName: Full=MAPK/ERK kinase 1; Short=MEK 1; Accession=P31938; [Mus musculus (Mouse)]
44	PSA1_MOUSE	Proteasome subunit alpha type-1; EC=3.4.25.1; AltName: Full=Macropain subunit C2; AltName: Full=Multicatalytic endopeptidase complex subunit C2; AltName: Full=Proteasome component C2; AltName: Full=Proteasome nu chain; Accession=Q9R1P4; [Mus musculus (Mou
77	DAB2_MOUSE	Disabled homolog 2; AltName: Full=Adaptor molecule disabled-2; AltName: Full=Differentially expressed in ovarian carcinoma 2; Short=DOC-2; AltName: Full=Mitogen-responsive phosphoprotein; Accession=P98078; Q3U3K1; Q91W56; Q923E1; [Mus musculus (Mouse)]
43	MTNA_MOUSE	Methylthioribose-1-phosphate isomerase {ECO:0000255|HAMAP-Rule:MF_03119}; Short=M1Pi {ECO:0000255|HAMAP-Rule:MF_03119}; Short=MTR-1-P isomerase {ECO:0000255|HAMAP-Rule:MF_03119}; EC=5.3.1.23 {ECO:0000255|HAMAP-Rule:MF_03119}; AltName: Full=S-methyl-5-thio
193	M4K5_MOUSE	Mitogen-activated protein kinase kinase kinase kinase 5; EC=2.7.11.1; AltName: Full=MAPK/ERK kinase kinase kinase 5; Short=MEK kinase kinase 5; Short=MEKKK 5; Accession=Q8BPM2; Q6PEQ2; Q8C3U5; Q8CGF3; Q99LM7; Q9CX73; [Mus musculus (Mouse)]
171	PHB_MOUSE	Prohibitin; AltName: Full=B-cell receptor-associated protein 32; Short=BAP 32; Accession=P67778; P24142; Q3UB75; Q5SQG4; [Mus musculus (Mouse)]
164	HBA_MOUSE	Hemoglobin subunit alpha; AltName: Full=Alpha-globin; AltName: Full=Hemoglobin alpha chain; Accession=P01942; [Mus musculus (Mouse)]
214	FBLN1_MOUSE	Fibulin-1; Short=FIBL-1; AltName: Full=Basement-membrane protein 90; Short=BM-90; Flags: Precursor; Accession=Q08879; Q08878; Q8C3B1; Q91ZC9; Q922K8; [Mus musculus (Mouse)]
100	USP9X_MOUSE	Probable ubiquitin carboxyl-terminal hydrolase FAF-X; EC=3.4.19.12; AltName: Full=Deubiquitinating enzyme FAF-X; AltName: Full=Fat facets homolog; AltName: Full=Fat facets protein-related, X-linked; AltName: Full=Ubiquitin carboxyl-terminal hydrolase FAM;
236	PLRG1_MOUSE	Pleiotropic regulator 1; Accession=Q922V4; O55039; [Mus musculus (Mouse)]
262	ELYS_MOUSE	Protein ELYS; AltName: Full=Embryonic large molecule derived from yolk sac; AltName: Full=Protein MEL-28; AltName: Full=Putative AT-hook-containing transcription factor 1; Accession=Q8CJF7; B2RRC8; Q8BVJ5; Q8VD55; [Mus musculus (Mouse)]
261	S12A2_MOUSE	Solute carrier family 12 member 2; AltName: Full=Basolateral Na-K-Cl symporter; AltName: Full=Bumetanide-sensitive sodium-(potassium)-chloride cotransporter 1; Accession=P55012; E9PYU3; [Mus musculus (Mouse)]
66	SAP_MOUSE	Prosaposin; AltName: Full=Sulfated glycoprotein 1; Short=SGP-1; Contains: Saposin-A; Contains: Saposin-B-Val; Contains: Saposin-B; Contains: Saposin-C; Contains: Saposin-D; Flags: Precursor; Accession=Q61207; Q60861; Q64006; Q64219; [Mus musculus (Mouse)]
86	CO4A2_MOUSE	Collagen alpha-2(IV) chain; Contains: Canstatin; Flags: Precursor; Accession=Q8BPI9; Q8BPK3; Q91VI3; [Mus musculus (Mouse)]
68	NECP2_MOUSE	Adaptin ear-binding coat-associated protein 2; AltName: Full=NECAP endocytosis-associated protein 2; Short=NECAP-2; Accession=Q9D1J1; Q3U1M1; Q9CV41; [Mus musculus (Mouse)]
245	CMTD1_MOUSE	Catechol O-methyltransferase domain-containing protein 1; EC=2.1.1.-; Accession=Q8BIG7; [Mus musculus (Mouse)]
215	VPP1_MOUSE	V-type proton ATPase 116 kDa subunit a isoform 1; Short=V-ATPase 116 kDa isoform a1; AltName: Full=Clathrin-coated vesicle/synaptic vesicle proton pump 116 kDa subunit; AltName: Full=Vacuolar adenosine triphosphatase subunit Ac116; AltName: Full=Vacuolar
238	SMTN_MOUSE	Smoothelin; Accession=Q9Z0Q2; [Mus musculus (Mouse)]
232	PRDBP_MOUSE	Protein kinase C delta-binding protein; AltName: Full=Cavin-3; AltName: Full=Serum deprivation response factor-related gene product that binds to C-kinase; Accession=Q91VJ2; Q8C064; Q9CRW1; [Mus musculus (Mouse)]
255	P3H3_MOUSE	Prolyl 3-hydroxylase 3 {ECO:0000312|MGI:MGI:1315208}; EC=1.14.11.7; AltName: Full=Leprecan-like protein 2 {ECO:0000303|PubMed:15063763}; AltName: Full=Protein B {ECO:0000250|UniProtKB:Q8IVL6}; Flags: Precursor; Accession=Q8CG70; O88836; [Mus musculus (Mou
157	MK01_MOUSE	Mitogen-activated protein kinase 1; Short=MAP kinase 1; Short=MAPK 1; EC=2.7.11.24; AltName: Full=ERT1; AltName: Full=Extracellular signal-regulated kinase 2; Short=ERK-2; AltName: Full=MAP kinase isoform p42; Short=p42-MAPK; AltName: Full=Mitogen-activat
169	GMFB_MOUSE	Glia maturation factor beta; Short=GMF-beta; Accession=Q9CQI3; Q3UQX5; Q9ERL8; [Mus musculus (Mouse)]
56	2ABA_MOUSE	Serine/threonine-protein phosphatase 2A 55 kDa regulatory subunit B alpha isoform; AltName: Full=PP2A subunit B isoform B55-alpha; AltName: Full=PP2A subunit B isoform PR55-alpha; AltName: Full=PP2A subunit B isoform R2-alpha; AltName: Full=PP2A subunit B
167	AT5F1_MOUSE	ATP synthase F(0) complex subunit B1, mitochondrial; AltName: Full=ATP synthase subunit b; Short=ATPase subunit b; Flags: Precursor; Accession=Q9CQQ7; [Mus musculus (Mouse)]
73	KLC1_MOUSE	Kinesin light chain 1; Short=KLC 1; Accession=O88447; [Mus musculus (Mouse)]
9	NCPR_MOUSE	NADPH--cytochrome P450 reductase {ECO:0000255|HAMAP-Rule:MF_03212}; Short=CPR {ECO:0000255|HAMAP-Rule:MF_03212}; Short=P450R {ECO:0000255|HAMAP-Rule:MF_03212}; EC=1.6.2.4 {ECO:0000255|HAMAP-Rule:MF_03212}; Accession=P37040; [Mus musculus (Mouse)]
263	ABCD3_MOUSE	ATP-binding cassette sub-family D member 3; AltName: Full=68 kDa peroxisomal membrane protein; Short=PMP68; AltName: Full=70 kDa peroxisomal membrane protein; Short=PMP70; Accession=P55096; [Mus musculus (Mouse)]
257	RNF14_MOUSE	E3 ubiquitin-protein ligase RNF14; EC=6.3.2.-; AltName: Full=Androgen receptor-associated protein 54; AltName: Full=Protein Triad2; AltName: Full=RING finger protein 14; Accession=Q9JI90; Q7TPR0; Q9D0L2; Q9D6N2; Q9D6Z8; Q9JI89; [Mus musculus (Mouse)]
83	SUN2_MOUSE	SUN domain-containing protein 2; AltName: Full=Protein unc-84 homolog B; AltName: Full=Sad1/unc-84 protein-like 2; Accession=Q8BJS4; Q3TBU0; Q3U160; Q6B4H2; [Mus musculus (Mouse)]
18	MYPT1_MOUSE	Protein phosphatase 1 regulatory subunit 12A; AltName: Full=Myosin phosphatase-targeting subunit 1; Short=Myosin phosphatase target subunit 1; Accession=Q9DBR7; Q05A74; Q8CBV2; Q99NB6; [Mus musculus (Mouse)]
210	VATD_MOUSE	V-type proton ATPase subunit D; Short=V-ATPase subunit D; AltName: Full=V-ATPase 28 kDa accessory protein; AltName: Full=Vacuolar proton pump subunit D; Accession=P57746; [Mus musculus (Mouse)]
49	TARA_MOUSE	TRIO and F-actin-binding protein; AltName: Full=Protein Tara; AltName: Full=Trio-associated repeat on actin; Accession=Q99KW3; Q2PZW9; Q2Q402; Q2Q403; Q2Q404; Q6ZPK4; Q8C6T3; Q8CG90; [Mus musculus (Mouse)]
247	ARHGC_MOUSE	Rho guanine nucleotide exchange factor 12; AltName: Full=Leukemia-associated RhoGEF; Accession=Q8R4H2; E9QPW9; Q80U18; [Mus musculus (Mouse)]
179	TPD52_MOUSE	Tumor protein D52; Short=mD52; Accession=Q62393; Q545M5; Q8CCU1; Q8K564; Q99KP8; [Mus musculus (Mouse)]
32	VAMP2_MOUSE	Vesicle-associated membrane protein 2; Short=VAMP-2; AltName: Full=Synaptobrevin-2; Accession=P63044; Q64357; [Mus musculus (Mouse)]
30	VAPB_MOUSE	Vesicle-associated membrane protein-associated protein B; Short=VAMP-B; Short=VAMP-associated protein B; Short=VAP-B; AltName: Full=VAMP-associated protein 33b; Accession=Q9QY76; [Mus musculus (Mouse)]
135	VAPA_MOUSE	Vesicle-associated membrane protein-associated protein A; Short=VAMP-A; Short=VAMP-associated protein A; Short=VAP-A; AltName: Full=33 kDa VAMP-associated protein; Short=VAP-33; Accession=Q9WV55; Q3TJM1; Q9QY77; [Mus musculus (Mouse)]
79	NOMO1_MOUSE	Nodal modulator 1 {ECO:0000312|EMBL:AAH72630.1}; Flags: Precursor; Accession=Q6GQT9; Q3TKZ1; Q8BJM1; Q8BJM8; Q8BLS9; Q8K074; Q8R1I7; [Mus musculus (Mouse)]
19	PTMS_MOUSE	Parathymosin; Accession=Q9D0J8; [Mus musculus (Mouse)]
104	HIP1_MOUSE	Huntingtin-interacting protein 1 {ECO:0000250|UniProtKB:O00291}; Short=HIP-1; AltName: Full=Huntingtin-interacting protein I; Short=HIP-I {ECO:0000250|UniProtKB:O00291}; Accession=Q8VD75; Q3TLS2; Q571K7; [Mus musculus (Mouse)]
176	PSMD4_MOUSE	26S proteasome non-ATPase regulatory subunit 4; AltName: Full=26S proteasome regulatory subunit RPN10; AltName: Full=26S proteasome regulatory subunit S5A; AltName: Full=Multiubiquitin chain-binding protein; Accession=O35226; Q91V59; Q9JJM0; Q9JJM1; Q9JJM
53	VAMP3_MOUSE	Vesicle-associated membrane protein 3; Short=VAMP-3; AltName: Full=Cellubrevin; Short=CEB; AltName: Full=Synaptobrevin-3; Accession=P63024; Q3TH70; Q64271; [Mus musculus (Mouse)]
96	TB182_MOUSE	182 kDa tankyrase-1-binding protein; Accession=P58871; A2BH84; Q6ZPI8; [Mus musculus (Mouse)]
51	MIC19_MOUSE	MICOS complex subunit Mic19; AltName: Full=Coiled-coil-helix-coiled-coil-helix domain-containing protein 3; Accession=Q9CRB9; [Mus musculus (Mouse)]
97	EFHD2_MOUSE	EF-hand domain-containing protein D2; AltName: Full=Swiprosin-1; Accession=Q9D8Y0; Q9D0P4; [Mus musculus (Mouse)]
17	ATP5I_MOUSE	ATP synthase subunit e, mitochondrial; Short=ATPase subunit e; Accession=Q06185; P70342; [Mus musculus (Mouse)]
289	TLN1_MOUSE	Talin-1; Accession=P26039; A2AIM8; Q8VEF0; [Mus musculus (Mouse)]
272	SRC8_MOUSE	Src substrate cortactin; Accession=Q60598; Q3UGC2; [Mus musculus (Mouse)]
23	SNP23_MOUSE	Synaptosomal-associated protein 23; Short=SNAP-23; AltName: Full=Syndet; AltName: Full=Vesicle-membrane fusion protein SNAP-23; Accession=O09044; O35620; [Mus musculus (Mouse)]
46	LIMA1_MOUSE	LIM domain and actin-binding protein 1; AltName: Full=Epithelial protein lost in neoplasm; Short=mEPLIN; Accession=Q9ERG0; Q8K2H0; Q9ERG1; [Mus musculus (Mouse)]
69	RTN3_MOUSE	Reticulon-3; Accession=Q8C6D5; Q8CCU2; [Mus musculus (Mouse)]
102	VTI1A_MOUSE	Vesicle transport through interaction with t-SNAREs homolog 1A; AltName: Full=Vesicle transport v-SNARE protein Vti1-like 2; AltName: Full=Vti1-rp2; Accession=O89116; Q545P9; [Mus musculus (Mouse)]
274	ZYX_MOUSE	Zyxin; Accession=Q62523; P70461; Q3UGQ3; [Mus musculus (Mouse)]
201	STK26_MOUSE	Serine/threonine-protein kinase 26 {ECO:0000305}; EC=2.7.11.1 {ECO:0000250|UniProtKB:Q9P289}; AltName: Full=Mammalian STE20-like protein kinase 4 {ECO:0000305}; Short=MST-4 {ECO:0000305}; AltName: Full=STE20-like kinase MST4 {ECO:0000305}; AltName: Full=S
161	DDAH1_MOUSE	N(G),N(G)-dimethylarginine dimethylaminohydrolase 1; Short=DDAH-1; Short=Dimethylarginine dimethylaminohydrolase 1; EC=3.5.3.18; AltName: Full=DDAHI; AltName: Full=Dimethylargininase-1; Accession=Q9CWS0; Q3UF65; [Mus musculus (Mouse)]
80	STXB2_MOUSE	Syntaxin-binding protein 2; AltName: Full=MUSEC1; AltName: Full=Protein unc-18 homolog 2; Short=Munc18-2; Short=Unc18-2; AltName: Full=Protein unc-18 homolog B; Short=Unc-18B; Accession=Q64324; [Mus musculus (Mouse)]
180	SCOT1_MOUSE	Succinyl-CoA:3-ketoacid coenzyme A transferase 1, mitochondrial; EC=2.8.3.5; AltName: Full=3-oxoacid CoA-transferase 1; AltName: Full=Somatic-type succinyl-CoA:3-oxoacid CoA-transferase; Short=SCOT-s; Flags: Precursor; Accession=Q9D0K2; Q3TIW6; Q9CV92; [M
200	RN213_MOUSE	E3 ubiquitin-protein ligase RNF213; EC=3.6.4.- {ECO:0000250|UniProtKB:Q63HN8}; EC=6.3.2.- {ECO:0000250|UniProtKB:Q63HN8}; AltName: Full=Mysterin {ECO:0000303|PubMed:26126547}; AltName: Full=RING finger protein 213 {ECO:0000305}; Accession=E9Q555; F7A6H4;
251	FAK2_MOUSE	Protein-tyrosine kinase 2-beta; EC=2.7.10.2; AltName: Full=Calcium-dependent tyrosine kinase; Short=CADTK; AltName: Full=Calcium-regulated non-receptor proline-rich tyrosine kinase; AltName: Full=Cell adhesion kinase beta; Short=CAK-beta; Short=CAKB; AltN
141	PARK7_MOUSE	Protein deglycase DJ-1 {ECO:0000250|UniProtKB:Q99497}; EC=3.1.2.- {ECO:0000250|UniProtKB:Q99497}; EC=3.5.1.- {ECO:0000250|UniProtKB:Q99497}; AltName: Full=Parkinson disease protein 7 homolog; Flags: Precursor; Accession=Q99LX0; O88306; Q3THB9; Q3U509; [Mu
106	GNA14_MOUSE	Guanine nucleotide-binding protein subunit alpha-14; Short=G alpha-14; Short=G-protein subunit alpha-14; Accession=P30677; Q8R2X9; [Mus musculus (Mouse)]
268	ANXA4_MOUSE	Annexin A4; AltName: Full=Annexin IV; AltName: Full=Annexin-4; Accession=P97429; Q3UCL0; [Mus musculus (Mouse)]
189	FKBP8_MOUSE	Peptidyl-prolyl cis-trans isomerase FKBP8; Short=PPIase FKBP8; EC=5.2.1.8; AltName: Full=38 kDa FK506-binding protein; Short=38 kDa FKBP; Short=FKBP-38; Short=mFKBP38; AltName: Full=FK506-binding protein 8; Short=FKBP-8; AltName: Full=FKBPR38; AltName: Fu
269	BAZ1B_MOUSE	Tyrosine-protein kinase BAZ1B; EC=2.7.10.2; AltName: Full=Bromodomain adjacent to zinc finger domain protein 1B; AltName: Full=Williams syndrome transcription factor homolog; AltName: Full=Williams-Beuren syndrome chromosomal region 9 protein homolog; Acc
134	RHOC_MOUSE	Rho-related GTP-binding protein RhoC; AltName: Full=Silica-induced gene 61 protein; Short=SIG-61; Flags: Precursor; Accession=Q62159; Q3TUN0; [Mus musculus (Mouse)]
163	TXD12_MOUSE	Thioredoxin domain-containing protein 12; EC=1.8.4.2; AltName: Full=Endoplasmic reticulum resident protein 19; Short=ER protein 19; Short=ERp19; AltName: Full=Thioredoxin-like protein p19; Flags: Precursor; Accession=Q9CQU0; Q53YN1; [Mus musculus (Mouse)]
137	CLIC1_MOUSE	Chloride intracellular channel protein 1; AltName: Full=Nuclear chloride ion channel 27; Short=NCC27; Accession=Q9Z1Q5; [Mus musculus (Mouse)]
21	NDUB1_MOUSE	NADH dehydrogenase [ubiquinone] 1 beta subcomplex subunit 1; AltName: Full=Complex I-MNLL; Short=CI-MNLL; AltName: Full=NADH-ubiquinone oxidoreductase MNLL subunit; Accession=P0DN34; [Mus musculus (Mouse)]
178	PP2BA_MOUSE	Serine/threonine-protein phosphatase 2B catalytic subunit alpha isoform; EC=3.1.3.16; AltName: Full=CAM-PRP catalytic subunit; AltName: Full=Calmodulin-dependent calcineurin A subunit alpha isoform; Accession=P63328; P12816; P20652; Q3UCU1; Q64135; [Mus m
20	ACADM_MOUSE	Medium-chain specific acyl-CoA dehydrogenase, mitochondrial; Short=MCAD; EC=1.3.8.7; Flags: Precursor; Accession=P45952; Q64235; [Mus musculus (Mouse)]
208	TKFC_MOUSE	Triokinase/FMN cyclase {ECO:0000312|MGI:MGI:2385084}; AltName: Full=Bifunctional ATP-dependent dihydroxyacetone kinase/FAD-AMP lyase (cyclizing); Includes: ATP-dependent dihydroxyacetone kinase; Short=DHA kinase; EC=2.7.1.28; EC=2.7.1.29; AltName: Full=Gl
237	STX4_MOUSE	Syntaxin-4; Accession=P70452; Q3TSL5; Q3UKQ8; Q80WT8; [Mus musculus (Mouse)]
177	RAB5C_MOUSE	Ras-related protein Rab-5C; Accession=P35278; Q8R1V8; Q8R2N8; [Mus musculus (Mouse)]
252	THTM_MOUSE	3-mercaptopyruvate sulfurtransferase; Short=MST; EC=2.8.1.2; Accession=Q99J99; [Mus musculus (Mouse)]
190	PIEZ1_MOUSE	Piezo-type mechanosensitive ion channel component 1; AltName: Full=Protein FAM38A; Accession=E2JF22; [Mus musculus (Mouse)]
254	MARK3_MOUSE	MAP/microtubule affinity-regulating kinase 3; EC=2.7.11.1; AltName: Full=ELKL motif kinase 2; Short=EMK-2; AltName: Full=MPK-10; Accession=Q03141; Q3TM40; Q3V1U3; Q8C6G9; Q8R375; Q9JKE4; [Mus musculus (Mouse)]
209	CTBP1_MOUSE	C-terminal-binding protein 1; Short=CtBP1; EC=1.1.1.-; Accession=O88712; Q3TAT1; Q3TDL5; Q3TUM5; Q91WI6; Q91YX3; Q9QYG2; [Mus musculus (Mouse)]
241	KCC1A_MOUSE	Calcium/calmodulin-dependent protein kinase type 1; EC=2.7.11.17; AltName: Full=CaM kinase I; Short=CaM-KI; AltName: Full=CaM kinase I alpha; Short=CaMKI-alpha; Accession=Q91YS8; [Mus musculus (Mouse)]
240	SPG20_MOUSE	Spartin; Accession=Q8R1X6; Q6ZQ87; Q8BJD3; Q8BM37; Q8BZ63; [Mus musculus (Mouse)]
242	PA24A_MOUSE	Cytosolic phospholipase A2; Short=cPLA2; AltName: Full=Phospholipase A2 group IVA; Includes: Phospholipase A2; EC=3.1.1.4; AltName: Full=Phosphatidylcholine 2-acylhydrolase; Includes: Lysophospholipase; EC=3.1.1.5; Accession=P47713; [Mus musculus (Mouse)]
280	TBCA_MOUSE	Tubulin-specific chaperone A; AltName: Full=TCP1-chaperonin cofactor A; AltName: Full=Tubulin-folding cofactor A; Short=CFA; Accession=P48428; [Mus musculus (Mouse)]
244	RT36_MOUSE	28S ribosomal protein S36, mitochondrial; Short=MRP-S36; Short=S36mt; Accession=Q9CQX8; Q4VA25; [Mus musculus (Mouse)]
98	UBA3_MOUSE	NEDD8-activating enzyme E1 catalytic subunit; EC=6.3.2.-; AltName: Full=NEDD8-activating enzyme E1C; AltName: Full=Ubiquitin-activating enzyme E1C; AltName: Full=Ubiquitin-like modifier-activating enzyme 3; Short=Ubiquitin-activating enzyme 3; Accession=Q
239	HDGR2_MOUSE	Hepatoma-derived growth factor-related protein 2; Short=HRP-2; Accession=Q3UMU9; D6CHX5; O35540; Q3UIH6; Q99L92; [Mus musculus (Mouse)]
295	PDIA1_MOUSE	Protein disulfide-isomerase; Short=PDI; EC=5.3.4.1; AltName: Full=Cellular thyroid hormone-binding protein; AltName: Full=Endoplasmic reticulum resident protein 59; Short=ER protein 59; Short=ERp59; AltName: Full=Prolyl 4-hydroxylase subunit beta; AltName
8	NSF1C_MOUSE	NSFL1 cofactor p47; AltName: Full=p97 cofactor p47; Accession=Q9CZ44; A2AT03; Q80Y15; Q8BYL3; [Mus musculus (Mouse)]
140	CAZA1_MOUSE	F-actin-capping protein subunit alpha-1; AltName: Full=CapZ alpha-1; Accession=P47753; Q91YN7; [Mus musculus (Mouse)]
275	CDC42_MOUSE	Cell division control protein 42 homolog; AltName: Full=G25K GTP-binding protein; Flags: Precursor; Accession=Q8BQ51; [Mus musculus (Mouse)]
211	STON1_MOUSE	Stonin-1; AltName: Full=Stoned B-like factor; Accession=Q8CDJ8; Q8CDL8; Q9D5T3; [Mus musculus (Mouse)]
132	KCY_MOUSE	UMP-CMP kinase {ECO:0000255|HAMAP-Rule:MF_03172}; EC=2.7.4.14 {ECO:0000255|HAMAP-Rule:MF_03172}; AltName: Full=Deoxycytidylate kinase {ECO:0000255|HAMAP-Rule:MF_03172}; Short=CK {ECO:0000255|HAMAP-Rule:MF_03172}; Short=dCMP kinase {ECO:0000255|HAMAP-Rule:
50	SNX6_MOUSE	Sorting nexin-6; Contains: Sorting nexin-6, N-terminally processed; Accession=Q6P8X1; Q9CZ03; [Mus musculus (Mouse)]
187	TPD54_MOUSE	Tumor protein D54; AltName: Full=Tumor protein D52-like 2; Accession=Q9CYZ2; Q3TVY1; [Mus musculus (Mouse)]
292	CSRP1_MOUSE	Cysteine and glycine-rich protein 1; AltName: Full=Cysteine-rich protein 1; Short=CRP; Short=CRP1; Accession=P97315; [Mus musculus (Mouse)]
276	1433B_MOUSE	14-3-3 protein beta/alpha; AltName: Full=Protein kinase C inhibitor protein 1; Short=KCIP-1; Contains: 14-3-3 protein beta/alpha, N-terminally processed; Accession=Q9CQV8; O70455; Q3TY33; Q3UAN6; [Mus musculus (Mouse)]
162	ETFB_MOUSE	Electron transfer flavoprotein subunit beta {ECO:0000305}; Short=Beta-ETF {ECO:0000250|UniProtKB:P38117}; Accession=Q9DCW4; Q810V3; [Mus musculus (Mouse)]
81	CATZ_MOUSE	Cathepsin Z; EC=3.4.18.1; Flags: Precursor; Accession=Q9WUU7; [Mus musculus (Mouse)]
204	MYCBP_MOUSE	C-Myc-binding protein; AltName: Full=Associate of Myc 1; Short=AMY-1; Accession=Q9EQS3; O88308; Q8R048; [Mus musculus (Mouse)]
233	PCNP_MOUSE	PEST proteolytic signal-containing nuclear protein; Short=PCNP; Short=PEST-containing nuclear protein; Accession=Q6P8I4; [Mus musculus (Mouse)]
234	SC61B_MOUSE	Protein transport protein Sec61 subunit beta; Accession=Q9CQS8; [Mus musculus (Mouse)]
290	HNRPK_MOUSE	Heterogeneous nuclear ribonucleoprotein K; Short=hnRNP K; Accession=P61979; Q07244; Q15671; Q60577; Q8BGQ8; Q922Y7; Q96J62; [Mus musculus (Mouse)]
125	DNJC8_MOUSE	DnaJ homolog subfamily C member 8; Accession=Q6NZB0; Q6PG72; Q8C2M6; [Mus musculus (Mouse)]
270	ZN326_MOUSE	DBIRD complex subunit ZNF326; AltName: Full=Zinc finger protein 326; AltName: Full=Zinc finger protein interacting with mRNPs; AltName: Full=Zinc finger protein-associated with nuclear matrix of 75 kDa; Accession=O88291; Q05DP5; Q3TRI9; Q3UJI3; Q8BSJ5; Q8
133	IFM3_MOUSE	Interferon-induced transmembrane protein 3; AltName: Full=Dispanin subfamily A member 2b; Short=DSPA2b; AltName: Full=Fragilis protein; AltName: Full=Interferon-inducible protein 15; AltName: Full=Mouse ifitm-like protein 1; Short=Mil-1; Accession=Q9CQW9;
253	PRAF1_MOUSE	Prenylated Rab acceptor protein 1; AltName: Full=PRA1 family protein 1; AltName: Full=Prenylin; Accession=Q9Z0S9; Q3TDB4; [Mus musculus (Mouse)]
212	YIF1B_MOUSE	Protein YIF1B; AltName: Full=YIP1-interacting factor homolog B; Accession=Q9CX30; Q32M25; Q3UXJ5; [Mus musculus (Mouse)]
278	CLIC4_MOUSE	Chloride intracellular channel protein 4; Short=mc3s5/mtCLIC; Accession=Q9QYB1; Q8BMG5; [Mus musculus (Mouse)]
99	CHMP5_MOUSE	Charged multivesicular body protein 5; AltName: Full=Chromatin-modifying protein 5; AltName: Full=SNF7 domain-containing protein 2; Accession=Q9D7S9; Q3UI64; [Mus musculus (Mouse)]
24	HMGA2_MOUSE	High mobility group protein HMGI-C; AltName: Full=High mobility group AT-hook protein 2; Accession=P52927; Q3UQW0; [Mus musculus (Mouse)]
248	QOR_MOUSE	Quinone oxidoreductase; EC=1.6.5.5; AltName: Full=NADPH:quinone reductase; AltName: Full=Zeta-crystallin; Accession=P47199; Q62508; Q99L63; [Mus musculus (Mouse)]
202	STX2_MOUSE	Syntaxin-2; AltName: Full=Epimorphin; Accession=Q00262; [Mus musculus (Mouse)]
243	RIPL1_MOUSE	RILP-like protein 1; AltName: Full=Rab-interacting lysosomal-like protein 1; Accession=Q9JJC6; Q80WV8; [Mus musculus (Mouse)]
279	ATPO_MOUSE	ATP synthase subunit O, mitochondrial; AltName: Full=Oligomycin sensitivity conferral protein; Short=OSCP; Flags: Precursor; Accession=Q9DB20; [Mus musculus (Mouse)]
48	MARC2_MOUSE	Mitochondrial amidoxime reducing component 2; Short=mARC2; EC=1.-.-.-; AltName: Full=Molybdenum cofactor sulfurase C-terminal domain-containing protein 2; Short=MOSC domain-containing protein 2; Short=Moco sulfurase C-terminal domain-containing protein 2;
273	LASP1_MOUSE	LIM and SH3 domain protein 1; Short=LASP-1; AltName: Full=Metastatic lymph node gene 50 protein; Short=MLN 50; Accession=Q61792; Q62416; [Mus musculus (Mouse)]
186	KGUA_MOUSE	Guanylate kinase; EC=2.7.4.8; AltName: Full=GMP kinase; Accession=Q64520; [Mus musculus (Mouse)]
47	SUCA_MOUSE	Succinate--CoA ligase [ADP/GDP-forming] subunit alpha, mitochondrial; EC=6.2.1.4; EC=6.2.1.5; AltName: Full=Succinyl-CoA synthetase subunit alpha; Short=SCS-alpha; Flags: Precursor; Accession=Q9WUM5; Q8C2C3; Q9DBA3; Q9DCI8; [Mus musculus (Mouse)]
246	ITSN1_MOUSE	Intersectin-1; AltName: Full=EH and SH3 domains protein 1; Accession=Q9Z0R4; F8VQE5; Q9R143; [Mus musculus (Mouse)]
139	RAP1A_MOUSE	Ras-related protein Rap-1A; AltName: Full=Ras-related protein Krev-1; Flags: Precursor; Accession=P62835; P10113; [Mus musculus (Mouse)]
213	GBP4_MOUSE	Guanylate-binding protein 4; EC=3.6.5.- {ECO:0000250|UniProtKB:Q96PP9}; AltName: Full=GTP-binding protein 3; Short=GBP-3; AltName: Full=GTP-binding protein 4; Short=GBP-4; AltName: Full=Guanine nucleotide-binding protein 4; AltName: Full=Guanylate-binding
293	TAGL2_MOUSE	Transgelin-2; AltName: Full=SM22-beta; Accession=Q9WVA4; Q3TIB8; Q6A0C6; Q78ZX2; Q91VU2; [Mus musculus (Mouse)]
173	PDLI7_MOUSE	PDZ and LIM domain protein 7; AltName: Full=LIM mineralization protein; Short=LMP; AltName: Full=Protein enigma; Accession=Q3TJD7; Q80ZY6; Q810S3; Q8C1S4; Q9CRA1; [Mus musculus (Mouse)]
33	PSME1_MOUSE	Proteasome activator complex subunit 1; AltName: Full=11S regulator complex subunit alpha; Short=REG-alpha; AltName: Full=Activator of multicatalytic protease subunit 1; AltName: Full=Proteasome activator 28 subunit alpha; Short=PA28a; Short=PA28alpha; Ac
78	DDX58_MOUSE	Probable ATP-dependent RNA helicase DDX58; EC=3.6.4.13; AltName: Full=DEAD box protein 58; AltName: Full=RIG-I-like receptor 1; Short=RLR-1; AltName: Full=Retinoic acid-inducible gene 1 protein; Short=RIG-1; AltName: Full=Retinoic acid-inducible gene I pr
281	CSRP2_MOUSE	Cysteine and glycine-rich protein 2; AltName: Full=Cysteine-rich protein 2; Short=CRP2; AltName: Full=Double LIM protein 1; Short=DLP-1; Accession=P97314; Q9CZG5; [Mus musculus (Mouse)]
160	ECHA_MOUSE	Trifunctional enzyme subunit alpha, mitochondrial; AltName: Full=TP-alpha; Includes: Long-chain enoyl-CoA hydratase; EC=4.2.1.17; Includes: Long chain 3-hydroxyacyl-CoA dehydrogenase; EC=1.1.1.211; Flags: Precursor; Accession=Q8BMS1; Q3TCY3; Q5U5Y5; Q8QZU
175	TPP1_MOUSE	Tripeptidyl-peptidase 1; Short=TPP-1; EC=3.4.14.9; AltName: Full=Lysosomal pepstatin-insensitive protease; Short=LPIC; AltName: Full=Tripeptidyl aminopeptidase; AltName: Full=Tripeptidyl-peptidase I; Short=TPP-I; Flags: Precursor; Accession=O89023; Q543Q8
192	LUZP1_MOUSE	Leucine zipper protein 1; AltName: Full=Leucine zipper motif-containing protein; Accession=Q8R4U7; A3KG96; Q3UV18; Q7TS71; Q8BQW1; Q99NG3; Q9CSL6; [Mus musculus (Mouse)]
277	H2B2B_MOUSE	Histone H2B type 2-B; AltName: Full=H2b 616; Accession=Q64525; [Mus musculus (Mouse)]
124	AL4A1_MOUSE	Delta-1-pyrroline-5-carboxylate dehydrogenase, mitochondrial; Short=P5C dehydrogenase; EC=1.2.1.88; AltName: Full=Aldehyde dehydrogenase family 4 member A1; AltName: Full=L-glutamate gamma-semialdehyde dehydrogenase; Flags: Precursor; Accession=Q8CHT0; B1
103	IF4G3_MOUSE	Eukaryotic translation initiation factor 4 gamma 3; Short=eIF-4-gamma 3; Short=eIF-4G 3; Short=eIF4G 3; AltName: Full=eIF-4-gamma II; Short=eIF4GII; Accession=Q80XI3; Q6GQV5; Q80Y69; Q8BJ68; Q8BQF3; Q8C6Q3; Q8CIH0; [Mus musculus (Mouse)]
136	KAD1_MOUSE	Adenylate kinase isoenzyme 1 {ECO:0000255|HAMAP-Rule:MF_03171}; Short=AK 1 {ECO:0000255|HAMAP-Rule:MF_03171}; EC=2.7.4.3 {ECO:0000255|HAMAP-Rule:MF_03171}; EC=2.7.4.6 {ECO:0000255|HAMAP-Rule:MF_03171}; AltName: Full=ATP-AMP transphosphorylase 1 {ECO:00002
22	GLYG_MOUSE	Glycogenin-1; Short=GN-1; Short=GN1; EC=2.4.1.186; Accession=Q9R062; Q3TWR9; [Mus musculus (Mouse)]
52	CREL1_MOUSE	Cysteine-rich with EGF-like domain protein 1; Flags: Precursor; Accession=Q91XD7; Q8BGJ8; [Mus musculus (Mouse)]
235	MA2B2_MOUSE	Epididymis-specific alpha-mannosidase; EC=3.2.1.24; AltName: Full=Mannosidase alpha class 2B member 2; Flags: Precursor; Accession=O54782; Q69ZV1; Q8BH85; Q9DBK2; [Mus musculus (Mouse)]
172	TMOD3_MOUSE	Tropomodulin-3; AltName: Full=Ubiquitous tropomodulin; Short=U-Tmod; Accession=Q9JHJ0; Q3TIT1; [Mus musculus (Mouse)]
205	UBXN4_MOUSE	UBX domain-containing protein 4; AltName: Full=Erasin; AltName: Full=UBX domain-containing protein 2; Accession=Q8VCH8; Q3UGR4; Q8BW17; [Mus musculus (Mouse)]
165	ALBU_MOUSE	Serum albumin; Flags: Precursor; Accession=P07724; Q3TV03; Q61802; Q8C7C7; Q8C7H3; Q8CG74; [Mus musculus (Mouse)]
67	FSTL1_MOUSE	Follistatin-related protein 1; AltName: Full=Follistatin-like protein 1; AltName: Full=TGF-beta-inducible protein TSC-36; Flags: Precursor; Accession=Q62356; Q6GTX2; Q99JI9; [Mus musculus (Mouse)]
123	HECD1_MOUSE	E3 ubiquitin-protein ligase HECTD1; EC=2.3.2.26; AltName: Full=HECT domain-containing protein 1; AltName: Full=HECT-type E3 ubiquitin transferase HECTD1; AltName: Full=Protein open mind; Accession=Q69ZR2; [Mus musculus (Mouse)]
75	CHMP3_MOUSE	Charged multivesicular body protein 3; AltName: Full=Chromatin-modifying protein 3; AltName: Full=Vacuolar protein sorting-associated protein 24; Accession=Q9CQ10; Q9D2Z2; Q9D7A5; [Mus musculus (Mouse)]
76	WASH7_MOUSE	WASH complex subunit 7 {ECO:0000305}; Accession=Q3UMB9; Q3TTQ9; Q6ZPZ7; Q8CAK8; Q8CGK0; [Mus musculus (Mouse)]
16	PP2AB_MOUSE	Serine/threonine-protein phosphatase 2A catalytic subunit beta isoform; Short=PP2A-beta; EC=3.1.3.16; Accession=P62715; P11082; [Mus musculus (Mouse)]
203	EXOC4_MOUSE	Exocyst complex component 4; AltName: Full=Exocyst complex component Sec8; Accession=O35382; [Mus musculus (Mouse)]
72	DNJB4_MOUSE	DnaJ homolog subfamily B member 4; Accession=Q9D832; Q3TS92; Q9D9U2; [Mus musculus (Mouse)]
260	PTPRB_MOUSE	Receptor-type tyrosine-protein phosphatase beta; Short=Protein-tyrosine phosphatase beta; Short=R-PTP-beta; EC=3.1.3.48; AltName: Full=Vascular endothelial protein tyrosine phosphatase; Short=VE-PTP; Flags: Precursor; Accession=B2RU80; Q3UGZ7; Q8CIW2; [Mu
168	GVIN1_MOUSE	Interferon-induced very large GTPase 1; AltName: Full=Very large-inducible GTPase-1; Short=VLIG-1; Accession=Q80SU7; Q3U3F2; Q8BL18; Q8CBA9; [Mus musculus (Mouse)]
166	DCTN2_MOUSE	Dynactin subunit 2; AltName: Full=50 kDa dynein-associated polypeptide; AltName: Full=Dynactin complex 50 kDa subunit; Short=DCTN-50; AltName: Full=Growth cone membrane protein 23-48K; Short=GMP23-48K; AltName: Full=p50 dynamitin; Accession=Q99KJ8; [Mus m
105	SHLB2_MOUSE	Endophilin-B2; AltName: Full=SH3 domain-containing GRB2-like protein B2; Accession=Q8R3V5; Q3TIQ1; Q3U2J4; Q3U824; Q8K140; Q91ZI7; [Mus musculus (Mouse)]
71	ACOT9_MOUSE	Acyl-coenzyme A thioesterase 9, mitochondrial; Short=Acyl-CoA thioesterase 9; EC=3.1.2.-; AltName: Full=Acyl coenzyme A thioester hydrolase 2; Short=MTE-2; AltName: Full=Acyl-CoA thioester hydrolase 9; AltName: Full=Mitochondrial 48 kDa acyl-CoA thioester
74	ECHM_MOUSE	Enoyl-CoA hydratase, mitochondrial; EC=4.2.1.17 {ECO:0000250|UniProtKB:P30084}; AltName: Full=Enoyl-CoA hydratase 1; AltName: Full=Short-chain enoyl-CoA hydratase; Short=SCEH; Flags: Precursor; Accession=Q8BH95; Q3TJK2; Q6GQS2; Q6PEN1; Q99LX7; [Mus muscul
110	DC1I1_MOUSE	Cytoplasmic dynein 1 intermediate chain 1; AltName: Full=Cytoplasmic dynein intermediate chain 1; AltName: Full=Dynein intermediate chain 1, cytosolic; Short=DH IC-1; Accession=O88485; O88486; Q80W09; [Mus musculus (Mouse)]
54	RAB5A_MOUSE	Ras-related protein Rab-5A; Accession=Q9CQD1; Q3UCX7; Q4VAA1; Q9DCN5; [Mus musculus (Mouse)]
231	GELS_MOUSE	Gelsolin; AltName: Full=Actin-depolymerizing factor; Short=ADF; AltName: Full=Brevin; Flags: Precursor; Accession=P13020; Q3UPB1; Q8R590; [Mus musculus (Mouse)]
191	ATX2_MOUSE	Ataxin-2; AltName: Full=Spinocerebellar ataxia type 2 protein homolog; Accession=O70305; P97421; [Mus musculus (Mouse)]
