# Supplementary material for: (Phospho)Proteomic dataset of ischemia- and ultrasound- stimulated mouse cardiac endothelial cells in vitro
Source: Data Brief. 2021 Sep 4;38:107343. doi: 10.1016/j.dib.2021.107343 (PMC8429095; doi:10.1016/j.dib.2021.107343)
Supplement: Supplementary file 2 [file mmc2.xlsx]

## Sheet: comparisons
Total Proteome
Unique to Each conditon			Shared by 2 conditions
BL vs US (155)	BL vs OGD (46)	OGD vs OGD+US (69)	(BL vs US)+ (BL vs OGD) (7)	(BL vs US) + (BL vs OGD+US) (9)	(BL vs OGD) + (BL vs OGD+US) (8)
ABCE1	D: ALB	MARC2	AKR1E2	ARF5	BRX1
ABCF2	ARL2	PPP2R2A	CARHSP1	CDC42	DYNLL1
ACADM	atp5f1	ABCD3	EFHD2	EIF2AK2	eif2s3x
AK1	CHMP3	ACOT9	GTPBP1	ETFB	SNU13
ANXA4	COMTD1	AGM1	Hist2h2bb	GLRX3	PHB
ARF1	COL4A2	ALDH4A1	MIC19	PRAF1	PTPRB
ARHGEF12	COX6C	ATPO	SAR1B	PSMD1	RBM39
ASNS	DAB2	ATX2		UQCRFS1	SEC61B
ATP5I	DCTN2	C10		VAMP3
BAZ1B	DDX6	CCAR1
CAMK1	DNAJB4	CRELD1
CAPRIN1	EPN4	DAP
CAPZA1	EXOC4	DYNC1I1
CBFB	FAM49B	DNAJC8
CHD4	FSTL1	ECHS1
CHMP5	GLDC	ELYS
CLIC1	GLYR1	ERG
CLIC4	GPX7	FAM120A
CMPK1	HNRPK	FAM160B1
COL4A1	KLC1	FBLN1
CRYZ	LMF2	GCDH
CSN6	LUZP1	GCN1
CSRP1	MAP4K5	GELS
CSRP2	MAPK1	GMFB
CTBP1	MAP2K1	GNAI3
CTSZ	MTNA	HBA
CTTN	POR	HECTD1
DDAH1	NECAP2	HEXIM1
DDX1	NOP16	HIP1
DDX58	PABP2	HMGA2
DHX9	PACSIN2	HNRPQ
DPM1	PLRG1	EIF4A1
EIF2S3X	PPP2CB	EIF4G3
EIF3F	RPL31	KPNA3
EIF3L	RTN3	JAK1
EIF5A2	SLC12A2	MAN2B2
EMC1	SAP	MCM3
EOGT	SARNP	MICAL3
EPRS	SH3GLB2	NPL4
FAK2	SMTN	NRBP
FBLL1	SRSF1	NSUN2
FKBP8	SUN2	OLA1
GANAB	UBR4	P3H3
GBP4	USP9X	PARP1
GNA14	WASHC4	PCNP
GUK1	ZNF326	PEBP1
Gvin1		PININ
GYG1		PREP
HADHA		PRKCDBP
HDGFL2		PSMC5
HDLBP		PSMA1
HMOX1		RAB5A
IDE		ERC1
IDH3G		RPL35A
IFITM3		RPL38
INF2		MRPL4
ITSN1		RNF14
KPNB1		SLC35F3
LARS		SDF2L1
LASP1		SMARCA5
LIMA1		STT3A
LYPLA1		FARSB
MARK3		IARS
MICAL1		Yars
MPST		TMOD3
MRPL21		TNPO1
MRPS36		SNRNP200
MSTO1		UBXN4
MYCBP		VPP1
MYPT1
NAA11
NAA25
NAP1L1
NAP1L4
NDUFB1
NME1
NME2
NOMO1
NOP2
NSFL1C
OXCT1
PARK7
PDCD10
PDCD5
PDIA1
PDLIM7
PHB2
PIEZO1
PITPNA
PLA2G4A
PPA1
PPP1CB
PPP3CA
PRDX3
PRL
PSMD13
PSMD4
PSMD7
PSME1
PTBP1
PTMS
RAB11A
RAB5C
RALY
RAP1A
RBPMS
RHOC
RILPL1
RNF213
RPLP2
RPS15
RSU1
SCOC
SFR1
SLC25A4
SNAP23
SNX18
SNX6
SPAG7
SPG20
SPR
ST3GAL1
STK26
STON1
STX2
STX4
STXBP2
Suclg1
TAGLN2
TARA
TBCA
TBCD
THY1
TKFC
TLN1
TM9SF3
TNKS1BP1
TPD52
TPD52L2
TPP1
TRXR1
TSC22D1
TSN
TTC1
TUBA1C
TXNDC12
UBA3
VAMP2
VAPA
VAPB
VATD
VTI1A
YIF1B
YWHAB
ZNF638

## Sheet: Supplemental Table 4
ID	Pnames	BL	BL	BL	OGD	OGD	OGD	BL-AVE	BL(#non-missing)	OGD-AVE	OGD(#non-missing)	Fold Change	Absolute Fold Change	pval
BRX1_MOUSE	Ribosome biogenesis protein BRX1 homolog; AltName: Full=Brix domain-containing protein 2; Accession=Q9DCA5; Q3THD3; Q91YS6; [Mus musculus (Mouse)]	24.6788	24.5128	23.8138	25.3111	25.4936	25.4837	24.3352	3	25.4295	3	-1.09431	1.09431	0.0157398
FA49B_MOUSE	Protein FAM49B; Accession=Q921M7; [Mus musculus (Mouse)]	24.682	25.6443	24.8937	26.1574	25.9198	26.0027	25.0733	3	26.0266	3	-0.953284	0.953284	0.033652
GTPB1_MOUSE	GTP-binding protein 1; Short=G-protein 1; Short=GP-1; Short=GP1; Accession=O08582; Q3UD96; Q3UGW6; Q545R1; Q80ZY5; [Mus musculus (Mouse)]	22.5091	22.5772	22.94	23.747	23.1747	23.6014	22.6754	3	23.5077	3	-0.832262	0.832262	0.0187184
SARNP_MOUSE	SAP domain-containing ribonucleoprotein; AltName: Full=Nuclear protein Hcc-1; Accession=Q9D1J3; Q3UJZ4; Q9CU18; [Mus musculus (Mouse)]	24.9843	25.0455	24.9496	25.3778	25.9785	25.8804	24.9931	3	25.7456	3	-0.752437	0.752437	0.0161478
NOP16_MOUSE	Nucleolar protein 16; Accession=Q9CPT5; Q8C2P2; Q921K0; [Mus musculus (Mouse)]	23.6421	23.2449	23.0538	23.7104	24.0261	24.3938	23.3136	3	24.0434	3	-0.72985	0.72985	0.049924
GCSP_MOUSE	Glycine dehydrogenase (decarboxylating), mitochondrial; EC=1.4.4.2; AltName: Full=Glycine cleavage system P protein; AltName: Full=Glycine decarboxylase; AltName: Full=Glycine dehydrogenase (aminomethyl-transferring); Flags: Precursor; Accession=Q91W43; [	23.6765	24.1121	23.9666	24.661	24.7302	24.3731	23.9184	3	24.5881	3	-0.669696	0.669696	0.0164314
ZN326_MOUSE	DBIRD complex subunit ZNF326; AltName: Full=Zinc finger protein 326; AltName: Full=Zinc finger protein interacting with mRNPs; AltName: Full=Zinc finger protein-associated with nuclear matrix of 75 kDa; Accession=O88291; Q05DP5; Q3TRI9; Q3UJI3; Q8BSJ5; Q8	23.0033	22.4016	22.7632	23.112	23.2865	23.4917	22.7227	3	23.2967	3	-0.574027	0.574027	0.0498095
RBM39_MOUSE	RNA-binding protein 39; AltName: Full=Coactivator of activating protein 1 and estrogen receptors; Short=Coactivator of AP-1 and ERs; AltName: Full=RNA-binding motif protein 39; AltName: Full=RNA-binding region-containing protein 2; AltName: Full=Transcrip	25.7936	25.7453	25.2751	26.0748	26.2329	26.0725	25.6047	3	26.1267	3	-0.522044	0.522044	0.0397214
LUZP1_MOUSE	Leucine zipper protein 1; AltName: Full=Leucine zipper motif-containing protein; Accession=Q8R4U7; A3KG96; Q3UV18; Q7TS71; Q8BQW1; Q99NG3; Q9CSL6; [Mus musculus (Mouse)]	24.3578	23.9327	23.8784	24.6911	24.4812	24.5164	24.0563	3	24.5629	3	-0.506608	0.506608	0.0371777
H2B2B_MOUSE	Histone H2B type 2-B; AltName: Full=H2b 616; Accession=Q64525; [Mus musculus (Mouse)]	28.7278	29.0381	28.7221	29.501	29.4191	29.0695	28.8293	3	29.3299	3	-0.500541	0.500541	0.0411492
LMF2_MOUSE	Lipase maturation factor 2; AltName: Full=Transmembrane protein 112B; AltName: Full=Transmembrane protein 153; Accession=Q8C3X8; [Mus musculus (Mouse)]	24.1888	23.8208	24.2069	24.4176	24.6486	24.4493	24.0722	3	24.5052	3	-0.433004	0.433004	0.0405632
GLYR1_MOUSE	Putative oxidoreductase GLYR1; EC=1.-.-.-; AltName: Full=Glyoxylate reductase 1 homolog; AltName: Full=Nuclear protein NP60; Accession=Q922P9; Q3TX02; Q9CYQ1; [Mus musculus (Mouse)]	24.8174	24.6115	24.8369	25.0364	25.1438	25.2383	24.7553	3	25.1395	3	-0.384233	0.384233	0.0143362
MIC19_MOUSE	MICOS complex subunit Mic19; AltName: Full=Coiled-coil-helix-coiled-coil-helix domain-containing protein 3; Accession=Q9CRB9; [Mus musculus (Mouse)]	25.2623	25.3105	25.3708	25.6821	25.7012	25.5951	25.3145	3	25.6595	3	-0.344964	0.344964	0.00159549
PABP2_MOUSE	Polyadenylate-binding protein 2; Short=PABP-2; Short=Poly(A)-binding protein 2; AltName: Full=Nuclear poly(A)-binding protein 1; AltName: Full=Poly(A)-binding protein II; Short=PABII; AltName: Full=Polyadenylate-binding nuclear protein 1; Accession=Q8CCS6	25.8905	26.0813	26.2248	26.3734	26.3502	26.4142	26.0655	3	26.3793	3	-0.313726	0.313726	0.0334795
RL31_MOUSE	60S ribosomal protein L31; Accession=P62900; P12947; [Mus musculus (Mouse)]	29.8168	29.7618	29.9281	30.0779	30.177	30.0926	29.8356	3	30.1159	3	-0.280286	0.280286	0.00837201
EFHD2_MOUSE	EF-hand domain-containing protein D2; AltName: Full=Swiprosin-1; Accession=Q9D8Y0; Q9D0P4; [Mus musculus (Mouse)]	24.4787	24.6541	24.7856	24.87	24.919	24.9141	24.6395	3	24.901	3	-0.261566	0.261566	0.0441942
DDX6_MOUSE	Probable ATP-dependent RNA helicase DDX6 {ECO:0000305}; EC=3.6.4.13 {ECO:0000305}; AltName: Full=ATP-dependent RNA helicase p54; AltName: Full=DEAD box protein 6; AltName: Full=Oncogene RCK homolog; Accession=P54823; O54979; Q3UFI3; Q8BW68; [Mus musculus	22.466	22.3422	22.49	22.7746	22.6117	22.6748	22.4328	3	22.687	3	-0.254242	0.254242	0.0181936
COX6C_MOUSE	Cytochrome c oxidase subunit 6C; AltName: Full=Cytochrome c oxidase polypeptide VIc; Accession=Q9CPQ1; Q52KC6; [Mus musculus (Mouse)]	27.9635	28.0018	28.2258	28.3502	28.2889	28.2744	28.0637	3	28.3045	3	-0.24082	0.24082	0.0472301
EPN4_MOUSE	Clathrin interactor 1; AltName: Full=Enthoprotin; AltName: Full=Epsin-4; AltName: Full=Epsin-related protein; Short=EpsinR; Accession=Q99KN9; Q8CFH4; [Mus musculus (Mouse)]	26.383	26.6186	26.4607	26.756	26.6733	26.6968	26.4874	3	26.7087	3	-0.221243	0.221243	0.0395896
IF2G_MOUSE	Tyrosine-protein kinase BAZ1B; EC=2.7.10.2; AltName: Full=Bromodomain adjacent to zinc finger domain protein 1B; AltName: Full=Williams syndrome transcription factor homolog; AltName: Full=Williams-Beuren syndrome chromosomal region 9 protein homolog; Acc	26.7066	26.7311	26.9065	26.9844	26.9569	26.9844	26.7814	3	26.9752	3	-0.193817	0.193817	0.0381698
HNRPK_MOUSE	Eukaryotic translation initiation factor 2 subunit 3, X-linked; AltName: Full=Eukaryotic translation initiation factor 2 subunit gamma, X-linked; Short=eIF-2-gamma X; Accession=Q9Z0N1; [Mus musculus (Mouse)]	29.3668	29.4153	29.4222	29.5621	29.5036	29.5572	29.4014	3	29.541	3	-0.139528	0.139528	0.00549644
SRSF1_MOUSE	Putative thiamine transporter SLC35F3 {ECO:0000250|UniProtKB:Q8IY50}; AltName: Full=Solute carrier family 35 member F3; Accession=Q1LZI2; Q8BL51; [Mus musculus (Mouse)]	27.9552	27.919	27.92	28.0978	28.0469	28.0529	27.9314	3	28.0659	3	-0.134503	0.134503	0.00255121
GPX7_MOUSE	Cytosolic phospholipase A2; Short=cPLA2; AltName: Full=Phospholipase A2 group IVA; Includes: Phospholipase A2; EC=3.1.1.4; AltName: Full=Phosphatidylcholine 2-acylhydrolase; Includes: Lysophospholipase; EC=3.1.1.5; Accession=P47713; [Mus musculus (Mouse)]	25.5383	25.5207	25.571	25.452	25.3532	25.3905	25.5433	3	25.3986	3	0.144735	0.144735	0.01104
SUN2_MOUSE	Heterogeneous nuclear ribonucleoprotein K; Short=hnRNP K; Accession=P61979; Q07244; Q15671; Q60577; Q8BGQ8; Q922Y7; Q96J62; [Mus musculus (Mouse)]	25.4871	25.3736	25.3582	25.3172	25.1779	25.2434	25.4063	3	25.2461	3	0.160151	0.160151	0.0487356
AT5F1_MOUSE	Serine/arginine-rich splicing factor 1; AltName: Full=ASF/SF2; AltName: Full=Pre-mRNA-splicing factor SRp30a; AltName: Full=Splicing factor, arginine/serine-rich 1; Accession=Q6PDM2; B2KGJ5; Q3UCH2; Q5SXC5; Q8BJV3; Q8C1H9; [Mus musculus (Mouse)]	27.5326	27.349	27.5777	27.2493	27.1921	27.3181	27.4865	3	27.2532	3	0.233297	0.233297	0.0416209
DYL1_MOUSE	COP9 signalosome complex subunit 6; Short=SGN6; Short=Signalosome subunit 6; AltName: Full=JAB1-containing signalosome subunit 6; Accession=O88545; [Mus musculus (Mouse)]	26.7716	26.7051	26.8503	26.5895	26.6177	26.3938	26.7757	3	26.5337	3	0.241978	0.241978	0.0418608
USP9X_MOUSE	Tripeptidyl-peptidase 1; Short=TPP-1; EC=3.4.14.9; AltName: Full=Lysosomal pepstatin-insensitive protease; Short=LPIC; AltName: Full=Tripeptidyl aminopeptidase; AltName: Full=Tripeptidyl-peptidase I; Short=TPP-I; Flags: Precursor; Accession=O89023; Q543Q8	25.018	25.0193	24.9353	24.6592	24.8243	24.757	24.9909	3	24.7468	3	0.244043	0.244043	0.0116408
UBR4_MOUSE	NADH dehydrogenase [ubiquinone] 1 beta subcomplex subunit 1; AltName: Full=Complex I-MNLL; Short=CI-MNLL; AltName: Full=NADH-ubiquinone oxidoreductase MNLL subunit; Accession=P0DN34; [Mus musculus (Mouse)]	24.7065	24.7488	24.6935	24.3923	24.572	24.4082	24.7163	3	24.4575	3	0.258774	0.258774	0.0123919
SHLB2_MOUSE	28S ribosomal protein S36, mitochondrial; Short=MRP-S36; Short=S36mt; Accession=Q9CQX8; Q4VA25; [Mus musculus (Mouse)]	24.7858	24.7469	24.7584	24.6183	24.4701	24.3303	24.7637	3	24.4729	3	0.290825	0.290825	0.0257119
SC61B_MOUSE	Acyl-protein thioesterase 1; Short=APT-1; EC=3.1.2.-; AltName: Full=Lysophospholipase 1; AltName: Full=Lysophospholipase I; Short=LPL-I; Short=LysoPLA I; Accession=P97823; Q3TJZ0; Q7TPX1; Q8BWM6; [Mus musculus (Mouse)]	23.8082	23.792	23.6216	23.3875	23.3619	23.5979	23.7406	3	23.4491	3	0.291501	0.291501	0.0381484
DCTN2_MOUSE	Ataxin-2; AltName: Full=Spinocerebellar ataxia type 2 protein homolog; Accession=O70305; P97421; [Mus musculus (Mouse)]	27.6561	27.5894	27.3913	27.2675	27.3462	27.1277	27.5456	3	27.2471	3	0.298416	0.298416	0.0430082
KLC1_MOUSE	Proteasome activator complex subunit 1; AltName: Full=11S regulator complex subunit alpha; Short=REG-alpha; AltName: Full=Activator of multicatalytic protease subunit 1; AltName: Full=Proteasome activator 28 subunit alpha; Short=PA28a; Short=PA28alpha; Ac	25.6891	25.557	25.6831	25.2155	25.3728	25.4448	25.6431	3	25.3443	3	0.298707	0.298707	0.0204166
MP2K1_MOUSE	Spartin; Accession=Q8R1X6; Q6ZQ87; Q8BJD3; Q8BM37; Q8BZ63; [Mus musculus (Mouse)]	27.5754	27.4557	27.4446	26.9755	27.2593	27.2625	27.4919	3	27.1658	3	0.32614	0.32614	0.0349408
NCPR_MOUSE	Sperm-associated antigen 7; Accession=Q7TNE3; Q3TM27; Q80XJ8; Q8BK16; [Mus musculus (Mouse)]	26.9537	26.6339	26.6789	26.4002	26.3755	26.4911	26.7555	3	26.4223	3	0.33326	0.33326	0.0346718
EXOC4_MOUSE	Cathepsin Z; EC=3.4.18.1; Flags: Precursor; Accession=Q9WUU7; [Mus musculus (Mouse)]	24.3482	24.1493	24.3899	24.0328	24.0336	23.7805	24.2958	3	23.9489	3	0.346849	0.346849	0.0366185
PHB_MOUSE	Guanylate-binding protein 4; EC=3.6.5.- {ECO:0000250|UniProtKB:Q96PP9}; AltName: Full=GTP-binding protein 3; Short=GBP-3; AltName: Full=GTP-binding protein 4; Short=GBP-4; AltName: Full=Guanine nucleotide-binding protein 4; AltName: Full=Guanylate-binding	27.3781	27.5389	27.5754	27.1613	27.1862	27.0903	27.4975	3	27.1459	3	0.351547	0.351547	0.00632781
CO4A2_MOUSE	Tumor protein D54; AltName: Full=Tumor protein D52-like 2; Accession=Q9CYZ2; Q3TVY1; [Mus musculus (Mouse)]	25.1295	25.3445	25.35	24.8645	24.9579	24.8864	25.2747	3	24.903	3	0.371698	0.371698	0.00882768
MK01_MOUSE	Ras-related protein Rap-1A; AltName: Full=Ras-related protein Krev-1; Flags: Precursor; Accession=P62835; P10113; [Mus musculus (Mouse)]	28.2493	27.9005	28.0356	27.6588	27.6895	27.7091	28.0618	3	27.6858	3	0.375968	0.375968	0.0214981
SMTN_MOUSE	Succinate--CoA ligase [ADP/GDP-forming] subunit alpha, mitochondrial; EC=6.2.1.4; EC=6.2.1.5; AltName: Full=Succinyl-CoA synthetase subunit alpha; Short=SCS-alpha; Flags: Precursor; Accession=Q9WUM5; Q8C2C3; Q9DBA3; Q9DCI8; [Mus musculus (Mouse)]	23.8695	23.7935	23.8029	23.708	23.3205	23.3048	23.822	3	23.4445	3	0.377502	0.377502	0.047986
CHMP3_MOUSE	Acyl-coenzyme A thioesterase 9, mitochondrial; Short=Acyl-CoA thioesterase 9; EC=3.1.2.-; AltName: Full=Acyl coenzyme A thioester hydrolase 2; Short=MTE-2; AltName: Full=Acyl-CoA thioester hydrolase 9; AltName: Full=Mitochondrial 48 kDa acyl-CoA thioester	25.778	25.6532	25.8424	25.309	25.2417	25.5857	25.7578	3	25.3788	3	0.379007	0.379007	0.0333943
M4K5_MOUSE	Electron transfer flavoprotein subunit beta {ECO:0000305}; Short=Beta-ETF {ECO:0000250|UniProtKB:P38117}; Accession=Q9DCW4; Q810V3; [Mus musculus (Mouse)]	24.745	24.6847	24.7866	24.5177	24.4446	24.1048	24.7388	3	24.3557	3	0.383064	0.383064	0.0426943
ARL2_MOUSE	N(G),N(G)-dimethylarginine dimethylaminohydrolase 1; Short=DDAH-1; Short=Dimethylarginine dimethylaminohydrolase 1; EC=3.5.3.18; AltName: Full=DDAHI; AltName: Full=Dimethylargininase-1; Accession=Q9CWS0; Q3UF65; [Mus musculus (Mouse)]	25.1125	24.9822	25.0988	24.4212	24.8223	24.7832	25.0645	3	24.6756	3	0.388965	0.388965	0.0442097
CHSP1_MOUSE	60S ribosomal protein L38; Accession=Q9JJI8; [Mus musculus (Mouse)]	28.1393	28.0293	27.8901	27.5319	27.8157	27.4216	28.0196	3	27.5897	3	0.429805	0.429805	0.0355211
RTN3_MOUSE	Charged multivesicular body protein 5; AltName: Full=Chromatin-modifying protein 5; AltName: Full=SNF7 domain-containing protein 2; Accession=Q9D7S9; Q3UI64; [Mus musculus (Mouse)]	25.5219	25.6089	25.8774	25.0473	25.257	25.3913	25.6694	3	25.2319	3	0.437574	0.437574	0.0404734
DAB2_MOUSE	Gamma-soluble NSF attachment protein; Short=SNAP-gamma; AltName: Full=N-ethylmaleimide-sensitive factor attachment protein gamma; Accession=Q9CWZ7; Q3TPT4; [Mus musculus (Mouse)]	25.3706	25.8229	25.5594	25.0919	25.0785	25.2427	25.5843	3	25.1377	3	0.4466	0.4466	0.0341742
S12A2_MOUSE	RILP-like protein 1; AltName: Full=Rab-interacting lysosomal-like protein 1; Accession=Q9JJC6; Q80WV8; [Mus musculus (Mouse)]	23.2527	22.9533	22.9258	22.4587	22.6896	22.6394	23.0439	3	22.5959	3	0.448038	0.448038	0.0236734
WASH7_MOUSE	Nucleosome assembly protein 1-like 1; AltName: Full=Brain protein DN38; AltName: Full=NAP-1-related protein; Flags: Precursor; Accession=P28656; Q3UL14; [Mus musculus (Mouse)]	25.7393	25.5371	25.8006	25.3483	25.2591	25.0505	25.6923	3	25.2193	3	0.473048	0.473048	0.0163926
MTNA_MOUSE	Vesicle-associated membrane protein-associated protein B; Short=VAMP-B; Short=VAMP-associated protein B; Short=VAP-B; AltName: Full=VAMP-associated protein 33b; Accession=Q9QY76; [Mus musculus (Mouse)]	26.0256	26.1225	26.422	25.6987	25.5544	25.8961	26.19	3	25.7164	3	0.473638	0.473638	0.0378634
PACN2_MOUSE	Sepiapterin reductase; Short=SPR; EC=1.1.1.153; Accession=Q64105; Q63996; [Mus musculus (Mouse)]	26.0231	26.3973	26.2687	25.6521	25.9303	25.5764	26.2297	3	25.7196	3	0.510048	0.510048	0.0294238
DNJB4_MOUSE	Intersectin-1; AltName: Full=EH and SH3 domains protein 1; Accession=Q9Z0R4; F8VQE5; Q9R143; [Mus musculus (Mouse)]	26.0255	25.5784	25.7351	25.1812	25.3057	25.2633	25.7796	3	25.2501	3	0.529555	0.529555	0.0176233
SAP_MOUSE	3-mercaptopyruvate sulfurtransferase; Short=MST; EC=2.8.1.2; Accession=Q99J99; [Mus musculus (Mouse)]	26.0744	26.3358	26.1773	25.5486	25.9838	25.4381	26.1958	3	25.6568	3	0.538972	0.538972	0.0422325
PLRG1_MOUSE	Cytochrome b-c1 complex subunit Rieske, mitochondrial; EC=1.10.2.2; AltName: Full=Complex III subunit 5; AltName: Full=Cytochrome b-c1 complex subunit 5; AltName: Full=Rieske iron-sulfur protein; Short=RISP; AltName: Full=Ubiquinol-cytochrome c reductase	23.851	23.9565	23.6439	23.0517	23.2994	23.4796	23.8172	3	23.2769	3	0.540282	0.540282	0.0248678
AKCL2_MOUSE	Talin-1; Accession=P26039; A2AIM8; Q8VEF0; [Mus musculus (Mouse)]	25.2849	25.6466	25.7116	25.0477	24.7321	25.1004	25.5477	3	24.9601	3	0.587635	0.587635	0.0286789
CMTD1_MOUSE	Ras-related protein Rab-5C; Accession=P35278; Q8R1V8; Q8R2N8; [Mus musculus (Mouse)]	24.5012	23.9736	24.4421	23.7566	23.4193	23.8848	24.3056	3	23.6869	3	0.618731	0.618731	0.0463831
FSTL1_MOUSE	Eukaryotic translation initiation factor 3 subunit L {ECO:0000255|HAMAP-Rule:MF_03011}; Short=eIF3l {ECO:0000255|HAMAP-Rule:MF_03011}; AltName: Full=66 kDa tyrosine-rich heat shock protein; AltName: Full=67 kDa polymerase-associated factor; AltName: Full=	25.7567	26.4666	26.1961	25.51	25.6512	25.3587	26.1398	3	25.5066	3	0.633198	0.633198	0.0471592
SAR1B_MOUSE	Transmembrane 9 superfamily member 3; Flags: Precursor; Accession=Q9ET30; [Mus musculus (Mouse)]	24.7175	24.8787	24.6544	24.1677	23.7345	24.4014	24.7502	3	24.1012	3	0.648989	0.648989	0.0347422
PP2AB_MOUSE	ATP-dependent RNA helicase A; Short=RHA; EC=3.6.4.13; AltName: Full=DEAH box protein 9; Short=mHEL-5; AltName: Full=Nuclear DNA helicase II; Short=NDH II; Accession=O70133; O35931; O54703; Q5FWY1; Q6R5F7; Q9CSA2; [Mus musculus (Mouse)]	26.8567	26.6375	26.9029	25.7078	26.3833	26.2492	26.799	3	26.1134	3	0.68562	0.68562	0.0366915
NH2L1_MOUSE	Src substrate cortactin; Accession=Q60598; Q3UGC2; [Mus musculus (Mouse)]	25.1601	24.8879	24.8369	24.5238	24.2378	24.0601	24.9616	3	24.2739	3	0.687693	0.687693	0.0150111
PTPRB_MOUSE	Eukaryotic translation initiation factor 3 subunit F {ECO:0000255|HAMAP-Rule:MF_03005}; Short=eIF3f {ECO:0000255|HAMAP-Rule:MF_03005}; AltName: Full=Deubiquitinating enzyme eIF3f; EC=3.4.19.12; AltName: Full=Eukaryotic translation initiation factor 3 subu	23.7028	23.4191	23.5729	22.7938	22.851	22.7691	23.5649	3	22.8046	3	0.76028	0.76028	0.000884062
NECP2_MOUSE	ATP-dependent RNA helicase DDX1; EC=3.6.4.13; AltName: Full=DEAD box protein 1; Accession=Q91VR5; Q3TU41; [Mus musculus (Mouse)]	26.452	25.9978	26.1481	24.8353	25.1265	25.6062	26.1993	3	25.1894	3	1.00997	1.00997	0.0181049
ALBU_MOUSE	MAP/microtubule affinity-regulating kinase 3; EC=2.7.11.1; AltName: Full=ELKL motif kinase 2; Short=EMK-2; AltName: Full=MPK-10; Accession=Q03141; Q3TM40; Q3V1U3; Q8C6G9; Q8R375; Q9JKE4; [Mus musculus (Mouse)]	27.8743	28.6662	28.2608	25.7878	27.4034	26.3943	28.2671	3	26.5285	3	1.73862	1.73862	0.0293873
	39S ribosomal protein L21, mitochondrial; Short=L21mt; Short=MRP-L21; Flags: Precursor; Accession=Q9D1N9; Q9CSH9; Q9D214; [Mus musculus (Mouse)]
	Eukaryotic translation initiation factor 5A-2; Short=eIF-5A-2; Short=eIF-5A2; AltName: Full=Eukaryotic initiation factor 5A isoform 2; Accession=Q8BGY2; [Mus musculus (Mouse)]
	TRIO and F-actin-binding protein; AltName: Full=Protein Tara; AltName: Full=Trio-associated repeat on actin; Accession=Q99KW3; Q2PZW9; Q2Q402; Q2Q403; Q2Q404; Q6ZPK4; Q8C6T3; Q8CG90; [Mus musculus (Mouse)]
	Syntaxin-4; Accession=P70452; Q3TSL5; Q3UKQ8; Q80WT8; [Mus musculus (Mouse)]
	V-type proton ATPase subunit D; Short=V-ATPase subunit D; AltName: Full=V-ATPase 28 kDa accessory protein; AltName: Full=Vacuolar proton pump subunit D; Accession=P57746; [Mus musculus (Mouse)]
	26S proteasome non-ATPase regulatory subunit 13; AltName: Full=26S proteasome regulatory subunit RPN9; AltName: Full=26S proteasome regulatory subunit S11; AltName: Full=26S proteasome regulatory subunit p40.5; Accession=Q9WVJ2; Q3TB19; Q3TR74; Q542R0; [M
	Serine/threonine-protein phosphatase PP1-beta catalytic subunit; Short=PP-1B; EC=3.1.3.16; EC=3.1.3.53; Accession=P62141; P37140; Q3TBE5; Q3TL90; Q542E7; Q8C285; Q9DBY2; [Mus musculus (Mouse)]
	Prolyl endopeptidase; Short=PE; EC=3.4.21.26; AltName: Full=Post-proline cleaving enzyme; Accession=Q9QUR6; Q80YS1; [Mus musculus (Mouse)]
	Parathymosin; Accession=Q9D0J8; [Mus musculus (Mouse)]
	Neutral alpha-glucosidase AB; EC=3.2.1.84; AltName: Full=Alpha-glucosidase 2; AltName: Full=Glucosidase II subunit alpha; Flags: Precursor; Accession=Q8BHN3; O08794; Q149A6; Q80U81; Q9CS53; [Mus musculus (Mouse)]
	Asparagine synthetase [glutamine-hydrolyzing]; EC=6.3.5.4; AltName: Full=Glutamine-dependent asparagine synthetase; Accession=Q61024; Q3TJA1; Q8BPC8; [Mus musculus (Mouse)]
	Thy-1 membrane glycoprotein; AltName: Full=Thy-1 antigen; AltName: CD_antigen=CD90; Flags: Precursor; Accession=P01831; [Mus musculus (Mouse)]
	UBX domain-containing protein 4; AltName: Full=Erasin; AltName: Full=UBX domain-containing protein 2; Accession=Q8VCH8; Q3UGR4; Q8BW17; [Mus musculus (Mouse)]
	Glutathione peroxidase 7; Short=GPx-7; Short=GSHPx-7; EC=1.11.1.9; Flags: Precursor; Accession=Q99LJ6; [Mus musculus (Mouse)]
	Protein ELYS; AltName: Full=Embryonic large molecule derived from yolk sac; AltName: Full=Protein MEL-28; AltName: Full=Putative AT-hook-containing transcription factor 1; Accession=Q8CJF7; B2RRC8; Q8BVJ5; Q8VD55; [Mus musculus (Mouse)]
	SUN domain-containing protein 2; AltName: Full=Protein unc-84 homolog B; AltName: Full=Sad1/unc-84 protein-like 2; Accession=Q8BJS4; Q3TBU0; Q3U160; Q6B4H2; [Mus musculus (Mouse)]
	Annexin A4; AltName: Full=Annexin IV; AltName: Full=Annexin-4; Accession=P97429; Q3UCL0; [Mus musculus (Mouse)]
	ATP synthase F(0) complex subunit B1, mitochondrial; AltName: Full=ATP synthase subunit b; Short=ATPase subunit b; Flags: Precursor; Accession=Q9CQQ7; [Mus musculus (Mouse)]
	Dynein light chain 1, cytoplasmic; AltName: Full=8 kDa dynein light chain; Short=DLC8; AltName: Full=Dynein light chain LC8-type 1; AltName: Full=Protein inhibitor of neuronal nitric oxide synthase; Short=PIN; Short=mPIN; Accession=P63168; Q15701; Q3UGE7;
	Probable ubiquitin carboxyl-terminal hydrolase FAF-X; EC=3.4.19.12; AltName: Full=Deubiquitinating enzyme FAF-X; AltName: Full=Fat facets homolog; AltName: Full=Fat facets protein-related, X-linked; AltName: Full=Ubiquitin carboxyl-terminal hydrolase FAM;
	E3 ubiquitin-protein ligase UBR4; EC=6.3.2.-; AltName: Full=N-recognin-4; AltName: Full=Zinc finger UBR1-type protein 1; AltName: Full=p600; Accession=Q80Y11; Q8BGB9; Q8C3E8; Q8C4W5; Q8C8X7; Q8CGE0; Q8CHF3; [Mus musculus (Mouse)]
	Endophilin-B2; AltName: Full=SH3 domain-containing GRB2-like protein B2; Accession=Q8R3V5; Q3TIQ1; Q3U2J4; Q3U824; Q8K140; Q91ZI7; [Mus musculus (Mouse)]
	Protein transport protein Sec61 subunit beta; Accession=Q9CQS8; [Mus musculus (Mouse)]
	Dynactin subunit 2; AltName: Full=50 kDa dynein-associated polypeptide; AltName: Full=Dynactin complex 50 kDa subunit; Short=DCTN-50; AltName: Full=Growth cone membrane protein 23-48K; Short=GMP23-48K; AltName: Full=p50 dynamitin; Accession=Q99KJ8; [Mus m
	Kinesin light chain 1; Short=KLC 1; Accession=O88447; [Mus musculus (Mouse)]
	Dual specificity mitogen-activated protein kinase kinase 1; Short=MAP kinase kinase 1; Short=MAPKK 1; EC=2.7.12.2; AltName: Full=ERK activator kinase 1; AltName: Full=MAPK/ERK kinase 1; Short=MEK 1; Accession=P31938; [Mus musculus (Mouse)]
	NADPH--cytochrome P450 reductase {ECO:0000255|HAMAP-Rule:MF_03212}; Short=CPR {ECO:0000255|HAMAP-Rule:MF_03212}; Short=P450R {ECO:0000255|HAMAP-Rule:MF_03212}; EC=1.6.2.4 {ECO:0000255|HAMAP-Rule:MF_03212}; Accession=P37040; [Mus musculus (Mouse)]
	Exocyst complex component 4; AltName: Full=Exocyst complex component Sec8; Accession=O35382; [Mus musculus (Mouse)]
	Prohibitin; AltName: Full=B-cell receptor-associated protein 32; Short=BAP 32; Accession=P67778; P24142; Q3UB75; Q5SQG4; [Mus musculus (Mouse)]
	Collagen alpha-2(IV) chain; Contains: Canstatin; Flags: Precursor; Accession=Q8BPI9; Q8BPK3; Q91VI3; [Mus musculus (Mouse)]
	Mitogen-activated protein kinase 1; Short=MAP kinase 1; Short=MAPK 1; EC=2.7.11.24; AltName: Full=ERT1; AltName: Full=Extracellular signal-regulated kinase 2; Short=ERK-2; AltName: Full=MAP kinase isoform p42; Short=p42-MAPK; AltName: Full=Mitogen-activat
	Smoothelin; Accession=Q9Z0Q2; [Mus musculus (Mouse)]
	Charged multivesicular body protein 3; AltName: Full=Chromatin-modifying protein 3; AltName: Full=Vacuolar protein sorting-associated protein 24; Accession=Q9CQ10; Q9D2Z2; Q9D7A5; [Mus musculus (Mouse)]
	Mitogen-activated protein kinase kinase kinase kinase 5; EC=2.7.11.1; AltName: Full=MAPK/ERK kinase kinase kinase 5; Short=MEK kinase kinase 5; Short=MEKKK 5; Accession=Q8BPM2; Q6PEQ2; Q8C3U5; Q8CGF3; Q99LM7; Q9CX73; [Mus musculus (Mouse)]
	ADP-ribosylation factor-like protein 2; Accession=Q9D0J4; Q9WUM1; [Mus musculus (Mouse)]
	Calcium-regulated heat stable protein 1; AltName: Full=Calcium-regulated heat-stable protein of 24 kDa; Short=CRHSP-24; Accession=Q9CR86; [Mus musculus (Mouse)]
	Reticulon-3; Accession=Q8C6D5; Q8CCU2; [Mus musculus (Mouse)]
	Disabled homolog 2; AltName: Full=Adaptor molecule disabled-2; AltName: Full=Differentially expressed in ovarian carcinoma 2; Short=DOC-2; AltName: Full=Mitogen-responsive phosphoprotein; Accession=P98078; Q3U3K1; Q91W56; Q923E1; [Mus musculus (Mouse)]
	Solute carrier family 12 member 2; AltName: Full=Basolateral Na-K-Cl symporter; AltName: Full=Bumetanide-sensitive sodium-(potassium)-chloride cotransporter 1; Accession=P55012; E9PYU3; [Mus musculus (Mouse)]
	WASH complex subunit 7 {ECO:0000305}; Accession=Q3UMB9; Q3TTQ9; Q6ZPZ7; Q8CAK8; Q8CGK0; [Mus musculus (Mouse)]
	Methylthioribose-1-phosphate isomerase {ECO:0000255|HAMAP-Rule:MF_03119}; Short=M1Pi {ECO:0000255|HAMAP-Rule:MF_03119}; Short=MTR-1-P isomerase {ECO:0000255|HAMAP-Rule:MF_03119}; EC=5.3.1.23 {ECO:0000255|HAMAP-Rule:MF_03119}; AltName: Full=S-methyl-5-thio
	Protein kinase C and casein kinase substrate in neurons protein 2; AltName: Full=Syndapin-2; AltName: Full=Syndapin-II; Accession=Q9WVE8; [Mus musculus (Mouse)]
	DnaJ homolog subfamily B member 4; Accession=Q9D832; Q3TS92; Q9D9U2; [Mus musculus (Mouse)]
	Prosaposin; AltName: Full=Sulfated glycoprotein 1; Short=SGP-1; Contains: Saposin-A; Contains: Saposin-B-Val; Contains: Saposin-B; Contains: Saposin-C; Contains: Saposin-D; Flags: Precursor; Accession=Q61207; Q60861; Q64006; Q64219; [Mus musculus (Mouse)]
	Pleiotropic regulator 1; Accession=Q922V4; O55039; [Mus musculus (Mouse)]
	1,5-anhydro-D-fructose reductase; Short=AF reductase; EC=1.1.1.263; AltName: Full=Aldo-keto reductase family 1 member C-like protein 2; AltName: Full=Aldo-keto reductase family 1 member E1; AltName: Full=Aldo-keto reductase family 1 member E2; Accession=Q
	Tubulin-specific chaperone D; AltName: Full=Beta-tubulin cofactor D; AltName: Full=Tubulin-folding cofactor D; Accession=Q8BYA0; [Mus musculus (Mouse)]
	Catechol O-methyltransferase domain-containing protein 1; EC=2.1.1.-; Accession=Q8BIG7; [Mus musculus (Mouse)]
	Follistatin-related protein 1; AltName: Full=Follistatin-like protein 1; AltName: Full=TGF-beta-inducible protein TSC-36; Flags: Precursor; Accession=Q62356; Q6GTX2; Q99JI9; [Mus musculus (Mouse)]
	GTP-binding protein SAR1b; Accession=Q9CQC9; Q3UBL6; [Mus musculus (Mouse)]
	Tyrosine-protein kinase JAK1; EC=2.7.10.2; AltName: Full=Janus kinase 1; Short=JAK-1; Accession=P52332; Q62126; [Mus musculus (Mouse)]
	Serine/threonine-protein phosphatase 2A catalytic subunit beta isoform; Short=PP2A-beta; EC=3.1.3.16; Accession=P62715; P11082; [Mus musculus (Mouse)]
	NHP2-like protein 1; AltName: Full=Fertilization antigen 1; Short=FA-1; AltName: Full=High mobility group-like nuclear protein 2 homolog 1; AltName: Full=Sperm-specific antigen 1; AltName: Full=U4/U6.U5 small nuclear ribonucleoprotein SNU13 {ECO:0000250|U
	Receptor-type tyrosine-protein phosphatase beta; Short=Protein-tyrosine phosphatase beta; Short=R-PTP-beta; EC=3.1.3.48; AltName: Full=Vascular endothelial protein tyrosine phosphatase; Short=VE-PTP; Flags: Precursor; Accession=B2RU80; Q3UGZ7; Q8CIW2; [Mu
	Adaptin ear-binding coat-associated protein 2; AltName: Full=NECAP endocytosis-associated protein 2; Short=NECAP-2; Accession=Q9D1J1; Q3U1M1; Q9CV41; [Mus musculus (Mouse)]
	Serum albumin; Flags: Precursor; Accession=P07724; Q3TV03; Q61802; Q8C7C7; Q8C7H3; Q8CG74; [Mus musculus (Mouse)]
