# Supplementary material for: (Phospho)Proteomic dataset of ischemia- and ultrasound- stimulated mouse cardiac endothelial cells in vitro
Source: Data Brief. 2021 Sep 4;38:107343. doi: 10.1016/j.dib.2021.107343 (PMC8429095; doi:10.1016/j.dib.2021.107343)
Supplement: Supplementary file 3 [file mmc3.xlsx]

## Sheet: BL vs OGD
ID	Pnames	BL	BL	BL	OGD	OGD	OGD	BL-AVE	BL(#non-missing)	OGD-AVE	OGD(#non-missing)	Fold Change	Absolute Fold Change	pval
BRX1_MOUSE	Ribosome biogenesis protein BRX1 homolog; AltName: Full=Brix domain-containing protein 2; Accession=Q9DCA5; Q3THD3; Q91YS6; [Mus musculus (Mouse)]	24.6788	24.5128	23.8138	25.3111	25.4936	25.4837	24.3352	3	25.4295	3	-1.09431	1.09431	0.0157398
FA49B_MOUSE	Protein FAM49B; Accession=Q921M7; [Mus musculus (Mouse)]	24.682	25.6443	24.8937	26.1574	25.9198	26.0027	25.0733	3	26.0266	3	-0.953284	0.953284	0.033652
GTPB1_MOUSE	GTP-binding protein 1; Short=G-protein 1; Short=GP-1; Short=GP1; Accession=O08582; Q3UD96; Q3UGW6; Q545R1; Q80ZY5; [Mus musculus (Mouse)]	22.5091	22.5772	22.94	23.747	23.1747	23.6014	22.6754	3	23.5077	3	-0.832262	0.832262	0.0187184
SARNP_MOUSE	SAP domain-containing ribonucleoprotein; AltName: Full=Nuclear protein Hcc-1; Accession=Q9D1J3; Q3UJZ4; Q9CU18; [Mus musculus (Mouse)]	24.9843	25.0455	24.9496	25.3778	25.9785	25.8804	24.9931	3	25.7456	3	-0.752437	0.752437	0.0161478
NOP16_MOUSE	Nucleolar protein 16; Accession=Q9CPT5; Q8C2P2; Q921K0; [Mus musculus (Mouse)]	23.6421	23.2449	23.0538	23.7104	24.0261	24.3938	23.3136	3	24.0434	3	-0.72985	0.72985	0.049924
GCSP_MOUSE	Glycine dehydrogenase (decarboxylating), mitochondrial; EC=1.4.4.2; AltName: Full=Glycine cleavage system P protein; AltName: Full=Glycine decarboxylase; AltName: Full=Glycine dehydrogenase (aminomethyl-transferring); Flags: Precursor; Accession=Q91W43; [	23.6765	24.1121	23.9666	24.661	24.7302	24.3731	23.9184	3	24.5881	3	-0.669696	0.669696	0.0164314
ZN326_MOUSE	DBIRD complex subunit ZNF326; AltName: Full=Zinc finger protein 326; AltName: Full=Zinc finger protein interacting with mRNPs; AltName: Full=Zinc finger protein-associated with nuclear matrix of 75 kDa; Accession=O88291; Q05DP5; Q3TRI9; Q3UJI3; Q8BSJ5; Q8	23.0033	22.4016	22.7632	23.112	23.2865	23.4917	22.7227	3	23.2967	3	-0.574027	0.574027	0.0498095
RBM39_MOUSE	RNA-binding protein 39; AltName: Full=Coactivator of activating protein 1 and estrogen receptors; Short=Coactivator of AP-1 and ERs; AltName: Full=RNA-binding motif protein 39; AltName: Full=RNA-binding region-containing protein 2; AltName: Full=Transcrip	25.7936	25.7453	25.2751	26.0748	26.2329	26.0725	25.6047	3	26.1267	3	-0.522044	0.522044	0.0397214
LUZP1_MOUSE	Leucine zipper protein 1; AltName: Full=Leucine zipper motif-containing protein; Accession=Q8R4U7; A3KG96; Q3UV18; Q7TS71; Q8BQW1; Q99NG3; Q9CSL6; [Mus musculus (Mouse)]	24.3578	23.9327	23.8784	24.6911	24.4812	24.5164	24.0563	3	24.5629	3	-0.506608	0.506608	0.0371777
H2B2B_MOUSE	Histone H2B type 2-B; AltName: Full=H2b 616; Accession=Q64525; [Mus musculus (Mouse)]	28.7278	29.0381	28.7221	29.501	29.4191	29.0695	28.8293	3	29.3299	3	-0.500541	0.500541	0.0411492
LMF2_MOUSE	Lipase maturation factor 2; AltName: Full=Transmembrane protein 112B; AltName: Full=Transmembrane protein 153; Accession=Q8C3X8; [Mus musculus (Mouse)]	24.1888	23.8208	24.2069	24.4176	24.6486	24.4493	24.0722	3	24.5052	3	-0.433004	0.433004	0.0405632
GLYR1_MOUSE	Putative oxidoreductase GLYR1; EC=1.-.-.-; AltName: Full=Glyoxylate reductase 1 homolog; AltName: Full=Nuclear protein NP60; Accession=Q922P9; Q3TX02; Q9CYQ1; [Mus musculus (Mouse)]	24.8174	24.6115	24.8369	25.0364	25.1438	25.2383	24.7553	3	25.1395	3	-0.384233	0.384233	0.0143362
MIC19_MOUSE	MICOS complex subunit Mic19; AltName: Full=Coiled-coil-helix-coiled-coil-helix domain-containing protein 3; Accession=Q9CRB9; [Mus musculus (Mouse)]	25.2623	25.3105	25.3708	25.6821	25.7012	25.5951	25.3145	3	25.6595	3	-0.344964	0.344964	0.00159549
PABP2_MOUSE	Polyadenylate-binding protein 2; Short=PABP-2; Short=Poly(A)-binding protein 2; AltName: Full=Nuclear poly(A)-binding protein 1; AltName: Full=Poly(A)-binding protein II; Short=PABII; AltName: Full=Polyadenylate-binding nuclear protein 1; Accession=Q8CCS6	25.8905	26.0813	26.2248	26.3734	26.3502	26.4142	26.0655	3	26.3793	3	-0.313726	0.313726	0.0334795
RL31_MOUSE	60S ribosomal protein L31; Accession=P62900; P12947; [Mus musculus (Mouse)]	29.8168	29.7618	29.9281	30.0779	30.177	30.0926	29.8356	3	30.1159	3	-0.280286	0.280286	0.00837201
EFHD2_MOUSE	EF-hand domain-containing protein D2; AltName: Full=Swiprosin-1; Accession=Q9D8Y0; Q9D0P4; [Mus musculus (Mouse)]	24.4787	24.6541	24.7856	24.87	24.919	24.9141	24.6395	3	24.901	3	-0.261566	0.261566	0.0441942
DDX6_MOUSE	Probable ATP-dependent RNA helicase DDX6 {ECO:0000305}; EC=3.6.4.13 {ECO:0000305}; AltName: Full=ATP-dependent RNA helicase p54; AltName: Full=DEAD box protein 6; AltName: Full=Oncogene RCK homolog; Accession=P54823; O54979; Q3UFI3; Q8BW68; [Mus musculus	22.466	22.3422	22.49	22.7746	22.6117	22.6748	22.4328	3	22.687	3	-0.254242	0.254242	0.0181936
COX6C_MOUSE	Cytochrome c oxidase subunit 6C; AltName: Full=Cytochrome c oxidase polypeptide VIc; Accession=Q9CPQ1; Q52KC6; [Mus musculus (Mouse)]	27.9635	28.0018	28.2258	28.3502	28.2889	28.2744	28.0637	3	28.3045	3	-0.24082	0.24082	0.0472301
EPN4_MOUSE	Clathrin interactor 1; AltName: Full=Enthoprotin; AltName: Full=Epsin-4; AltName: Full=Epsin-related protein; Short=EpsinR; Accession=Q99KN9; Q8CFH4; [Mus musculus (Mouse)]	26.383	26.6186	26.4607	26.756	26.6733	26.6968	26.4874	3	26.7087	3	-0.221243	0.221243	0.0395896
IF2G_MOUSE	Tyrosine-protein kinase BAZ1B; EC=2.7.10.2; AltName: Full=Bromodomain adjacent to zinc finger domain protein 1B; AltName: Full=Williams syndrome transcription factor homolog; AltName: Full=Williams-Beuren syndrome chromosomal region 9 protein homolog; Acc	26.7066	26.7311	26.9065	26.9844	26.9569	26.9844	26.7814	3	26.9752	3	-0.193817	0.193817	0.0381698
HNRPK_MOUSE	Eukaryotic translation initiation factor 2 subunit 3, X-linked; AltName: Full=Eukaryotic translation initiation factor 2 subunit gamma, X-linked; Short=eIF-2-gamma X; Accession=Q9Z0N1; [Mus musculus (Mouse)]	29.3668	29.4153	29.4222	29.5621	29.5036	29.5572	29.4014	3	29.541	3	-0.139528	0.139528	0.00549644
SRSF1_MOUSE	Putative thiamine transporter SLC35F3 {ECO:0000250|UniProtKB:Q8IY50}; AltName: Full=Solute carrier family 35 member F3; Accession=Q1LZI2; Q8BL51; [Mus musculus (Mouse)]	27.9552	27.919	27.92	28.0978	28.0469	28.0529	27.9314	3	28.0659	3	-0.134503	0.134503	0.00255121
GPX7_MOUSE	Cytosolic phospholipase A2; Short=cPLA2; AltName: Full=Phospholipase A2 group IVA; Includes: Phospholipase A2; EC=3.1.1.4; AltName: Full=Phosphatidylcholine 2-acylhydrolase; Includes: Lysophospholipase; EC=3.1.1.5; Accession=P47713; [Mus musculus (Mouse)]	25.5383	25.5207	25.571	25.452	25.3532	25.3905	25.5433	3	25.3986	3	0.144735	0.144735	0.01104
SUN2_MOUSE	Heterogeneous nuclear ribonucleoprotein K; Short=hnRNP K; Accession=P61979; Q07244; Q15671; Q60577; Q8BGQ8; Q922Y7; Q96J62; [Mus musculus (Mouse)]	25.4871	25.3736	25.3582	25.3172	25.1779	25.2434	25.4063	3	25.2461	3	0.160151	0.160151	0.0487356
AT5F1_MOUSE	Serine/arginine-rich splicing factor 1; AltName: Full=ASF/SF2; AltName: Full=Pre-mRNA-splicing factor SRp30a; AltName: Full=Splicing factor, arginine/serine-rich 1; Accession=Q6PDM2; B2KGJ5; Q3UCH2; Q5SXC5; Q8BJV3; Q8C1H9; [Mus musculus (Mouse)]	27.5326	27.349	27.5777	27.2493	27.1921	27.3181	27.4865	3	27.2532	3	0.233297	0.233297	0.0416209
DYL1_MOUSE	COP9 signalosome complex subunit 6; Short=SGN6; Short=Signalosome subunit 6; AltName: Full=JAB1-containing signalosome subunit 6; Accession=O88545; [Mus musculus (Mouse)]	26.7716	26.7051	26.8503	26.5895	26.6177	26.3938	26.7757	3	26.5337	3	0.241978	0.241978	0.0418608
USP9X_MOUSE	Tripeptidyl-peptidase 1; Short=TPP-1; EC=3.4.14.9; AltName: Full=Lysosomal pepstatin-insensitive protease; Short=LPIC; AltName: Full=Tripeptidyl aminopeptidase; AltName: Full=Tripeptidyl-peptidase I; Short=TPP-I; Flags: Precursor; Accession=O89023; Q543Q8	25.018	25.0193	24.9353	24.6592	24.8243	24.757	24.9909	3	24.7468	3	0.244043	0.244043	0.0116408
UBR4_MOUSE	NADH dehydrogenase [ubiquinone] 1 beta subcomplex subunit 1; AltName: Full=Complex I-MNLL; Short=CI-MNLL; AltName: Full=NADH-ubiquinone oxidoreductase MNLL subunit; Accession=P0DN34; [Mus musculus (Mouse)]	24.7065	24.7488	24.6935	24.3923	24.572	24.4082	24.7163	3	24.4575	3	0.258774	0.258774	0.0123919
SHLB2_MOUSE	28S ribosomal protein S36, mitochondrial; Short=MRP-S36; Short=S36mt; Accession=Q9CQX8; Q4VA25; [Mus musculus (Mouse)]	24.7858	24.7469	24.7584	24.6183	24.4701	24.3303	24.7637	3	24.4729	3	0.290825	0.290825	0.0257119
SC61B_MOUSE	Acyl-protein thioesterase 1; Short=APT-1; EC=3.1.2.-; AltName: Full=Lysophospholipase 1; AltName: Full=Lysophospholipase I; Short=LPL-I; Short=LysoPLA I; Accession=P97823; Q3TJZ0; Q7TPX1; Q8BWM6; [Mus musculus (Mouse)]	23.8082	23.792	23.6216	23.3875	23.3619	23.5979	23.7406	3	23.4491	3	0.291501	0.291501	0.0381484
DCTN2_MOUSE	Ataxin-2; AltName: Full=Spinocerebellar ataxia type 2 protein homolog; Accession=O70305; P97421; [Mus musculus (Mouse)]	27.6561	27.5894	27.3913	27.2675	27.3462	27.1277	27.5456	3	27.2471	3	0.298416	0.298416	0.0430082
KLC1_MOUSE	Proteasome activator complex subunit 1; AltName: Full=11S regulator complex subunit alpha; Short=REG-alpha; AltName: Full=Activator of multicatalytic protease subunit 1; AltName: Full=Proteasome activator 28 subunit alpha; Short=PA28a; Short=PA28alpha; Ac	25.6891	25.557	25.6831	25.2155	25.3728	25.4448	25.6431	3	25.3443	3	0.298707	0.298707	0.0204166
MP2K1_MOUSE	Spartin; Accession=Q8R1X6; Q6ZQ87; Q8BJD3; Q8BM37; Q8BZ63; [Mus musculus (Mouse)]	27.5754	27.4557	27.4446	26.9755	27.2593	27.2625	27.4919	3	27.1658	3	0.32614	0.32614	0.0349408
NCPR_MOUSE	Sperm-associated antigen 7; Accession=Q7TNE3; Q3TM27; Q80XJ8; Q8BK16; [Mus musculus (Mouse)]	26.9537	26.6339	26.6789	26.4002	26.3755	26.4911	26.7555	3	26.4223	3	0.33326	0.33326	0.0346718
EXOC4_MOUSE	Cathepsin Z; EC=3.4.18.1; Flags: Precursor; Accession=Q9WUU7; [Mus musculus (Mouse)]	24.3482	24.1493	24.3899	24.0328	24.0336	23.7805	24.2958	3	23.9489	3	0.346849	0.346849	0.0366185
PHB_MOUSE	Guanylate-binding protein 4; EC=3.6.5.- {ECO:0000250|UniProtKB:Q96PP9}; AltName: Full=GTP-binding protein 3; Short=GBP-3; AltName: Full=GTP-binding protein 4; Short=GBP-4; AltName: Full=Guanine nucleotide-binding protein 4; AltName: Full=Guanylate-binding	27.3781	27.5389	27.5754	27.1613	27.1862	27.0903	27.4975	3	27.1459	3	0.351547	0.351547	0.00632781
CO4A2_MOUSE	Tumor protein D54; AltName: Full=Tumor protein D52-like 2; Accession=Q9CYZ2; Q3TVY1; [Mus musculus (Mouse)]	25.1295	25.3445	25.35	24.8645	24.9579	24.8864	25.2747	3	24.903	3	0.371698	0.371698	0.00882768
MK01_MOUSE	Ras-related protein Rap-1A; AltName: Full=Ras-related protein Krev-1; Flags: Precursor; Accession=P62835; P10113; [Mus musculus (Mouse)]	28.2493	27.9005	28.0356	27.6588	27.6895	27.7091	28.0618	3	27.6858	3	0.375968	0.375968	0.0214981
SMTN_MOUSE	Succinate--CoA ligase [ADP/GDP-forming] subunit alpha, mitochondrial; EC=6.2.1.4; EC=6.2.1.5; AltName: Full=Succinyl-CoA synthetase subunit alpha; Short=SCS-alpha; Flags: Precursor; Accession=Q9WUM5; Q8C2C3; Q9DBA3; Q9DCI8; [Mus musculus (Mouse)]	23.8695	23.7935	23.8029	23.708	23.3205	23.3048	23.822	3	23.4445	3	0.377502	0.377502	0.047986
CHMP3_MOUSE	Acyl-coenzyme A thioesterase 9, mitochondrial; Short=Acyl-CoA thioesterase 9; EC=3.1.2.-; AltName: Full=Acyl coenzyme A thioester hydrolase 2; Short=MTE-2; AltName: Full=Acyl-CoA thioester hydrolase 9; AltName: Full=Mitochondrial 48 kDa acyl-CoA thioester	25.778	25.6532	25.8424	25.309	25.2417	25.5857	25.7578	3	25.3788	3	0.379007	0.379007	0.0333943
M4K5_MOUSE	Electron transfer flavoprotein subunit beta {ECO:0000305}; Short=Beta-ETF {ECO:0000250|UniProtKB:P38117}; Accession=Q9DCW4; Q810V3; [Mus musculus (Mouse)]	24.745	24.6847	24.7866	24.5177	24.4446	24.1048	24.7388	3	24.3557	3	0.383064	0.383064	0.0426943
ARL2_MOUSE	N(G),N(G)-dimethylarginine dimethylaminohydrolase 1; Short=DDAH-1; Short=Dimethylarginine dimethylaminohydrolase 1; EC=3.5.3.18; AltName: Full=DDAHI; AltName: Full=Dimethylargininase-1; Accession=Q9CWS0; Q3UF65; [Mus musculus (Mouse)]	25.1125	24.9822	25.0988	24.4212	24.8223	24.7832	25.0645	3	24.6756	3	0.388965	0.388965	0.0442097
CHSP1_MOUSE	60S ribosomal protein L38; Accession=Q9JJI8; [Mus musculus (Mouse)]	28.1393	28.0293	27.8901	27.5319	27.8157	27.4216	28.0196	3	27.5897	3	0.429805	0.429805	0.0355211
RTN3_MOUSE	Charged multivesicular body protein 5; AltName: Full=Chromatin-modifying protein 5; AltName: Full=SNF7 domain-containing protein 2; Accession=Q9D7S9; Q3UI64; [Mus musculus (Mouse)]	25.5219	25.6089	25.8774	25.0473	25.257	25.3913	25.6694	3	25.2319	3	0.437574	0.437574	0.0404734
DAB2_MOUSE	Gamma-soluble NSF attachment protein; Short=SNAP-gamma; AltName: Full=N-ethylmaleimide-sensitive factor attachment protein gamma; Accession=Q9CWZ7; Q3TPT4; [Mus musculus (Mouse)]	25.3706	25.8229	25.5594	25.0919	25.0785	25.2427	25.5843	3	25.1377	3	0.4466	0.4466	0.0341742
S12A2_MOUSE	RILP-like protein 1; AltName: Full=Rab-interacting lysosomal-like protein 1; Accession=Q9JJC6; Q80WV8; [Mus musculus (Mouse)]	23.2527	22.9533	22.9258	22.4587	22.6896	22.6394	23.0439	3	22.5959	3	0.448038	0.448038	0.0236734
WASH7_MOUSE	Nucleosome assembly protein 1-like 1; AltName: Full=Brain protein DN38; AltName: Full=NAP-1-related protein; Flags: Precursor; Accession=P28656; Q3UL14; [Mus musculus (Mouse)]	25.7393	25.5371	25.8006	25.3483	25.2591	25.0505	25.6923	3	25.2193	3	0.473048	0.473048	0.0163926
MTNA_MOUSE	Vesicle-associated membrane protein-associated protein B; Short=VAMP-B; Short=VAMP-associated protein B; Short=VAP-B; AltName: Full=VAMP-associated protein 33b; Accession=Q9QY76; [Mus musculus (Mouse)]	26.0256	26.1225	26.422	25.6987	25.5544	25.8961	26.19	3	25.7164	3	0.473638	0.473638	0.0378634
PACN2_MOUSE	Sepiapterin reductase; Short=SPR; EC=1.1.1.153; Accession=Q64105; Q63996; [Mus musculus (Mouse)]	26.0231	26.3973	26.2687	25.6521	25.9303	25.5764	26.2297	3	25.7196	3	0.510048	0.510048	0.0294238
DNJB4_MOUSE	Intersectin-1; AltName: Full=EH and SH3 domains protein 1; Accession=Q9Z0R4; F8VQE5; Q9R143; [Mus musculus (Mouse)]	26.0255	25.5784	25.7351	25.1812	25.3057	25.2633	25.7796	3	25.2501	3	0.529555	0.529555	0.0176233
SAP_MOUSE	3-mercaptopyruvate sulfurtransferase; Short=MST; EC=2.8.1.2; Accession=Q99J99; [Mus musculus (Mouse)]	26.0744	26.3358	26.1773	25.5486	25.9838	25.4381	26.1958	3	25.6568	3	0.538972	0.538972	0.0422325
PLRG1_MOUSE	Cytochrome b-c1 complex subunit Rieske, mitochondrial; EC=1.10.2.2; AltName: Full=Complex III subunit 5; AltName: Full=Cytochrome b-c1 complex subunit 5; AltName: Full=Rieske iron-sulfur protein; Short=RISP; AltName: Full=Ubiquinol-cytochrome c reductase	23.851	23.9565	23.6439	23.0517	23.2994	23.4796	23.8172	3	23.2769	3	0.540282	0.540282	0.0248678
AKCL2_MOUSE	Talin-1; Accession=P26039; A2AIM8; Q8VEF0; [Mus musculus (Mouse)]	25.2849	25.6466	25.7116	25.0477	24.7321	25.1004	25.5477	3	24.9601	3	0.587635	0.587635	0.0286789
CMTD1_MOUSE	Ras-related protein Rab-5C; Accession=P35278; Q8R1V8; Q8R2N8; [Mus musculus (Mouse)]	24.5012	23.9736	24.4421	23.7566	23.4193	23.8848	24.3056	3	23.6869	3	0.618731	0.618731	0.0463831
FSTL1_MOUSE	Eukaryotic translation initiation factor 3 subunit L {ECO:0000255|HAMAP-Rule:MF_03011}; Short=eIF3l {ECO:0000255|HAMAP-Rule:MF_03011}; AltName: Full=66 kDa tyrosine-rich heat shock protein; AltName: Full=67 kDa polymerase-associated factor; AltName: Full=	25.7567	26.4666	26.1961	25.51	25.6512	25.3587	26.1398	3	25.5066	3	0.633198	0.633198	0.0471592
SAR1B_MOUSE	Transmembrane 9 superfamily member 3; Flags: Precursor; Accession=Q9ET30; [Mus musculus (Mouse)]	24.7175	24.8787	24.6544	24.1677	23.7345	24.4014	24.7502	3	24.1012	3	0.648989	0.648989	0.0347422
PP2AB_MOUSE	ATP-dependent RNA helicase A; Short=RHA; EC=3.6.4.13; AltName: Full=DEAH box protein 9; Short=mHEL-5; AltName: Full=Nuclear DNA helicase II; Short=NDH II; Accession=O70133; O35931; O54703; Q5FWY1; Q6R5F7; Q9CSA2; [Mus musculus (Mouse)]	26.8567	26.6375	26.9029	25.7078	26.3833	26.2492	26.799	3	26.1134	3	0.68562	0.68562	0.0366915
NH2L1_MOUSE	Src substrate cortactin; Accession=Q60598; Q3UGC2; [Mus musculus (Mouse)]	25.1601	24.8879	24.8369	24.5238	24.2378	24.0601	24.9616	3	24.2739	3	0.687693	0.687693	0.0150111
PTPRB_MOUSE	Eukaryotic translation initiation factor 3 subunit F {ECO:0000255|HAMAP-Rule:MF_03005}; Short=eIF3f {ECO:0000255|HAMAP-Rule:MF_03005}; AltName: Full=Deubiquitinating enzyme eIF3f; EC=3.4.19.12; AltName: Full=Eukaryotic translation initiation factor 3 subu	23.7028	23.4191	23.5729	22.7938	22.851	22.7691	23.5649	3	22.8046	3	0.76028	0.76028	0.000884062
NECP2_MOUSE	ATP-dependent RNA helicase DDX1; EC=3.6.4.13; AltName: Full=DEAD box protein 1; Accession=Q91VR5; Q3TU41; [Mus musculus (Mouse)]	26.452	25.9978	26.1481	24.8353	25.1265	25.6062	26.1993	3	25.1894	3	1.00997	1.00997	0.0181049
ALBU_MOUSE	MAP/microtubule affinity-regulating kinase 3; EC=2.7.11.1; AltName: Full=ELKL motif kinase 2; Short=EMK-2; AltName: Full=MPK-10; Accession=Q03141; Q3TM40; Q3V1U3; Q8C6G9; Q8R375; Q9JKE4; [Mus musculus (Mouse)]	27.8743	28.6662	28.2608	25.7878	27.4034	26.3943	28.2671	3	26.5285	3	1.73862	1.73862	0.0293873
	39S ribosomal protein L21, mitochondrial; Short=L21mt; Short=MRP-L21; Flags: Precursor; Accession=Q9D1N9; Q9CSH9; Q9D214; [Mus musculus (Mouse)]
	Eukaryotic translation initiation factor 5A-2; Short=eIF-5A-2; Short=eIF-5A2; AltName: Full=Eukaryotic initiation factor 5A isoform 2; Accession=Q8BGY2; [Mus musculus (Mouse)]
	TRIO and F-actin-binding protein; AltName: Full=Protein Tara; AltName: Full=Trio-associated repeat on actin; Accession=Q99KW3; Q2PZW9; Q2Q402; Q2Q403; Q2Q404; Q6ZPK4; Q8C6T3; Q8CG90; [Mus musculus (Mouse)]
	Syntaxin-4; Accession=P70452; Q3TSL5; Q3UKQ8; Q80WT8; [Mus musculus (Mouse)]
	V-type proton ATPase subunit D; Short=V-ATPase subunit D; AltName: Full=V-ATPase 28 kDa accessory protein; AltName: Full=Vacuolar proton pump subunit D; Accession=P57746; [Mus musculus (Mouse)]
	26S proteasome non-ATPase regulatory subunit 13; AltName: Full=26S proteasome regulatory subunit RPN9; AltName: Full=26S proteasome regulatory subunit S11; AltName: Full=26S proteasome regulatory subunit p40.5; Accession=Q9WVJ2; Q3TB19; Q3TR74; Q542R0; [M
	Serine/threonine-protein phosphatase PP1-beta catalytic subunit; Short=PP-1B; EC=3.1.3.16; EC=3.1.3.53; Accession=P62141; P37140; Q3TBE5; Q3TL90; Q542E7; Q8C285; Q9DBY2; [Mus musculus (Mouse)]
	Prolyl endopeptidase; Short=PE; EC=3.4.21.26; AltName: Full=Post-proline cleaving enzyme; Accession=Q9QUR6; Q80YS1; [Mus musculus (Mouse)]
	Parathymosin; Accession=Q9D0J8; [Mus musculus (Mouse)]
	Neutral alpha-glucosidase AB; EC=3.2.1.84; AltName: Full=Alpha-glucosidase 2; AltName: Full=Glucosidase II subunit alpha; Flags: Precursor; Accession=Q8BHN3; O08794; Q149A6; Q80U81; Q9CS53; [Mus musculus (Mouse)]
	Asparagine synthetase [glutamine-hydrolyzing]; EC=6.3.5.4; AltName: Full=Glutamine-dependent asparagine synthetase; Accession=Q61024; Q3TJA1; Q8BPC8; [Mus musculus (Mouse)]
	Thy-1 membrane glycoprotein; AltName: Full=Thy-1 antigen; AltName: CD_antigen=CD90; Flags: Precursor; Accession=P01831; [Mus musculus (Mouse)]
	UBX domain-containing protein 4; AltName: Full=Erasin; AltName: Full=UBX domain-containing protein 2; Accession=Q8VCH8; Q3UGR4; Q8BW17; [Mus musculus (Mouse)]
	Glutathione peroxidase 7; Short=GPx-7; Short=GSHPx-7; EC=1.11.1.9; Flags: Precursor; Accession=Q99LJ6; [Mus musculus (Mouse)]
	Protein ELYS; AltName: Full=Embryonic large molecule derived from yolk sac; AltName: Full=Protein MEL-28; AltName: Full=Putative AT-hook-containing transcription factor 1; Accession=Q8CJF7; B2RRC8; Q8BVJ5; Q8VD55; [Mus musculus (Mouse)]
	SUN domain-containing protein 2; AltName: Full=Protein unc-84 homolog B; AltName: Full=Sad1/unc-84 protein-like 2; Accession=Q8BJS4; Q3TBU0; Q3U160; Q6B4H2; [Mus musculus (Mouse)]
	Annexin A4; AltName: Full=Annexin IV; AltName: Full=Annexin-4; Accession=P97429; Q3UCL0; [Mus musculus (Mouse)]
	ATP synthase F(0) complex subunit B1, mitochondrial; AltName: Full=ATP synthase subunit b; Short=ATPase subunit b; Flags: Precursor; Accession=Q9CQQ7; [Mus musculus (Mouse)]
	Dynein light chain 1, cytoplasmic; AltName: Full=8 kDa dynein light chain; Short=DLC8; AltName: Full=Dynein light chain LC8-type 1; AltName: Full=Protein inhibitor of neuronal nitric oxide synthase; Short=PIN; Short=mPIN; Accession=P63168; Q15701; Q3UGE7;
	Probable ubiquitin carboxyl-terminal hydrolase FAF-X; EC=3.4.19.12; AltName: Full=Deubiquitinating enzyme FAF-X; AltName: Full=Fat facets homolog; AltName: Full=Fat facets protein-related, X-linked; AltName: Full=Ubiquitin carboxyl-terminal hydrolase FAM;
	E3 ubiquitin-protein ligase UBR4; EC=6.3.2.-; AltName: Full=N-recognin-4; AltName: Full=Zinc finger UBR1-type protein 1; AltName: Full=p600; Accession=Q80Y11; Q8BGB9; Q8C3E8; Q8C4W5; Q8C8X7; Q8CGE0; Q8CHF3; [Mus musculus (Mouse)]
	Endophilin-B2; AltName: Full=SH3 domain-containing GRB2-like protein B2; Accession=Q8R3V5; Q3TIQ1; Q3U2J4; Q3U824; Q8K140; Q91ZI7; [Mus musculus (Mouse)]
	Protein transport protein Sec61 subunit beta; Accession=Q9CQS8; [Mus musculus (Mouse)]
	Dynactin subunit 2; AltName: Full=50 kDa dynein-associated polypeptide; AltName: Full=Dynactin complex 50 kDa subunit; Short=DCTN-50; AltName: Full=Growth cone membrane protein 23-48K; Short=GMP23-48K; AltName: Full=p50 dynamitin; Accession=Q99KJ8; [Mus m
	Kinesin light chain 1; Short=KLC 1; Accession=O88447; [Mus musculus (Mouse)]
	Dual specificity mitogen-activated protein kinase kinase 1; Short=MAP kinase kinase 1; Short=MAPKK 1; EC=2.7.12.2; AltName: Full=ERK activator kinase 1; AltName: Full=MAPK/ERK kinase 1; Short=MEK 1; Accession=P31938; [Mus musculus (Mouse)]
	NADPH--cytochrome P450 reductase {ECO:0000255|HAMAP-Rule:MF_03212}; Short=CPR {ECO:0000255|HAMAP-Rule:MF_03212}; Short=P450R {ECO:0000255|HAMAP-Rule:MF_03212}; EC=1.6.2.4 {ECO:0000255|HAMAP-Rule:MF_03212}; Accession=P37040; [Mus musculus (Mouse)]
	Exocyst complex component 4; AltName: Full=Exocyst complex component Sec8; Accession=O35382; [Mus musculus (Mouse)]
	Prohibitin; AltName: Full=B-cell receptor-associated protein 32; Short=BAP 32; Accession=P67778; P24142; Q3UB75; Q5SQG4; [Mus musculus (Mouse)]
	Collagen alpha-2(IV) chain; Contains: Canstatin; Flags: Precursor; Accession=Q8BPI9; Q8BPK3; Q91VI3; [Mus musculus (Mouse)]
	Mitogen-activated protein kinase 1; Short=MAP kinase 1; Short=MAPK 1; EC=2.7.11.24; AltName: Full=ERT1; AltName: Full=Extracellular signal-regulated kinase 2; Short=ERK-2; AltName: Full=MAP kinase isoform p42; Short=p42-MAPK; AltName: Full=Mitogen-activat
	Smoothelin; Accession=Q9Z0Q2; [Mus musculus (Mouse)]
	Charged multivesicular body protein 3; AltName: Full=Chromatin-modifying protein 3; AltName: Full=Vacuolar protein sorting-associated protein 24; Accession=Q9CQ10; Q9D2Z2; Q9D7A5; [Mus musculus (Mouse)]
	Mitogen-activated protein kinase kinase kinase kinase 5; EC=2.7.11.1; AltName: Full=MAPK/ERK kinase kinase kinase 5; Short=MEK kinase kinase 5; Short=MEKKK 5; Accession=Q8BPM2; Q6PEQ2; Q8C3U5; Q8CGF3; Q99LM7; Q9CX73; [Mus musculus (Mouse)]
	ADP-ribosylation factor-like protein 2; Accession=Q9D0J4; Q9WUM1; [Mus musculus (Mouse)]
	Calcium-regulated heat stable protein 1; AltName: Full=Calcium-regulated heat-stable protein of 24 kDa; Short=CRHSP-24; Accession=Q9CR86; [Mus musculus (Mouse)]
	Reticulon-3; Accession=Q8C6D5; Q8CCU2; [Mus musculus (Mouse)]
	Disabled homolog 2; AltName: Full=Adaptor molecule disabled-2; AltName: Full=Differentially expressed in ovarian carcinoma 2; Short=DOC-2; AltName: Full=Mitogen-responsive phosphoprotein; Accession=P98078; Q3U3K1; Q91W56; Q923E1; [Mus musculus (Mouse)]
	Solute carrier family 12 member 2; AltName: Full=Basolateral Na-K-Cl symporter; AltName: Full=Bumetanide-sensitive sodium-(potassium)-chloride cotransporter 1; Accession=P55012; E9PYU3; [Mus musculus (Mouse)]
	WASH complex subunit 7 {ECO:0000305}; Accession=Q3UMB9; Q3TTQ9; Q6ZPZ7; Q8CAK8; Q8CGK0; [Mus musculus (Mouse)]
	Methylthioribose-1-phosphate isomerase {ECO:0000255|HAMAP-Rule:MF_03119}; Short=M1Pi {ECO:0000255|HAMAP-Rule:MF_03119}; Short=MTR-1-P isomerase {ECO:0000255|HAMAP-Rule:MF_03119}; EC=5.3.1.23 {ECO:0000255|HAMAP-Rule:MF_03119}; AltName: Full=S-methyl-5-thio
	Protein kinase C and casein kinase substrate in neurons protein 2; AltName: Full=Syndapin-2; AltName: Full=Syndapin-II; Accession=Q9WVE8; [Mus musculus (Mouse)]
	DnaJ homolog subfamily B member 4; Accession=Q9D832; Q3TS92; Q9D9U2; [Mus musculus (Mouse)]
	Prosaposin; AltName: Full=Sulfated glycoprotein 1; Short=SGP-1; Contains: Saposin-A; Contains: Saposin-B-Val; Contains: Saposin-B; Contains: Saposin-C; Contains: Saposin-D; Flags: Precursor; Accession=Q61207; Q60861; Q64006; Q64219; [Mus musculus (Mouse)]
	Pleiotropic regulator 1; Accession=Q922V4; O55039; [Mus musculus (Mouse)]
	1,5-anhydro-D-fructose reductase; Short=AF reductase; EC=1.1.1.263; AltName: Full=Aldo-keto reductase family 1 member C-like protein 2; AltName: Full=Aldo-keto reductase family 1 member E1; AltName: Full=Aldo-keto reductase family 1 member E2; Accession=Q
	Tubulin-specific chaperone D; AltName: Full=Beta-tubulin cofactor D; AltName: Full=Tubulin-folding cofactor D; Accession=Q8BYA0; [Mus musculus (Mouse)]
	Catechol O-methyltransferase domain-containing protein 1; EC=2.1.1.-; Accession=Q8BIG7; [Mus musculus (Mouse)]
	Follistatin-related protein 1; AltName: Full=Follistatin-like protein 1; AltName: Full=TGF-beta-inducible protein TSC-36; Flags: Precursor; Accession=Q62356; Q6GTX2; Q99JI9; [Mus musculus (Mouse)]
	GTP-binding protein SAR1b; Accession=Q9CQC9; Q3UBL6; [Mus musculus (Mouse)]
	Tyrosine-protein kinase JAK1; EC=2.7.10.2; AltName: Full=Janus kinase 1; Short=JAK-1; Accession=P52332; Q62126; [Mus musculus (Mouse)]
	Serine/threonine-protein phosphatase 2A catalytic subunit beta isoform; Short=PP2A-beta; EC=3.1.3.16; Accession=P62715; P11082; [Mus musculus (Mouse)]
	NHP2-like protein 1; AltName: Full=Fertilization antigen 1; Short=FA-1; AltName: Full=High mobility group-like nuclear protein 2 homolog 1; AltName: Full=Sperm-specific antigen 1; AltName: Full=U4/U6.U5 small nuclear ribonucleoprotein SNU13 {ECO:0000250|U
	Receptor-type tyrosine-protein phosphatase beta; Short=Protein-tyrosine phosphatase beta; Short=R-PTP-beta; EC=3.1.3.48; AltName: Full=Vascular endothelial protein tyrosine phosphatase; Short=VE-PTP; Flags: Precursor; Accession=B2RU80; Q3UGZ7; Q8CIW2; [Mu
	Adaptin ear-binding coat-associated protein 2; AltName: Full=NECAP endocytosis-associated protein 2; Short=NECAP-2; Accession=Q9D1J1; Q3U1M1; Q9CV41; [Mus musculus (Mouse)]
	Serum albumin; Flags: Precursor; Accession=P07724; Q3TV03; Q61802; Q8C7C7; Q8C7H3; Q8CG74; [Mus musculus (Mouse)]
