# Supplementary material for: (Phospho)Proteomic dataset of ischemia- and ultrasound- stimulated mouse cardiac endothelial cells in vitro
Source: Data Brief. 2021 Sep 4;38:107343. doi: 10.1016/j.dib.2021.107343 (PMC8429095; doi:10.1016/j.dib.2021.107343)
Supplement: Supplementary file 4 [file mmc4.xlsx]

## Sheet: BL v US
Row_ID	Pnames	BL	BL	BL	US	US	US	BL-AVE	BL(#non-missing)	BL+US-AVE	BL+US(#non-missing)	Fold Change	Absolute Fold Change	pvalue
NAA25_MOUSE	N-alpha-acetyltransferase 25, NatB auxiliary subunit; AltName: Full=Mitochondrial distribution and morphology protein 20; AltName: Full=N-terminal acetyltransferase B complex subunit MDM20; Short=NatB complex subunit MDM20; AltName: Full=N-terminal acetyl	24.1552	23.9377	24.0481	22.2994	22.1595	23.2823	24.047	3	22.5804	3	1.46662	1.46662	0.0150041
RM21_MOUSE	39S ribosomal protein L21, mitochondrial; Short=L21mt; Short=MRP-L21; Flags: Precursor; Accession=Q9D1N9; Q9CSH9; Q9D214; [Mus musculus (Mouse)]	23.6177	23.3287	24.0599	22.7575	21.8718	22.1321	23.6688	3	22.2538	3	1.41497	1.41497	0.0138563
AKCL2_MOUSE	1,5-anhydro-D-fructose reductase; Short=AF reductase; EC=1.1.1.263; AltName: Full=Aldo-keto reductase family 1 member C-like protein 2; AltName: Full=Aldo-keto reductase family 1 member E1; AltName: Full=Aldo-keto reductase family 1 member E2; Accession=Q	25.2849	25.6466	25.7116	23.5894	25.0838	23.9629	25.5477	3	24.212	3	1.33571	1.33571	0.0462716
ZN638_MOUSE	Zinc finger protein 638 {ECO:0000312|MGI:MGI:1203484}; AltName: Full=Nuclear protein 220 {ECO:0000303|PubMed:8670298}; AltName: Full=Zinc finger matrin-like protein {ECO:0000250|UniProtKB:Q14966}; Accession=Q61464; Q6DFV9; Q8C941; [Mus musculus (Mouse)]	27.3368	27.3619	26.9886	25.306	26.6697	25.8768	27.2291	3	25.9508	3	1.27825	1.27825	0.0364918
PDC10_MOUSE	Programmed cell death protein 10; AltName: Full=TF-1 cell apoptosis-related protein 15; Accession=Q8VE70; Q9DAR3; Q9WV43; [Mus musculus (Mouse)]	24.1977	23.911	24.5051	23.3027	23.5486	22.7633	24.2046	3	23.2048	3	0.999779	0.999779	0.0256797
ASNS_MOUSE	Asparagine synthetase [glutamine-hydrolyzing]; EC=6.3.5.4; AltName: Full=Glutamine-dependent asparagine synthetase; Accession=Q61024; Q3TJA1; Q8BPC8; [Mus musculus (Mouse)]	25.1229	25.0919	24.7612	24.1017	23.5008	24.4205	24.992	3	24.0077	3	0.984334	0.984334	0.0284461
TRXR1_MOUSE	Thioredoxin reductase 1, cytoplasmic; Short=TR; EC=1.8.1.9; AltName: Full=Thioredoxin reductase TR1; Accession=Q9JMH6; Q3UEB7; Q3UK84; Q8CI31; Q99P49; Q9CSV5; [Mus musculus (Mouse)]	25.5933	26.045	26.3822	24.7879	24.9284	25.4509	26.0068	3	25.0558	3	0.951073	0.951073	0.0355138
T22D1_MOUSE	TSC22 domain family protein 1; AltName: Full=Regulatory protein TSC-22; AltName: Full=TGFB-stimulated clone 22 homolog; AltName: Full=TSC22-related inducible leucine zipper 1b; AltName: Full=Transforming growth factor beta-1-induced transcript 4 protein;	25.3124	26.0166	25.3695	24.2025	24.7566	24.9915	25.5662	3	24.6502	3	0.915973	0.915973	0.0479566
NP1L1_MOUSE	Nucleosome assembly protein 1-like 1; AltName: Full=Brain protein DN38; AltName: Full=NAP-1-related protein; Flags: Precursor; Accession=P28656; Q3UL14; [Mus musculus (Mouse)]	28.0429	28.6651	28.6554	27.5583	27.5566	27.5109	28.4544	3	27.5419	3	0.912521	0.912521	0.0115006
RLA2_MOUSE	60S acidic ribosomal protein P2; Accession=P99027; Q3TKY3; Q9CQ99; Q9CZJ8; [Mus musculus (Mouse)]	29.9551	29.6447	29.6485	28.8445	28.9004	28.8202	29.7494	3	28.855	3	0.894442	0.894442	0.00106317
PSD13_MOUSE	26S proteasome non-ATPase regulatory subunit 13; AltName: Full=26S proteasome regulatory subunit RPN9; AltName: Full=26S proteasome regulatory subunit S11; AltName: Full=26S proteasome regulatory subunit p40.5; Accession=Q9WVJ2; Q3TB19; Q3TR74; Q542R0; [M	25.2905	25.4243	25.1934	24.292	24.6461	24.3347	25.3027	3	24.4243	3	0.878426	0.878426	0.00251001
PP1B_MOUSE	Serine/threonine-protein phosphatase PP1-beta catalytic subunit; Short=PP-1B; EC=3.1.3.16; EC=3.1.3.53; Accession=P62141; P37140; Q3TBE5; Q3TL90; Q542E7; Q8C285; Q9DBY2; [Mus musculus (Mouse)]	24.8295	24.6131	24.5819	23.7918	23.9027	23.6955	24.6748	3	23.7967	3	0.878149	0.878149	0.00086629
THY1_MOUSE	Thy-1 membrane glycoprotein; AltName: Full=Thy-1 antigen; AltName: CD_antigen=CD90; Flags: Precursor; Accession=P01831; [Mus musculus (Mouse)]	28.2282	28.5723	28.7375	27.6721	27.2677	28.0375	28.5127	3	27.6591	3	0.853533	0.853533	0.0334562
PHB2_MOUSE	Prohibitin-2; AltName: Full=B-cell receptor-associated protein BAP37; AltName: Full=Repressor of estrogen receptor activity; Accession=O35129; O89075; Q61336; [Mus musculus (Mouse)]	26.8493	26.9805	27.3224	26.2168	26.5016	25.9036	27.0507	3	26.2073	3	0.843431	0.843431	0.0193866
SPAG7_MOUSE	Sperm-associated antigen 7; Accession=Q7TNE3; Q3TM27; Q80XJ8; Q8BK16; [Mus musculus (Mouse)]	24.1657	24.2397	24.7367	23.877	23.6741	23.0717	24.3807	3	23.5409	3	0.839722	0.839722	0.04933
SAR1B_MOUSE	GTP-binding protein SAR1b; Accession=Q9CQC9; Q3UBL6; [Mus musculus (Mouse)]	24.7175	24.8787	24.6544	23.9144	24.0536	23.7675	24.7502	3	23.9118	3	0.838363	0.838363	0.00139346
NOP2_MOUSE	Probable 28S rRNA (cytosine-C(5))-methyltransferase; EC=2.1.1.-; AltName: Full=Nucleolar protein 1; AltName: Full=Nucleolar protein 2 homolog; AltName: Full=Proliferating-cell nucleolar antigen p120; AltName: Full=Proliferation-associated nucleolar protei	24.8334	24.9132	25.3839	24.283	24.4296	24.0016	25.0435	3	24.2381	3	0.805415	0.805415	0.0193454
TBCD_MOUSE	Tubulin-specific chaperone D; AltName: Full=Beta-tubulin cofactor D; AltName: Full=Tubulin-folding cofactor D; Accession=Q8BYA0; [Mus musculus (Mouse)]	24.5036	24.2926	24.3986	23.5078	23.66	23.6189	24.3983	3	23.5956	3	0.802678	0.802678	0.000454328
RALY_MOUSE	RNA-binding protein Raly; AltName: Full=Maternally-expressed hnRNP C-related protein; AltName: Full=hnRNP associated with lethal yellow protein; Accession=Q64012; A2AU63; Q99K76; Q9CXH8; Q9QZX6; [Mus musculus (Mouse)]	24.2641	24.5488	24.0347	23.4896	23.6209	23.4385	24.2825	3	23.5163	3	0.766193	0.766193	0.00839666
ADT1_MOUSE	ADP/ATP translocase 1; AltName: Full=ADP,ATP carrier protein 1; AltName: Full=ADP,ATP carrier protein, heart/skeletal muscle isoform T1; AltName: Full=Adenine nucleotide translocator 1; Short=ANT 1; AltName: Full=Solute carrier family 25 member 4; AltName	28.6065	28.1509	27.7653	27.5053	27.3921	27.373	28.1742	3	27.4235	3	0.750719	0.750719	0.0382433
ABCF2_MOUSE	ATP-binding cassette sub-family F member 2; Accession=Q99LE6; Q3UA24; Q8C1S5; Q9JL48; [Mus musculus (Mouse)]	24.6192	24.8055	24.8613	24.3019	23.9334	23.83	24.762	3	24.0218	3	0.740227	0.740227	0.0100099
NDKB_MOUSE	Nucleoside diphosphate kinase B; Short=NDK B; Short=NDP kinase B; EC=2.7.4.6; AltName: Full=Histidine protein kinase NDKB; EC=2.7.13.3; AltName: Full=P18; AltName: Full=nm23-M2; Accession=Q01768; [Mus musculus (Mouse)]	29.3555	29.1977	28.906	28.3854	28.3419	28.5296	29.1531	3	28.419	3	0.734091	0.734091	0.00688308
NDKA_MOUSE	Nucleoside diphosphate kinase A; Short=NDK A; Short=NDP kinase A; EC=2.7.4.6; AltName: Full=Metastasis inhibition factor NM23; AltName: Full=NDPK-A; AltName: Full=Tumor metastatic process-associated protein; AltName: Full=nm23-M1; Accession=P15532; [Mus m	25.9269	25.657	25.5381	24.6684	25.0632	25.1918	25.7073	3	24.9745	3	0.732891	0.732891	0.0197978
MSTO1_MOUSE	Protein misato homolog 1; Accession=Q2YDW2; Q3TJ50; Q3TLZ1; Q3TQV9; Q922H6; [Mus musculus (Mouse)]	24.4122	24.7488	24.7889	24.1582	24.0584	23.536	24.65	3	23.9175	3	0.732426	0.732426	0.0320469
SCOC_MOUSE	Short coiled-coil protein; Accession=Q78YZ6; B2RV68; Q32NY7; Q3TJC8; Q58E48; Q5U450; Q9WU55; [Mus musculus (Mouse)]	26.7172	26.553	26.7074	25.9761	25.6478	26.1919	26.6592	3	25.9386	3	0.720586	0.720586	0.0124706
CSN6_MOUSE	COP9 signalosome complex subunit 6; Short=SGN6; Short=Signalosome subunit 6; AltName: Full=JAB1-containing signalosome subunit 6; Accession=O88545; [Mus musculus (Mouse)]	25.4819	25.1207	25.4231	25.0117	24.2237	24.629	25.3419	3	24.6215	3	0.720442	0.720442	0.0467877
HMOX1_MOUSE	Heme oxygenase 1; Short=HO-1; EC=1.14.14.18 {ECO:0000250|UniProtKB:O48782}; AltName: Full=P32 protein; Accession=P14901; [Mus musculus (Mouse)]	25.5214	26.1167	26.1384	25.2866	25.1184	25.2776	25.9255	3	25.2276	3	0.697959	0.697959	0.0290151
RSU1_MOUSE	Ras suppressor protein 1; Short=RSP-1; Short=Rsu-1; Accession=Q01730; [Mus musculus (Mouse)]	26.6918	26.8591	26.5982	26.0128	26.172	26.0067	26.7164	3	26.0638	3	0.652541	0.652541	0.00222066
TSN_MOUSE	Translin; EC=3.1.-.-; AltName: Full=Component 3 of promoter of RISC; Short=C3PO; AltName: Full=Testis/brain RNA-binding protein; Short=TB-RBP; Accession=Q62348; [Mus musculus (Mouse)]	25.548	25.0812	25.1227	24.4928	24.795	24.513	25.2506	3	24.6003	3	0.650332	0.650332	0.0217919
CHSP1_MOUSE	Calcium-regulated heat stable protein 1; AltName: Full=Calcium-regulated heat-stable protein of 24 kDa; Short=CRHSP-24; Accession=Q9CR86; [Mus musculus (Mouse)]	28.1393	28.0293	27.8901	27.5044	27.2055	27.4087	28.0196	3	27.3729	3	0.646679	0.646679	0.00474366
PRDX3_MOUSE	Thioredoxin-dependent peroxide reductase, mitochondrial; EC=1.11.1.15; AltName: Full=Antioxidant protein 1; Short=AOP-1; AltName: Full=PRX III; AltName: Full=Perioredoxin-3; AltName: Full=Protein MER5; Flags: Precursor; Accession=P20108; [Mus musculus (Mo	26.8695	26.6971	26.3923	25.9295	26.0128	26.103	26.653	3	26.0151	3	0.637851	0.637851	0.0126147
ARF5_MOUSE	ADP-ribosylation factor 5; Accession=P84084; A2RTC5; P26437; [Mus musculus (Mouse)]	28.5962	28.8999	28.6771	28.135	28.3744	27.8308	28.7244	3	28.1134	3	0.610968	0.610968	0.0282069
ARF1_MOUSE	ADP-ribosylation factor 1; Accession=P84078; P10947; P32889; Q3THZ2; Q3U849; Q3UDG1; Q3UF76; [Mus musculus (Mouse)]	29.0851	29.0702	29.0337	28.6159	28.175	28.5732	29.063	3	28.4547	3	0.608327	0.608327	0.012568
FBLL1_MOUSE	rRNA/tRNA 2'-O-methyltransferase fibrillarin-like protein 1; EC=2.1.1.-; AltName: Full=Protein-glutamine methyltransferase; Accession=Q80WS3; [Mus musculus (Mouse)]	26.5985	26.7765	26.5455	25.9164	26.1426	26.1178	26.6402	3	26.059	3	0.581215	0.581215	0.00436914
IDE_MOUSE	Insulin-degrading enzyme; EC=3.4.24.56; AltName: Full=Insulin protease; Short=Insulinase; AltName: Full=Insulysin; Accession=Q9JHR7; [Mus musculus (Mouse)]	26.5078	26.2999	26.5261	25.9408	26.0096	25.6519	26.4446	3	25.8675	3	0.577171	0.577171	0.011763
CAPR1_MOUSE	Caprin-1; AltName: Full=Cytoplasmic activation- and proliferation-associated protein 1; AltName: Full=GPI-anchored membrane protein 1; AltName: Full=GPI-anchored protein p137; Short=GPI-p137; Short=p137GPI; AltName: Full=Membrane component chromosome 11 s	26.0547	26.1871	26.4028	25.7959	25.7273	25.3965	26.2149	3	25.6399	3	0.574953	0.574953	0.0227417
PEBB_MOUSE	Core-binding factor subunit beta; Short=CBF-beta; AltName: Full=Polyomavirus enhancer-binding protein 2 beta subunit; Short=PEA2-beta; Short=PEBP2-beta; AltName: Full=SL3-3 enhancer factor 1 subunit beta; AltName: Full=SL3/AKV core-binding factor beta sub	24.498	24.5073	24.5914	24.0595	23.6779	24.1407	24.5322	3	23.9593	3	0.572902	0.572902	0.0170871
INF2_MOUSE	Inverted formin-2; Accession=Q0GNC1; Q14C56; Q499F7; Q6P9T3; [Mus musculus (Mouse)]	25.4453	25.0521	25.4691	24.5419	24.8913	24.8193	25.3222	3	24.7508	3	0.571339	0.571339	0.0293923
TM9S3_MOUSE	Transmembrane 9 superfamily member 3; Flags: Precursor; Accession=Q9ET30; [Mus musculus (Mouse)]	26.7946	26.3853	26.5752	26.2326	25.9318	25.9112	26.585	3	26.0252	3	0.559837	0.559837	0.0236459
RL30_MOUSE	60S ribosomal protein L30; Accession=P62889; P04645; [Mus musculus (Mouse)]	28.4594	28.8137	29.0388	28.2913	28.1804	28.1733	28.7707	3	28.215	3	0.555651	0.555651	0.0324741
DDX1_MOUSE	ATP-dependent RNA helicase DDX1; EC=3.6.4.13; AltName: Full=DEAD box protein 1; Accession=Q91VR5; Q3TU41; [Mus musculus (Mouse)]	26.8756	26.8838	26.9367	26.1334	26.5029	26.431	26.8987	3	26.3557	3	0.542927	0.542927	0.00908616
PSMD1_MOUSE	26S proteasome non-ATPase regulatory subunit 1; AltName: Full=26S proteasome regulatory subunit RPN2; AltName: Full=26S proteasome regulatory subunit S1; Accession=Q3TXS7; B2RRP8; [Mus musculus (Mouse)]	26.7768	26.7188	26.9639	25.9957	26.5891	26.2522	26.8198	3	26.279	3	0.540807	0.540807	0.0445197
CO4A1_MOUSE	Collagen alpha-1(IV) chain; Contains: Arresten; Flags: Precursor; Accession=P02463; Q3UHJ4; Q3UJE7; Q3UQV2; Q53X35; Q6GQS7; Q6PHB5; Q99LQ8; [Mus musculus (Mouse)]	26.8771	26.8102	26.9117	26.27	26.2897	26.4803	26.8663	3	26.3467	3	0.519648	0.519648	0.00209957
IDHG1_MOUSE	Isocitrate dehydrogenase [NAD] subunit gamma 1, mitochondrial; EC=1.1.1.41; AltName: Full=Isocitric dehydrogenase subunit gamma; AltName: Full=NAD(+)-specific ICDH subunit gamma; Flags: Precursor; Accession=P70404; [Mus musculus (Mouse)]	26.4957	26.1191	26.4799	25.9742	25.9329	25.6488	26.3649	3	25.852	3	0.512916	0.512916	0.0326848
GANAB_MOUSE	Neutral alpha-glucosidase AB; EC=3.2.1.84; AltName: Full=Alpha-glucosidase 2; AltName: Full=Glucosidase II subunit alpha; Flags: Precursor; Accession=Q8BHN3; O08794; Q149A6; Q80U81; Q9CS53; [Mus musculus (Mouse)]	28.1418	28.0598	27.8332	27.5601	27.5124	27.4453	28.0116	3	27.5059	3	0.505695	0.505695	0.00672154
IF5A2_MOUSE	Eukaryotic translation initiation factor 5A-2; Short=eIF-5A-2; Short=eIF-5A2; AltName: Full=Eukaryotic initiation factor 5A isoform 2; Accession=Q8BGY2; [Mus musculus (Mouse)]	30.0498	30.0308	30.3011	29.5564	29.7388	29.5696	30.1272	3	29.6216	3	0.505614	0.505614	0.00856233
MICA1_MOUSE	Protein-methionine sulfoxide oxidase MICAL1; EC=1.14.13.-; AltName: Full=Molecule interacting with CasL protein 1; Short=MICAL-1; Short=mMical1; AltName: Full=NEDD9-interacting protein with calponin homology and LIM domains; Accession=Q8VDP3; D3Z4C6; E9PX	25.3502	25.4348	25.1779	24.9389	24.7856	24.7436	25.321	3	24.8227	3	0.498275	0.498275	0.00658749
EIF3F_MOUSE	Eukaryotic translation initiation factor 3 subunit F {ECO:0000255|HAMAP-Rule:MF_03005}; Short=eIF3f {ECO:0000255|HAMAP-Rule:MF_03005}; AltName: Full=Deubiquitinating enzyme eIF3f; EC=3.4.19.12; AltName: Full=Eukaryotic translation initiation factor 3 subu	26.5164	26.6701	26.9472	26.1762	26.1629	26.3172	26.7112	3	26.2188	3	0.492431	0.492431	0.0220152
DPM1_MOUSE	Dolichol-phosphate mannosyltransferase subunit 1; EC=2.4.1.83; AltName: Full=Dolichol-phosphate mannose synthase subunit 1; Short=DPM synthase subunit 1; AltName: Full=Dolichyl-phosphate beta-D-mannosyltransferase subunit 1; AltName: Full=Mannose-P-dolich	25.3405	24.9864	25.2099	24.6892	24.8752	24.5076	25.1789	3	24.6907	3	0.488237	0.488237	0.03006
NAA11_MOUSE	N-alpha-acetyltransferase 11; EC=2.3.1.88; AltName: Full=N-terminal acetyltransferase complex ARD1 subunit homolog B; AltName: Full=NatA catalytic subunit Naa11; Accession=Q3UX61; Q3V0C7; [Mus musculus (Mouse)]	24.2042	24.1395	24.5719	23.9085	23.9311	23.6472	24.3052	3	23.8289	3	0.476277	0.476277	0.042824
SYLC_MOUSE	Leucine--tRNA ligase, cytoplasmic; EC=6.1.1.4; AltName: Full=Leucyl-tRNA synthetase; Short=LeuRS; Accession=Q8BMJ2; Q8BKW9; [Mus musculus (Mouse)]	25.2418	25.4842	25.3623	24.8157	24.7418	25.1389	25.3628	3	24.8988	3	0.463972	0.463972	0.0299202
PTBP1_MOUSE	Polypyrimidine tract-binding protein 1; Short=PTB; AltName: Full=Heterogeneous nuclear ribonucleoprotein I; Short=hnRNP I; Accession=P17225; [Mus musculus (Mouse)]	28.0998	27.6598	27.9641	27.4605	27.472	27.4379	27.9079	3	27.4568	3	0.451081	0.451081	0.0258644
CHD4_MOUSE	Chromodomain-helicase-DNA-binding protein 4; Short=CHD-4; EC=3.6.4.12; Accession=Q6PDQ2; [Mus musculus (Mouse)]	26.473	26.3443	26.4857	26.0964	26.1821	25.6881	26.4343	3	25.9889	3	0.445481	0.445481	0.0486949
TBA1C_MOUSE	Tubulin alpha-1C chain; AltName: Full=Alpha-tubulin 6; AltName: Full=Alpha-tubulin isotype M-alpha-6; AltName: Full=Tubulin alpha-6 chain; Contains: Detyrosinated tubulin alpha-1C chain; Accession=P68373; P05216; Q9CSE9; [Mus musculus (Mouse)]	28.2067	28.0713	27.9309	27.4943	27.8232	27.6309	28.0696	3	27.6495	3	0.420151	0.420151	0.0277452
IPYR_MOUSE	Inorganic pyrophosphatase; EC=3.6.1.1; AltName: Full=Pyrophosphate phospho-hydrolase; Short=PPase; Accession=Q9D819; [Mus musculus (Mouse)]	27.2697	27.4672	27.4738	27.0404	26.9462	26.9914	27.4036	3	26.9927	3	0.410891	0.410891	0.00472833
PSMD7_MOUSE	26S proteasome non-ATPase regulatory subunit 7; AltName: Full=26S proteasome regulatory subunit RPN8; AltName: Full=26S proteasome regulatory subunit S12; AltName: Full=Mov34 protein; AltName: Full=Proteasome subunit p40; Accession=P26516; Q3TW61; Q8C0I8;	28.0715	27.8054	28.0701	27.4524	27.7757	27.4974	27.9823	3	27.5752	3	0.407127	0.407127	0.0387605
PDCD5_MOUSE	Programmed cell death protein 5; AltName: Full=TF-1 cell apoptosis-related protein 19; Short=Protein TFAR19; Accession=P56812; [Mus musculus (Mouse)]	26.1243	25.9458	26.2322	25.5758	25.9097	25.5974	26.1008	3	25.6943	3	0.406486	0.406486	0.0407457
ABCE1_MOUSE	ATP-binding cassette sub-family E member 1; AltName: Full=RNase L inhibitor; AltName: Full=Ribonuclease 4 inhibitor; Short=RNS4I; Accession=P61222; O88793; Q13181; Q13864; Q96AL0; Q96B10; Q99K66; [Mus musculus (Mouse)]	26.7525	26.7163	26.7963	26.4283	26.2471	26.3942	26.755	3	26.3565	3	0.398498	0.398498	0.00270062
DHX9_MOUSE	ATP-dependent RNA helicase A; Short=RHA; EC=3.6.4.13; AltName: Full=DEAH box protein 9; Short=mHEL-5; AltName: Full=Nuclear DNA helicase II; Short=NDH II; Accession=O70133; O35931; O54703; Q5FWY1; Q6R5F7; Q9CSA2; [Mus musculus (Mouse)]	27.1335	26.9653	26.8415	26.6968	26.6569	26.4213	26.9801	3	26.5917	3	0.388407	0.388407	0.0322929
EMC1_MOUSE	ER membrane protein complex subunit 1; Flags: Precursor; Accession=Q8C7X2; B2RTJ5; Q3TCG4; Q6ZQJ4; Q8K3W8; [Mus musculus (Mouse)]	25.8915	25.6367	25.9346	25.2901	25.6265	25.3977	25.8209	3	25.4381	3	0.382828	0.382828	0.0480165
TTC1_MOUSE	Tetratricopeptide repeat protein 1; Short=TPR repeat protein 1; Accession=Q91Z38; Q3TLM0; [Mus musculus (Mouse)]	29.1368	29.0579	29.1723	28.8938	28.7947	28.5321	29.1223	3	28.7402	3	0.38214	0.38214	0.0277932
RS15_MOUSE	40S ribosomal protein S15; AltName: Full=RIG protein; Accession=P62843; P11174; Q52KC9; [Mus musculus (Mouse)]	29.6253	29.7259	29.7957	29.2015	29.4549	29.3589	29.7156	3	29.3384	3	0.377185	0.377185	0.0132237
RBPMS_MOUSE	RNA-binding protein with multiple splicing; Short=RBP-MS; AltName: Full=Heart and RRM expressed sequence; Short=Hermes; Accession=Q9WVB0; Q78HG1; Q9CPU5; [Mus musculus (Mouse)]	23.4456	23.3488	23.1202	23.0797	22.9134	22.8118	23.3049	3	22.935	3	0.369898	0.369898	0.0407257
NP1L4_MOUSE	Nucleosome assembly protein 1-like 4; Accession=Q78ZA7; O88701; [Mus musculus (Mouse)]	28.3673	28.5424	28.3667	28.0993	28.1877	27.9047	28.4255	3	28.0639	3	0.361572	0.361572	0.0239285
EIF3L_MOUSE	Eukaryotic translation initiation factor 3 subunit L {ECO:0000255|HAMAP-Rule:MF_03011}; Short=eIF3l {ECO:0000255|HAMAP-Rule:MF_03011}; AltName: Full=66 kDa tyrosine-rich heat shock protein; AltName: Full=67 kDa polymerase-associated factor; AltName: Full=	27.0117	27.11	26.9277	26.7635	26.7467	26.7147	27.0165	3	26.7416	3	0.274845	0.274845	0.00731426
VIGLN_MOUSE	Vigilin; AltName: Full=High density lipoprotein-binding protein; Short=HDL-binding protein; Accession=Q8VDJ3; [Mus musculus (Mouse)]	28.6011	28.7629	28.762	28.5165	28.3768	28.4274	28.7087	3	28.4403	3	0.268416	0.268416	0.0164779
SFR1_MOUSE	Swi5-dependent recombination DNA repair protein 1 homolog; AltName: Full=Meiosis protein 5 homolog; Accession=Q9D116; Q9D4W4; [Mus musculus (Mouse)]	25.2882	25.1855	25.3195	25.1632	24.9554	24.8825	25.2644	3	25.0004	3	0.264008	0.264008	0.0473999
LYPA1_MOUSE	Acyl-protein thioesterase 1; Short=APT-1; EC=3.1.2.-; AltName: Full=Lysophospholipase 1; AltName: Full=Lysophospholipase I; Short=LPL-I; Short=LysoPLA I; Accession=P97823; Q3TJZ0; Q7TPX1; Q8BWM6; [Mus musculus (Mouse)]	25.3524	25.4837	25.2753	25.0588	25.0707	25.2206	25.3705	3	25.1167	3	0.253772	0.253772	0.0338853
UCRI_MOUSE	Cytochrome b-c1 complex subunit Rieske, mitochondrial; EC=1.10.2.2; AltName: Full=Complex III subunit 5; AltName: Full=Cytochrome b-c1 complex subunit 5; AltName: Full=Rieske iron-sulfur protein; Short=RISP; AltName: Full=Ubiquinol-cytochrome c reductase	26.6642	26.7058	26.6592	26.4961	26.4589	26.3363	26.6764	3	26.4304	3	0.245953	0.245953	0.00820725
IF2G_MOUSE	Eukaryotic translation initiation factor 2 subunit 3, X-linked; AltName: Full=Eukaryotic translation initiation factor 2 subunit gamma, X-linked; Short=eIF-2-gamma X; Accession=Q9Z0N1; [Mus musculus (Mouse)]	26.7066	26.7311	26.9065	26.6346	26.5651	26.4891	26.7814	3	26.5629	3	0.218473	0.218473	0.0447555
GLRX3_MOUSE	Glutaredoxin-3; AltName: Full=PKC-interacting cousin of thioredoxin; Short=PICOT; AltName: Full=PKC-theta-interacting protein; Short=PKCq-interacting protein; AltName: Full=Thioredoxin-like protein 2; Accession=Q9CQM9; Q5I0V8; Q9JLZ2; [Mus musculus (Mouse	28.0625	28.1568	28.0826	27.9933	27.8707	27.8008	28.1006	3	27.8883	3	0.21238	0.21238	0.0282082
RB11A_MOUSE	Ras-related protein Rab-11A; Short=Rab-11; Flags: Precursor; Accession=P62492; P24410; Q3V1Z6; Q9JLX1; [Mus musculus (Mouse)]	28.5752	28.611	28.5239	28.2854	28.3677	28.4521	28.57	3	28.3684	3	0.201603	0.201603	0.0206572
SYEP_MOUSE	Bifunctional glutamate/proline--tRNA ligase; AltName: Full=Bifunctional aminoacyl-tRNA synthetase; Includes: Glutamate--tRNA ligase; EC=6.1.1.17; AltName: Full=Glutamyl-tRNA synthetase; Short=GluRS; Includes: Proline--tRNA ligase; EC=6.1.1.15; AltName: Fu	26.9282	26.8131	26.8781	26.668	26.7407	26.6485	26.8731	3	26.6857	3	0.187398	0.187398	0.0126304
IMB1_MOUSE	Importin subunit beta-1; AltName: Full=Karyopherin subunit beta-1; AltName: Full=Nuclear factor p97; AltName: Full=Pore targeting complex 97 kDa subunit; Short=PTAC97; AltName: Full=SCG; Accession=P70168; Q62117; Q6GTI5; [Mus musculus (Mouse)]	27.9822	28.1211	28.0394	27.9118	27.913	27.7715	28.0476	3	27.8654	3	0.18215	0.18215	0.0422999
ECHA_MOUSE	Trifunctional enzyme subunit alpha, mitochondrial; AltName: Full=TP-alpha; Includes: Long-chain enoyl-CoA hydratase; EC=4.2.1.17; Includes: Long chain 3-hydroxyacyl-CoA dehydrogenase; EC=1.1.1.211; Flags: Precursor; Accession=Q8BMS1; Q3TCY3; Q5U5Y5; Q8QZU	27.7569	27.6197	27.6587	27.7774	27.9054	27.8327	27.6784	3	27.8385	3	-0.160084	0.160084	0.04399
TLN1_MOUSE	Talin-1; Accession=P26039; A2AIM8; Q8VEF0; [Mus musculus (Mouse)]	29.5358	29.5237	29.6563	29.7017	29.843	29.7252	29.5719	3	29.7567	3	-0.184724	0.184724	0.038571
NOMO1_MOUSE	Nodal modulator 1 {ECO:0000312|EMBL:AAH72630.1}; Flags: Precursor; Accession=Q6GQT9; Q3TKZ1; Q8BJM1; Q8BJM8; Q8BLS9; Q8K074; Q8R1I7; [Mus musculus (Mouse)]	25.3249	25.4459	25.403	25.6277	25.5833	25.5941	25.3913	3	25.6017	3	-0.210412	0.210412	0.00513679
NSF1C_MOUSE	NSFL1 cofactor p47; AltName: Full=p97 cofactor p47; Accession=Q9CZ44; A2AT03; Q80Y15; Q8BYL3; [Mus musculus (Mouse)]	25.8318	25.7256	25.9572	26.1208	26.0332	26.0001	25.8382	3	26.0514	3	-0.213182	0.213182	0.0485617
CDC42_MOUSE	Cell division control protein 42 homolog; AltName: Full=G25K GTP-binding protein; Flags: Precursor; Accession=Q8BQ51; [Mus musculus (Mouse)]	29.258	29.082	29.2133	29.3272	29.471	29.4566	29.1844	3	29.4183	3	-0.233856	0.233856	0.0286218
SIA4A_MOUSE	CMP-N-acetylneuraminate-beta-galactosamide-alpha-2,3-sialyltransferase 1; Short=Alpha 2,3-ST 1; Short=Beta-galactoside alpha-2,3-sialyltransferase 1; EC=2.4.99.4; AltName: Full=Gal-NAc6S; AltName: Full=Gal-beta-1,3-GalNAc-alpha-2,3-sialyltransferase; AltN	25.9422	25.7939	25.8506	26.1478	26.0627	26.1214	25.8623	3	26.1107	3	-0.248389	0.248389	0.00764961
1433B_MOUSE	14-3-3 protein beta/alpha; AltName: Full=Protein kinase C inhibitor protein 1; Short=KCIP-1; Contains: 14-3-3 protein beta/alpha, N-terminally processed; Accession=Q9CQV8; O70455; Q3TY33; Q3UAN6; [Mus musculus (Mouse)]	29.116	29.1567	29.1417	29.3587	29.4146	29.3934	29.1381	3	29.3889	3	-0.250785	0.250785	0.000240786
DDAH1_MOUSE	N(G),N(G)-dimethylarginine dimethylaminohydrolase 1; Short=DDAH-1; Short=Dimethylarginine dimethylaminohydrolase 1; EC=3.5.3.18; AltName: Full=DDAHI; AltName: Full=Dimethylargininase-1; Accession=Q9CWS0; Q3UF65; [Mus musculus (Mouse)]	27.6765	27.5794	27.6017	27.9217	27.9561	27.8103	27.6192	3	27.896	3	-0.276819	0.276819	0.00636386
SPRE_MOUSE	Sepiapterin reductase; Short=SPR; EC=1.1.1.153; Accession=Q64105; Q63996; [Mus musculus (Mouse)]	24.2808	24.159	24.3526	24.4601	24.5461	24.6183	24.2641	3	24.5415	3	-0.277354	0.277354	0.018861
STX4_MOUSE	Syntaxin-4; Accession=P70452; Q3TSL5; Q3UKQ8; Q80WT8; [Mus musculus (Mouse)]	23.6225	23.5691	23.5391	24.0487	23.8633	23.7183	23.5769	3	23.8768	3	-0.299881	0.299881	0.0384635
FKBP8_MOUSE	Peptidyl-prolyl cis-trans isomerase FKBP8; Short=PPIase FKBP8; EC=5.2.1.8; AltName: Full=38 kDa FK506-binding protein; Short=38 kDa FKBP; Short=FKBP-38; Short=mFKBP38; AltName: Full=FK506-binding protein 8; Short=FKBP-8; AltName: Full=FKBPR38; AltName: Fu	24.3122	24.3569	24.4718	24.7739	24.7476	24.5889	24.3803	3	24.7035	3	-0.323191	0.323191	0.012445
KGUA_MOUSE	Guanylate kinase; EC=2.7.4.8; AltName: Full=GMP kinase; Accession=Q64520; [Mus musculus (Mouse)]	24.5343	24.6747	24.5657	24.9055	24.9673	24.9027	24.5915	3	24.9252	3	-0.333642	0.333642	0.00216136
PARK7_MOUSE	Protein deglycase DJ-1 {ECO:0000250|UniProtKB:Q99497}; EC=3.1.2.- {ECO:0000250|UniProtKB:Q99497}; EC=3.5.1.- {ECO:0000250|UniProtKB:Q99497}; AltName: Full=Parkinson disease protein 7 homolog; Flags: Precursor; Accession=Q99LX0; O88306; Q3THB9; Q3U509; [Mu	27.9163	27.9619	28.0821	28.2475	28.2951	28.423	27.9868	3	28.3219	3	-0.335109	0.335109	0.00965319
VAMP2_MOUSE	Vesicle-associated membrane protein 2; Short=VAMP-2; AltName: Full=Synaptobrevin-2; Accession=P63044; Q64357; [Mus musculus (Mouse)]	26.6406	26.992	26.8581	27.1987	27.3042	27.0513	26.8302	3	27.1847	3	-0.354541	0.354541	0.0480757
KCY_MOUSE	UMP-CMP kinase {ECO:0000255|HAMAP-Rule:MF_03172}; EC=2.7.4.14 {ECO:0000255|HAMAP-Rule:MF_03172}; AltName: Full=Deoxycytidylate kinase {ECO:0000255|HAMAP-Rule:MF_03172}; Short=CK {ECO:0000255|HAMAP-Rule:MF_03172}; Short=dCMP kinase {ECO:0000255|HAMAP-Rule:	28.5569	28.3753	28.2715	28.7355	28.777	28.756	28.4012	3	28.7562	3	-0.35493	0.35493	0.0135579
PDLI7_MOUSE	PDZ and LIM domain protein 7; AltName: Full=LIM mineralization protein; Short=LMP; AltName: Full=Protein enigma; Accession=Q3TJD7; Q80ZY6; Q810S3; Q8C1S4; Q9CRA1; [Mus musculus (Mouse)]	27.2354	26.9634	27.2158	27.5629	27.4789	27.4434	27.1382	3	27.4951	3	-0.356867	0.356867	0.0194938
STX2_MOUSE	Syntaxin-2; AltName: Full=Epimorphin; Accession=Q00262; [Mus musculus (Mouse)]	24.0319	23.7825	23.8294	24.3351	24.2778	24.1135	23.8813	3	24.2421	3	-0.360886	0.360886	0.0235427
RAB5C_MOUSE	Ras-related protein Rab-5C; Accession=P35278; Q8R1V8; Q8R2N8; [Mus musculus (Mouse)]	27.0042	27.1716	27.094	27.3328	27.646	27.3871	27.0899	3	27.4553	3	-0.365362	0.365362	0.0277392
SNX6_MOUSE	Sorting nexin-6; Contains: Sorting nexin-6, N-terminally processed; Accession=Q6P8X1; Q9CZ03; [Mus musculus (Mouse)]	25.6495	25.623	25.531	25.8948	26.1149	25.905	25.6011	3	25.9716	3	-0.37043	0.37043	0.00988668
ZYX_MOUSE	Zyxin; Accession=Q62523; P70461; Q3UGQ3; [Mus musculus (Mouse)]	29.3439	29.0692	29.4035	29.7033	29.5995	29.6369	29.2722	3	29.6466	3	-0.374393	0.374393	0.0251793
TB182_MOUSE	182 kDa tankyrase-1-binding protein; Accession=P58871; A2BH84; Q6ZPI8; [Mus musculus (Mouse)]	24.7214	25.0949	24.7137	25.2443	25.163	25.2667	24.8433	3	25.2247	3	-0.381362	0.381362	0.0423857
ARHGC_MOUSE	Rho guanine nucleotide exchange factor 12; AltName: Full=Leukemia-associated RhoGEF; Accession=Q8R4H2; E9QPW9; Q80U18; [Mus musculus (Mouse)]	23.4474	23.485	23.2675	23.654	23.8435	23.8525	23.4	3	23.7834	3	-0.38341	0.38341	0.0147032
TBCA_MOUSE	Tubulin-specific chaperone A; AltName: Full=TCP1-chaperonin cofactor A; AltName: Full=Tubulin-folding cofactor A; Short=CFA; Accession=P48428; [Mus musculus (Mouse)]	28.535	28.5163	28.8904	29.1522	28.9313	29.046	28.6472	3	29.0432	3	-0.395924	0.395924	0.0449589
RAP1A_MOUSE	Ras-related protein Rap-1A; AltName: Full=Ras-related protein Krev-1; Flags: Precursor; Accession=P62835; P10113; [Mus musculus (Mouse)]	28.2801	28.0802	28.0542	28.6529	28.5325	28.4527	28.1382	3	28.546	3	-0.407894	0.407894	0.0114152
SRC8_MOUSE	Src substrate cortactin; Accession=Q60598; Q3UGC2; [Mus musculus (Mouse)]	29.269	29.0838	29.3954	29.6619	29.8396	29.523	29.2494	3	29.6748	3	-0.425447	0.425447	0.0298219
VAMP3_MOUSE	Vesicle-associated membrane protein 3; Short=VAMP-3; AltName: Full=Cellubrevin; Short=CEB; AltName: Full=Synaptobrevin-3; Accession=P63024; Q3TH70; Q64271; [Mus musculus (Mouse)]	25.6957	25.9362	25.4274	26.1391	26.1041	26.1025	25.6864	3	26.1152	3	-0.4288	0.4288	0.0437673
PDIA1_MOUSE	Protein disulfide-isomerase; Short=PDI; EC=5.3.4.1; AltName: Full=Cellular thyroid hormone-binding protein; AltName: Full=Endoplasmic reticulum resident protein 59; Short=ER protein 59; Short=ERp59; AltName: Full=Prolyl 4-hydroxylase subunit beta; AltName	31.1511	31.1857	31.3771	31.7568	31.578	31.6858	31.238	3	31.6736	3	-0.435581	0.435581	0.00757923
VAPB_MOUSE	Vesicle-associated membrane protein-associated protein B; Short=VAMP-B; Short=VAMP-associated protein B; Short=VAP-B; AltName: Full=VAMP-associated protein 33b; Accession=Q9QY76; [Mus musculus (Mouse)]	26.4267	26.6167	26.6196	27.0074	27.1563	26.8066	26.5543	3	26.9901	3	-0.435775	0.435775	0.021985
DDX58_MOUSE	Probable ATP-dependent RNA helicase DDX58; EC=3.6.4.13; AltName: Full=DEAD box protein 58; AltName: Full=RIG-I-like receptor 1; Short=RLR-1; AltName: Full=Retinoic acid-inducible gene 1 protein; Short=RIG-1; AltName: Full=Retinoic acid-inducible gene I pr	25.4681	25.1736	25.3422	25.7082	25.9638	25.6401	25.328	3	25.7707	3	-0.442742	0.442742	0.0273586
PIEZ1_MOUSE	Piezo-type mechanosensitive ion channel component 1; AltName: Full=Protein FAM38A; Accession=E2JF22; [Mus musculus (Mouse)]	24.5087	24.2549	24.3026	24.6891	24.9224	24.7847	24.3554	3	24.7987	3	-0.443359	0.443359	0.0126777
GVIN1_MOUSE	Interferon-induced very large GTPase 1; AltName: Full=Very large-inducible GTPase-1; Short=VLIG-1; Accession=Q80SU7; Q3U3F2; Q8BL18; Q8CBA9; [Mus musculus (Mouse)]	27.4658	27.5502	27.3464	27.8415	28.1353	27.7593	27.4541	3	27.912	3	-0.457895	0.457895	0.0235329
TARA_MOUSE	TRIO and F-actin-binding protein; AltName: Full=Protein Tara; AltName: Full=Trio-associated repeat on actin; Accession=Q99KW3; Q2PZW9; Q2Q402; Q2Q403; Q2Q404; Q6ZPK4; Q8C6T3; Q8CG90; [Mus musculus (Mouse)]	25.7425	25.6449	25.4226	26.1669	26.0196	26.0169	25.6033	3	26.0678	3	-0.464445	0.464445	0.0121821
PIPNA_MOUSE	Phosphatidylinositol transfer protein alpha isoform; Short=PI-TP-alpha; Short=PtdIns transfer protein alpha; Short=PtdInsTP alpha; Accession=P53810; [Mus musculus (Mouse)]	27.1522	26.729	26.7663	27.5397	27.1978	27.3282	26.8825	3	27.3552	3	-0.472737	0.472737	0.0481232
H2B2B_MOUSE	Histone H2B type 2-B; AltName: Full=H2b 616; Accession=Q64525; [Mus musculus (Mouse)]	28.7278	29.0381	28.7221	29.2424	29.5527	29.1522	28.8293	3	29.3158	3	-0.48646	0.48646	0.0384233
CLIC1_MOUSE	Chloride intracellular channel protein 1; AltName: Full=Nuclear chloride ion channel 27; Short=NCC27; Accession=Q9Z1Q5; [Mus musculus (Mouse)]	28.1512	27.8313	28.2863	28.4561	28.6237	28.6753	28.0896	3	28.585	3	-0.495435	0.495435	0.0300039
VAPA_MOUSE	Vesicle-associated membrane protein-associated protein A; Short=VAMP-A; Short=VAMP-associated protein A; Short=VAP-A; AltName: Full=33 kDa VAMP-associated protein; Short=VAP-33; Accession=Q9WV55; Q3TJM1; Q9QY77; [Mus musculus (Mouse)]	28.3652	28.5003	28.2911	28.7821	29.1245	28.7391	28.3855	3	28.8819	3	-0.496418	0.496418	0.0220067
TPD54_MOUSE	Tumor protein D54; AltName: Full=Tumor protein D52-like 2; Accession=Q9CYZ2; Q3TVY1; [Mus musculus (Mouse)]	24.2945	24.5673	24.1117	24.8417	24.9829	24.6527	24.3245	3	24.8258	3	-0.50125	0.50125	0.0373269
MYPT1_MOUSE	Protein phosphatase 1 regulatory subunit 12A; AltName: Full=Myosin phosphatase-targeting subunit 1; Short=Myosin phosphatase target subunit 1; Accession=Q9DBR7; Q05A74; Q8CBV2; Q99NB6; [Mus musculus (Mouse)]	26.5982	26.582	26.1163	26.9626	27.043	26.8215	26.4322	3	26.9424	3	-0.5102	0.5102	0.0404155
VTI1A_MOUSE	Vesicle transport through interaction with t-SNAREs homolog 1A; AltName: Full=Vesicle transport v-SNARE protein Vti1-like 2; AltName: Full=Vti1-rp2; Accession=O89116; Q545P9; [Mus musculus (Mouse)]	24.7952	24.65	25.0426	25.4581	25.3691	25.1939	24.8293	3	25.3404	3	-0.511096	0.511096	0.0209793
CHMP5_MOUSE	Charged multivesicular body protein 5; AltName: Full=Chromatin-modifying protein 5; AltName: Full=SNF7 domain-containing protein 2; Accession=Q9D7S9; Q3UI64; [Mus musculus (Mouse)]	24.8612	24.6113	24.7123	25.0443	25.2541	25.4414	24.7283	3	25.2466	3	-0.518326	0.518326	0.0187881
FAK2_MOUSE	Protein-tyrosine kinase 2-beta; EC=2.7.10.2; AltName: Full=Calcium-dependent tyrosine kinase; Short=CADTK; AltName: Full=Calcium-regulated non-receptor proline-rich tyrosine kinase; AltName: Full=Cell adhesion kinase beta; Short=CAK-beta; Short=CAKB; AltN	23.5084	23.0223	23.5497	23.7452	23.8853	24.0068	23.3601	3	23.8791	3	-0.518961	0.518961	0.048866
NDUB1_MOUSE	NADH dehydrogenase [ubiquinone] 1 beta subcomplex subunit 1; AltName: Full=Complex I-MNLL; Short=CI-MNLL; AltName: Full=NADH-ubiquinone oxidoreductase MNLL subunit; Accession=P0DN34; [Mus musculus (Mouse)]	25.9075	26.0755	26.2242	26.2991	26.7141	26.7576	26.0691	3	26.5903	3	-0.521188	0.521188	0.039056
E2AK2_MOUSE	Interferon-induced, double-stranded RNA-activated protein kinase; EC=2.7.11.1; AltName: Full=Eukaryotic translation initiation factor 2-alpha kinase 2; Short=eIF-2A protein kinase 2; AltName: Full=Interferon-inducible RNA-dependent protein kinase; AltName	25.6967	25.969	25.513	26.2835	26.0669	26.4354	25.7262	3	26.2619	3	-0.535678	0.535678	0.0346212
CAZA1_MOUSE	F-actin-capping protein subunit alpha-1; AltName: Full=CapZ alpha-1; Accession=P47753; Q91YN7; [Mus musculus (Mouse)]	27.7684	28.1306	27.8813	28.4004	28.66	28.3349	27.9268	3	28.4651	3	-0.53834	0.53834	0.0210424
ETFB_MOUSE	Electron transfer flavoprotein subunit beta {ECO:0000305}; Short=Beta-ETF {ECO:0000250|UniProtKB:P38117}; Accession=Q9DCW4; Q810V3; [Mus musculus (Mouse)]	27.4114	27.6241	27.5288	28.2124	28.0198	27.9549	27.5214	3	28.0623	3	-0.540935	0.540935	0.00541517
LIMA1_MOUSE	LIM domain and actin-binding protein 1; AltName: Full=Epithelial protein lost in neoplasm; Short=mEPLIN; Accession=Q9ERG0; Q8K2H0; Q9ERG1; [Mus musculus (Mouse)]	25.7807	25.6472	25.8426	26.4369	26.4346	26.0402	25.7568	3	26.3039	3	-0.54708	0.54708	0.0190819
UBA3_MOUSE	NEDD8-activating enzyme E1 catalytic subunit; EC=6.3.2.-; AltName: Full=NEDD8-activating enzyme E1C; AltName: Full=Ubiquitin-activating enzyme E1C; AltName: Full=Ubiquitin-like modifier-activating enzyme 3; Short=Ubiquitin-activating enzyme 3; Accession=Q	24.7514	24.8262	25.1327	25.1808	25.5809	25.6002	24.9034	3	25.454	3	-0.550536	0.550536	0.0375146
PP2BA_MOUSE	Serine/threonine-protein phosphatase 2B catalytic subunit alpha isoform; EC=3.1.3.16; AltName: Full=CAM-PRP catalytic subunit; AltName: Full=Calmodulin-dependent calcineurin A subunit alpha isoform; Accession=P63328; P12816; P20652; Q3UCU1; Q64135; [Mus m	27.1431	27.0951	27.3489	27.6383	27.9148	27.7081	27.1957	3	27.7538	3	-0.558044	0.558044	0.00802591
SPG20_MOUSE	Spartin; Accession=Q8R1X6; Q6ZQ87; Q8BJD3; Q8BM37; Q8BZ63; [Mus musculus (Mouse)]	24.0429	23.8857	23.5079	24.2268	24.5207	24.3679	23.8122	3	24.3718	3	-0.559597	0.559597	0.0359179
EFHD2_MOUSE	EF-hand domain-containing protein D2; AltName: Full=Swiprosin-1; Accession=Q9D8Y0; Q9D0P4; [Mus musculus (Mouse)]	24.4787	24.6541	24.7856	25.3602	25.1607	25.1206	24.6395	3	25.2138	3	-0.57436	0.57436	0.00769082
SUCA_MOUSE	Succinate--CoA ligase [ADP/GDP-forming] subunit alpha, mitochondrial; EC=6.2.1.4; EC=6.2.1.5; AltName: Full=Succinyl-CoA synthetase subunit alpha; Short=SCS-alpha; Flags: Precursor; Accession=Q9WUM5; Q8C2C3; Q9DBA3; Q9DCI8; [Mus musculus (Mouse)]	25.5123	25.7213	25.7344	26.3307	26.4326	25.9278	25.656	3	26.2304	3	-0.574408	0.574408	0.0278683
PSME1_MOUSE	Proteasome activator complex subunit 1; AltName: Full=11S regulator complex subunit alpha; Short=REG-alpha; AltName: Full=Activator of multicatalytic protease subunit 1; AltName: Full=Proteasome activator 28 subunit alpha; Short=PA28a; Short=PA28alpha; Ac	26.7951	26.3933	26.7424	27.3174	27.3957	26.9443	26.6436	3	27.2191	3	-0.575539	0.575539	0.0375262
SNAG_MOUSE	Gamma-soluble NSF attachment protein; Short=SNAP-gamma; AltName: Full=N-ethylmaleimide-sensitive factor attachment protein gamma; Accession=Q9CWZ7; Q3TPT4; [Mus musculus (Mouse)]	24.4625	24.626	24.4922	25.2175	25.1619	24.94	24.5269	3	25.1064	3	-0.579539	0.579539	0.00418031
MIC19_MOUSE	MICOS complex subunit Mic19; AltName: Full=Coiled-coil-helix-coiled-coil-helix domain-containing protein 3; Accession=Q9CRB9; [Mus musculus (Mouse)]	25.2623	25.3105	25.3708	25.8903	25.9649	25.8792	25.3145	3	25.9115	3	-0.596996	0.596996	0.00013372
MARK3_MOUSE	MAP/microtubule affinity-regulating kinase 3; EC=2.7.11.1; AltName: Full=ELKL motif kinase 2; Short=EMK-2; AltName: Full=MPK-10; Accession=Q03141; Q3TM40; Q3V1U3; Q8C6G9; Q8R375; Q9JKE4; [Mus musculus (Mouse)]	22.8875	22.597	22.9933	23.2764	23.4761	23.5202	22.826	3	23.4242	3	-0.598287	0.598287	0.0129794
CLIC4_MOUSE	Chloride intracellular channel protein 4; Short=mc3s5/mtCLIC; Accession=Q9QYB1; Q8BMG5; [Mus musculus (Mouse)]	29.1103	28.885	28.7628	29.3506	29.6163	29.5956	28.9194	3	29.5208	3	-0.601473	0.601473	0.0105804
STK26_MOUSE	Serine/threonine-protein kinase 26 {ECO:0000305}; EC=2.7.11.1 {ECO:0000250|UniProtKB:Q9P289}; AltName: Full=Mammalian STE20-like protein kinase 4 {ECO:0000305}; Short=MST-4 {ECO:0000305}; AltName: Full=STE20-like kinase MST4 {ECO:0000305}; AltName: Full=S	23.9111	23.6164	24.0586	24.3658	24.6047	24.4524	23.862	3	24.4743	3	-0.612291	0.612291	0.0142723
KAD1_MOUSE	Adenylate kinase isoenzyme 1 {ECO:0000255|HAMAP-Rule:MF_03171}; Short=AK 1 {ECO:0000255|HAMAP-Rule:MF_03171}; EC=2.7.4.3 {ECO:0000255|HAMAP-Rule:MF_03171}; EC=2.7.4.6 {ECO:0000255|HAMAP-Rule:MF_03171}; AltName: Full=ATP-AMP transphosphorylase 1 {ECO:00002	28.3631	28.2623	27.9542	28.5675	29.0045	28.8457	28.1932	3	28.8059	3	-0.61269	0.61269	0.0259128
TAGL2_MOUSE	Transgelin-2; AltName: Full=SM22-beta; Accession=Q9WVA4; Q3TIB8; Q6A0C6; Q78ZX2; Q91VU2; [Mus musculus (Mouse)]	30.7631	30.5023	30.7244	31.2152	31.2906	31.3283	30.6633	3	31.278	3	-0.614739	0.614739	0.00218908
PSMD4_MOUSE	26S proteasome non-ATPase regulatory subunit 4; AltName: Full=26S proteasome regulatory subunit RPN10; AltName: Full=26S proteasome regulatory subunit S5A; AltName: Full=Multiubiquitin chain-binding protein; Accession=O35226; Q91V59; Q9JJM0; Q9JJM1; Q9JJM	26.7788	27.3378	27.0751	27.5958	27.662	27.7948	27.0639	3	27.6842	3	-0.620341	0.620341	0.0225143
PA24A_MOUSE	Cytosolic phospholipase A2; Short=cPLA2; AltName: Full=Phospholipase A2 group IVA; Includes: Phospholipase A2; EC=3.1.1.4; AltName: Full=Phosphatidylcholine 2-acylhydrolase; Includes: Lysophospholipase; EC=3.1.1.5; Accession=P47713; [Mus musculus (Mouse)]	23.6651	23.3598	23.3993	23.815	24.4588	24.0203	23.4747	3	24.098	3	-0.62332	0.62332	0.0427896
STXB2_MOUSE	Syntaxin-binding protein 2; AltName: Full=MUSEC1; AltName: Full=Protein unc-18 homolog 2; Short=Munc18-2; Short=Unc18-2; AltName: Full=Protein unc-18 homolog B; Short=Unc-18B; Accession=Q64324; [Mus musculus (Mouse)]	24.9532	25.4166	25.1862	25.5727	25.786	26.0943	25.1853	3	25.8177	3	-0.632336	0.632336	0.0351937
HDGR2_MOUSE	Hepatoma-derived growth factor-related protein 2; Short=HRP-2; Accession=Q3UMU9; D6CHX5; O35540; Q3UIH6; Q99L92; [Mus musculus (Mouse)]	23.2173	23.193	23.7676	24.2692	23.8744	23.9512	23.3926	3	24.0316	3	-0.638973	0.638973	0.0457825
TKFC_MOUSE	Triokinase/FMN cyclase {ECO:0000312|MGI:MGI:2385084}; AltName: Full=Bifunctional ATP-dependent dihydroxyacetone kinase/FAD-AMP lyase (cyclizing); Includes: ATP-dependent dihydroxyacetone kinase; Short=DHA kinase; EC=2.7.1.28; EC=2.7.1.29; AltName: Full=Gl	23.9714	24.0808	23.8998	24.6954	24.603	24.5769	23.984	3	24.6251	3	-0.641085	0.641085	0.00054913
LASP1_MOUSE	LIM and SH3 domain protein 1; Short=LASP-1; AltName: Full=Metastatic lymph node gene 50 protein; Short=MLN 50; Accession=Q61792; Q62416; [Mus musculus (Mouse)]	29.1305	28.9139	29.1818	29.7448	29.9027	29.5223	29.0754	3	29.7233	3	-0.647873	0.647873	0.0092304
ACADM_MOUSE	Medium-chain specific acyl-CoA dehydrogenase, mitochondrial; Short=MCAD; EC=1.3.8.7; Flags: Precursor; Accession=P45952; Q64235; [Mus musculus (Mouse)]	26.2801	25.6889	26.3043	26.5155	26.858	26.864	26.0911	3	26.7458	3	-0.65475	0.65475	0.0476409
ANXA4_MOUSE	Annexin A4; AltName: Full=Annexin IV; AltName: Full=Annexin-4; Accession=P97429; Q3UCL0; [Mus musculus (Mouse)]	24.1897	23.4544	23.7479	24.4522	24.4574	24.4955	23.7974	3	24.4683	3	-0.670979	0.670979	0.0350709
TPD52_MOUSE	Tumor protein D52; Short=mD52; Accession=Q62393; Q545M5; Q8CCU1; Q8K564; Q99KP8; [Mus musculus (Mouse)]	26.6332	27.2235	26.9745	27.5832	27.7797	27.4886	26.9437	3	27.6172	3	-0.673443	0.673443	0.0244735
TPP1_MOUSE	Tripeptidyl-peptidase 1; Short=TPP-1; EC=3.4.14.9; AltName: Full=Lysosomal pepstatin-insensitive protease; Short=LPIC; AltName: Full=Tripeptidyl aminopeptidase; AltName: Full=Tripeptidyl-peptidase I; Short=TPP-I; Flags: Precursor; Accession=O89023; Q543Q8	27.2235	26.9957	26.8692	27.5305	27.7856	27.7965	27.0295	3	27.7042	3	-0.674699	0.674699	0.00755651
BAZ1B_MOUSE	Tyrosine-protein kinase BAZ1B; EC=2.7.10.2; AltName: Full=Bromodomain adjacent to zinc finger domain protein 1B; AltName: Full=Williams syndrome transcription factor homolog; AltName: Full=Williams-Beuren syndrome chromosomal region 9 protein homolog; Acc	22.8559	23.1226	23.2228	23.4149	24.1343	23.6954	23.0671	3	23.7482	3	-0.681092	0.681092	0.0448763
GTPB1_MOUSE	GTP-binding protein 1; Short=G-protein 1; Short=GP-1; Short=GP1; Accession=O08582; Q3UD96; Q3UGW6; Q545R1; Q80ZY5; [Mus musculus (Mouse)]	22.5091	22.5772	22.94	23.3528	23.5965	23.123	22.6754	3	23.3574	3	-0.681976	0.681976	0.0234509
RN213_MOUSE	E3 ubiquitin-protein ligase RNF213; EC=3.6.4.- {ECO:0000250|UniProtKB:Q63HN8}; EC=6.3.2.- {ECO:0000250|UniProtKB:Q63HN8}; AltName: Full=Mysterin {ECO:0000303|PubMed:26126547}; AltName: Full=RING finger protein 213 {ECO:0000305}; Accession=E9Q555; F7A6H4;	23.7174	23.7494	24.1966	24.5729	24.7343	24.4124	23.8878	3	24.5732	3	-0.685393	0.685393	0.0191294
THTM_MOUSE	3-mercaptopyruvate sulfurtransferase; Short=MST; EC=2.8.1.2; Accession=Q99J99; [Mus musculus (Mouse)]	23.1754	23.0021	23.004	23.6513	23.8953	23.72	23.0605	3	23.7555	3	-0.695035	0.695035	0.00168796
PTMS_MOUSE	Parathymosin; Accession=Q9D0J8; [Mus musculus (Mouse)]	26.0206	26.2913	26.1335	26.9591	27.1341	26.4811	26.1484	3	26.8581	3	-0.709668	0.709668	0.0279487
GNA14_MOUSE	Guanine nucleotide-binding protein subunit alpha-14; Short=G alpha-14; Short=G-protein subunit alpha-14; Accession=P30677; Q8R2X9; [Mus musculus (Mouse)]	24.7636	24.7105	25.0629	25.5852	25.3519	25.7563	24.8457	3	25.5644	3	-0.718791	0.718791	0.0110062
ATP5I_MOUSE	ATP synthase subunit e, mitochondrial; Short=ATPase subunit e; Accession=Q06185; P70342; [Mus musculus (Mouse)]	25.7922	26.3934	26.441	27.1565	27.0153	26.6462	26.2089	3	26.9393	3	-0.730479	0.730479	0.0474641
GLYG_MOUSE	Glycogenin-1; Short=GN-1; Short=GN1; EC=2.4.1.186; Accession=Q9R062; Q3TWR9; [Mus musculus (Mouse)]	26.0909	26.1646	25.9387	26.4738	27.1201	26.8486	26.0647	3	26.8142	3	-0.749442	0.749442	0.01961
RHOC_MOUSE	Rho-related GTP-binding protein RhoC; AltName: Full=Silica-induced gene 61 protein; Short=SIG-61; Flags: Precursor; Accession=Q62159; Q3TUN0; [Mus musculus (Mouse)]	28.3407	27.875	28.2671	28.8215	29.1116	28.7991	28.161	3	28.9107	3	-0.749784	0.749784	0.0130822
SNP23_MOUSE	Synaptosomal-associated protein 23; Short=SNAP-23; AltName: Full=Syndet; AltName: Full=Vesicle-membrane fusion protein SNAP-23; Accession=O09044; O35620; [Mus musculus (Mouse)]	26.284	25.7654	26.1468	26.7999	26.7149	26.951	26.0654	3	26.822	3	-0.756527	0.756527	0.0112035
IFM3_MOUSE	Interferon-induced transmembrane protein 3; AltName: Full=Dispanin subfamily A member 2b; Short=DSPA2b; AltName: Full=Fragilis protein; AltName: Full=Interferon-inducible protein 15; AltName: Full=Mouse ifitm-like protein 1; Short=Mil-1; Accession=Q9CQW9;	28.3779	27.8768	28.0578	28.9616	28.6246	28.9986	28.1041	3	28.8616	3	-0.757442	0.757442	0.0159481
CSRP1_MOUSE	Cysteine and glycine-rich protein 1; AltName: Full=Cysteine-rich protein 1; Short=CRP; Short=CRP1; Accession=P97315; [Mus musculus (Mouse)]	29.7343	29.8764	29.5799	30.522	30.5469	30.4257	29.7302	3	30.4982	3	-0.767994	0.767994	0.001185
EOGT_MOUSE	EGF domain-specific O-linked N-acetylglucosamine transferase; EC=2.4.1.255 {ECO:0000269|PubMed:22310717}; AltName: Full=Extracellular O-linked N-acetylglucosamine transferase; Flags: Precursor; Accession=Q8BYW9; [Mus musculus (Mouse)]	24.7866	24.0291	24.6236	25.3219	25.1911	25.3737	24.4798	3	25.2955	3	-0.815761	0.815761	0.0260753
MYCBP_MOUSE	C-Myc-binding protein; AltName: Full=Associate of Myc 1; Short=AMY-1; Accession=Q9EQS3; O88308; Q8R048; [Mus musculus (Mouse)]	23.9153	24.1235	23.9014	24.8948	25.1498	24.3459	23.9801	3	24.7968	3	-0.816754	0.816754	0.0300546
SCOT1_MOUSE	Succinyl-CoA:3-ketoacid coenzyme A transferase 1, mitochondrial; EC=2.8.3.5; AltName: Full=3-oxoacid CoA-transferase 1; AltName: Full=Somatic-type succinyl-CoA:3-oxoacid CoA-transferase; Short=SCOT-s; Flags: Precursor; Accession=Q9D0K2; Q3TIW6; Q9CV92; [M	26.3273	26.8978	27.1612	27.4116	27.7236	27.7568	26.7954	3	27.6307	3	-0.835254	0.835254	0.0362668
CSRP2_MOUSE	Cysteine and glycine-rich protein 2; AltName: Full=Cysteine-rich protein 2; Short=CRP2; AltName: Full=Double LIM protein 1; Short=DLP-1; Accession=P97314; Q9CZG5; [Mus musculus (Mouse)]	28.4143	28.1179	28.4807	29.5255	29.1159	28.9102	28.3376	3	29.1839	3	-0.84627	0.84627	0.0163578
TXD12_MOUSE	Thioredoxin domain-containing protein 12; EC=1.8.4.2; AltName: Full=Endoplasmic reticulum resident protein 19; Short=ER protein 19; Short=ERp19; AltName: Full=Thioredoxin-like protein p19; Flags: Precursor; Accession=Q9CQU0; Q53YN1; [Mus musculus (Mouse)]	27.6954	27.1759	27.6823	28.4318	28.5216	28.2667	27.5179	3	28.4067	3	-0.888834	0.888834	0.00888354
RIPL1_MOUSE	RILP-like protein 1; AltName: Full=Rab-interacting lysosomal-like protein 1; Accession=Q9JJC6; Q80WV8; [Mus musculus (Mouse)]	23.2223	23.2583	23.3518	24.3699	23.9168	24.245	23.2775	3	24.1772	3	-0.899752	0.899752	0.00305497
GBP4_MOUSE	Guanylate-binding protein 4; EC=3.6.5.- {ECO:0000250|UniProtKB:Q96PP9}; AltName: Full=GTP-binding protein 3; Short=GBP-3; AltName: Full=GTP-binding protein 4; Short=GBP-4; AltName: Full=Guanine nucleotide-binding protein 4; AltName: Full=Guanylate-binding	24.3201	23.8873	23.869	25.3639	24.9967	24.4416	24.0255	3	24.9341	3	-0.908574	0.908574	0.0411472
YIF1B_MOUSE	Protein YIF1B; AltName: Full=YIP1-interacting factor homolog B; Accession=Q9CX30; Q32M25; Q3UXJ5; [Mus musculus (Mouse)]	24.1637	23.9196	24.2712	25.3549	24.6159	25.1417	24.1182	3	25.0375	3	-0.919314	0.919314	0.0193779
VATD_MOUSE	V-type proton ATPase subunit D; Short=V-ATPase subunit D; AltName: Full=V-ATPase 28 kDa accessory protein; AltName: Full=Vacuolar proton pump subunit D; Accession=P57746; [Mus musculus (Mouse)]	24.5711	24.8732	24.1062	25.691	25.509	25.173	24.5168	3	25.4576	3	-0.940787	0.940787	0.0251843
ITSN1_MOUSE	Intersectin-1; AltName: Full=EH and SH3 domains protein 1; Accession=Q9Z0R4; F8VQE5; Q9R143; [Mus musculus (Mouse)]	23.2672	23.3084	23.3165	23.9812	24.6031	24.1425	23.2974	3	24.2423	3	-0.944891	0.944891	0.00721203
KCC1A_MOUSE	Calcium/calmodulin-dependent protein kinase type 1; EC=2.7.11.17; AltName: Full=CaM kinase I; Short=CaM-KI; AltName: Full=CaM kinase I alpha; Short=CaMKI-alpha; Accession=Q91YS8; [Mus musculus (Mouse)]	23.5681	23.588	23.3012	24.1435	24.4162	24.8181	23.4858	3	24.4593	3	-0.973524	0.973524	0.0108772
QOR_MOUSE	Quinone oxidoreductase; EC=1.6.5.5; AltName: Full=NADPH:quinone reductase; AltName: Full=Zeta-crystallin; Accession=P47199; Q62508; Q99L63; [Mus musculus (Mouse)]	22.628	23.5177	22.7005	24.2352	23.9566	23.5749	22.9487	3	23.9223	3	-0.973542	0.973542	0.0471509
CTBP1_MOUSE	C-terminal-binding protein 1; Short=CtBP1; EC=1.1.1.-; Accession=O88712; Q3TAT1; Q3TDL5; Q3TUM5; Q91WI6; Q91YX3; Q9QYG2; [Mus musculus (Mouse)]	24.0151	23.9875	23.5809	24.9465	25.1207	24.4777	23.8612	3	24.8483	3	-0.987128	0.987128	0.0142557
STON1_MOUSE	Stonin-1; AltName: Full=Stoned B-like factor; Accession=Q8CDJ8; Q8CDL8; Q9D5T3; [Mus musculus (Mouse)]	24.1142	24.104	24.268	25.1531	25.5177	25.1365	24.1621	3	25.2691	3	-1.10707	1.10707	0.00121268
CATZ_MOUSE	Cathepsin Z; EC=3.4.18.1; Flags: Precursor; Accession=Q9WUU7; [Mus musculus (Mouse)]	24.7911	25.4059	24.8294	26.276	26.3693	26.2486	25.0088	3	26.298	3	-1.28919	1.28919	0.0031036
RT36_MOUSE	28S ribosomal protein S36, mitochondrial; Short=MRP-S36; Short=S36mt; Accession=Q9CQX8; Q4VA25; [Mus musculus (Mouse)]	23.7937	23.7091	24.7295	25.3136	25.4982	25.4222	24.0774	3	25.4113	3	-1.33392	1.33392	0.0157805
PRAF1_MOUSE	Prenylated Rab acceptor protein 1; AltName: Full=PRA1 family protein 1; AltName: Full=Prenylin; Accession=Q9Z0S9; Q3TDB4; [Mus musculus (Mouse)]	22.7592	22.6289	22.4714	24.9443	23.7616	24.4113	22.6198	3	24.3724	3	-1.75254	1.75254	0.00760053
