# Supplementary material for: (Phospho)Proteomic dataset of ischemia- and ultrasound- stimulated mouse cardiac endothelial cells in vitro
Source: Data Brief. 2021 Sep 4;38:107343. doi: 10.1016/j.dib.2021.107343 (PMC8429095; doi:10.1016/j.dib.2021.107343)
Supplement: Supplementary file 5 [file mmc5.xlsx]

## Sheet: OGD vs OGD+US
Row_ID	Pnames	OGD	OGD	OGD	OGD+US	OGD+US	OGD+US	OGD-AVE	OGD(#non-missing)	OGD+US-AVE	OGD+US(#non-missing)	Fold Change	Absolute Fold Change	pval
VAMP3_MOUSE	Vesicle-associated membrane protein 3; Short=VAMP-3; AltName: Full=Cellubrevin; Short=CEB; AltName: Full=Synaptobrevin-3; Accession=P63024; Q3TH70; Q64271; [Mus musculus (Mouse)]	25.2951	24.5047	24.03	25.988	25.6972	25.8847	24.6099	3	25.8567	3	-1.24671	1.24671	0.0301471
PRAF1_MOUSE	Prenylated Rab acceptor protein 1; AltName: Full=PRA1 family protein 1; AltName: Full=Prenylin; Accession=Q9Z0S9; Q3TDB4; [Mus musculus (Mouse)]	22.6853	23.4087	22.3234	24.1099	24.1909	23.6664	22.8058	3	23.9891	3	-1.18321	1.18321	0.0298633
FBLN1_MOUSE	Fibulin-1; Short=FIBL-1; AltName: Full=Basement-membrane protein 90; Short=BM-90; Flags: Precursor; Accession=Q08879; Q08878; Q8C3B1; Q91ZC9; Q922K8; [Mus musculus (Mouse)]	24.3702	23.6457	23.164	25.0704	24.7442	24.6513	23.7267	3	24.822	3	-1.09532	1.09532	0.0424931
HBA_MOUSE	Hemoglobin subunit alpha; AltName: Full=Alpha-globin; AltName: Full=Hemoglobin alpha chain; Accession=P01942; [Mus musculus (Mouse)]	26.9866	27.6124	27.2536	28.3733	27.9075	28.2896	27.2842	3	28.1901	3	-0.905896	0.905896	0.01726
RAB5A_MOUSE	Ras-related protein Rab-5A; Accession=Q9CQD1; Q3UCX7; Q4VAA1; Q9DCN5; [Mus musculus (Mouse)]	25.5226	25.6003	25.3055	26.384	26.4511	26.247	25.4762	3	26.3607	3	-0.884552	0.884552	0.0011569
SC61B_MOUSE	Protein transport protein Sec61 subunit beta; Accession=Q9CQS8; [Mus musculus (Mouse)]	23.3875	23.3619	23.5979	24.1985	24.2533	24.4911	23.4491	3	24.3143	3	-0.865177	0.865177	0.00177488
GELS_MOUSE	Gelsolin; AltName: Full=Actin-depolymerizing factor; Short=ADF; AltName: Full=Brevin; Flags: Precursor; Accession=P13020; Q3UPB1; Q8R590; [Mus musculus (Mouse)]	23.9848	23.5245	23.5079	24.8319	24.636	24.084	23.6724	3	24.5173	3	-0.844889	0.844889	0.0364322
ECHM_MOUSE	Enoyl-CoA hydratase, mitochondrial; EC=4.2.1.17 {ECO:0000250|UniProtKB:P30084}; AltName: Full=Enoyl-CoA hydratase 1; AltName: Full=Short-chain enoyl-CoA hydratase; Short=SCEH; Flags: Precursor; Accession=Q8BH95; Q3TJK2; Q6GQS2; Q6PEN1; Q99LX7; [Mus muscul	25.5087	24.8786	25.1208	25.8513	25.6714	26.4174	25.1694	3	25.98	3	-0.810637	0.810637	0.049129
NH2L1_MOUSE	NHP2-like protein 1; AltName: Full=Fertilization antigen 1; Short=FA-1; AltName: Full=High mobility group-like nuclear protein 2 homolog 1; AltName: Full=Sperm-specific antigen 1; AltName: Full=U4/U6.U5 small nuclear ribonucleoprotein SNU13 {ECO:0000250|U	24.5238	24.2378	24.0601	25.0317	25.2179	24.9014	24.2739	3	25.0503	3	-0.776421	0.776421	0.00895101
MA2B2_MOUSE	Epididymis-specific alpha-mannosidase; EC=3.2.1.24; AltName: Full=Mannosidase alpha class 2B member 2; Flags: Precursor; Accession=O54782; Q69ZV1; Q8BH85; Q9DBK2; [Mus musculus (Mouse)]	22.7882	23.3436	22.9579	23.9273	23.5067	23.9765	23.0299	3	23.8035	3	-0.773617	0.773617	0.0251863
VPP1_MOUSE	V-type proton ATPase 116 kDa subunit a isoform 1; Short=V-ATPase 116 kDa isoform a1; AltName: Full=Clathrin-coated vesicle/synaptic vesicle proton pump 116 kDa subunit; AltName: Full=Vacuolar adenosine triphosphatase subunit Ac116; AltName: Full=Vacuolar	24.21	24.1461	23.7135	25.0363	24.6727	24.4665	24.0232	3	24.7252	3	-0.701941	0.701941	0.037066
DC1I1_MOUSE	Cytoplasmic dynein 1 intermediate chain 1; AltName: Full=Cytoplasmic dynein intermediate chain 1; AltName: Full=Dynein intermediate chain 1, cytosolic; Short=DH IC-1; Accession=O88485; O88486; Q80W09; [Mus musculus (Mouse)]	24.2721	24.9696	24.3714	25.2155	25.359	25.1054	24.5377	3	25.2266	3	-0.688918	0.688918	0.0400749
JAK1_MOUSE	Tyrosine-protein kinase JAK1; EC=2.7.10.2; AltName: Full=Janus kinase 1; Short=JAK-1; Accession=P52332; Q62126; [Mus musculus (Mouse)]	22.3473	22.7526	22.4926	23.5172	22.8285	23.2482	22.5308	3	23.198	3	-0.667129	0.667129	0.0456915
PCNP_MOUSE	PEST proteolytic signal-containing nuclear protein; Short=PCNP; Short=PEST-containing nuclear protein; Accession=Q6P8I4; [Mus musculus (Mouse)]	23.5895	23.2361	23.6822	24.0468	24.1247	24.3025	23.5026	3	24.158	3	-0.655419	0.655419	0.0135517
HECD1_MOUSE	E3 ubiquitin-protein ligase HECTD1; EC=2.3.2.26; AltName: Full=HECT domain-containing protein 1; AltName: Full=HECT-type E3 ubiquitin transferase HECTD1; AltName: Full=Protein open mind; Accession=Q69ZR2; [Mus musculus (Mouse)]	24.6227	24.8261	24.6252	25.587	25.1113	25.1293	24.6913	3	25.2759	3	-0.584535	0.584535	0.0261369
IF4G3_MOUSE	Eukaryotic translation initiation factor 4 gamma 3; Short=eIF-4-gamma 3; Short=eIF-4G 3; Short=eIF4G 3; AltName: Full=eIF-4-gamma II; Short=eIF4GII; Accession=Q80XI3; Q6GQV5; Q80Y69; Q8BJ68; Q8BQF3; Q8C6Q3; Q8CIH0; [Mus musculus (Mouse)]	24.91	24.3609	24.5204	25.2285	25.2528	25.0591	24.5971	3	25.1802	3	-0.583072	0.583072	0.0285845
DNJC8_MOUSE	DnaJ homolog subfamily C member 8; Accession=Q6NZB0; Q6PG72; Q8C2M6; [Mus musculus (Mouse)]	25.3862	25.1555	24.9465	25.8276	25.6667	25.6827	25.1627	3	25.7256	3	-0.56291	0.56291	0.014708
P3H3_MOUSE	Prolyl 3-hydroxylase 3 {ECO:0000312|MGI:MGI:1315208}; EC=1.14.11.7; AltName: Full=Leprecan-like protein 2 {ECO:0000303|PubMed:15063763}; AltName: Full=Protein B {ECO:0000250|UniProtKB:Q8IVL6}; Flags: Precursor; Accession=Q8CG70; O88836; [Mus musculus (Mou	23.051	23.113	22.6463	23.3548	23.4193	23.6232	22.9368	3	23.4657	3	-0.528965	0.528965	0.0340602
CREL1_MOUSE	Cysteine-rich with EGF-like domain protein 1; Flags: Precursor; Accession=Q91XD7; Q8BGJ8; [Mus musculus (Mouse)]	25.4511	25.3004	25.1551	26.0008	25.5968	25.8304	25.3022	3	25.8093	3	-0.507144	0.507144	0.0249293
GNAI3_MOUSE	Guanine nucleotide-binding protein G(k) subunit alpha; AltName: Full=G(i) alpha-3; Accession=Q9DC51; A2AE36; Q3TGV1; Q61019; [Mus musculus (Mouse)]	24.9461	24.859	24.5531	25.122	25.5388	25.1902	24.7861	3	25.2837	3	-0.497584	0.497584	0.0472136
PRDBP_MOUSE	Protein kinase C delta-binding protein; AltName: Full=Cavin-3; AltName: Full=Serum deprivation response factor-related gene product that binds to C-kinase; Accession=Q91VJ2; Q8C064; Q9CRW1; [Mus musculus (Mouse)]	23.6786	23.7214	23.5695	24.3551	24.1399	23.9276	23.6565	3	24.1409	3	-0.484334	0.484334	0.0211056
ATX2_MOUSE	Ataxin-2; AltName: Full=Spinocerebellar ataxia type 2 protein homolog; Accession=O70305; P97421; [Mus musculus (Mouse)]	24.3913	24.5072	24.1777	24.8578	24.9743	24.6419	24.3587	3	24.8247	3	-0.465941	0.465941	0.0273014
HMGA2_MOUSE	High mobility group protein HMGI-C; AltName: Full=High mobility group AT-hook protein 2; Accession=P52927; Q3UQW0; [Mus musculus (Mouse)]	26.0273	26.0826	25.7325	26.3295	26.5344	26.3662	25.9475	3	26.41	3	-0.462566	0.462566	0.0211746
HIP1_MOUSE	Huntingtin-interacting protein 1 {ECO:0000250|UniProtKB:O00291}; Short=HIP-1; AltName: Full=Huntingtin-interacting protein I; Short=HIP-I {ECO:0000250|UniProtKB:O00291}; Accession=Q8VD75; Q3TLS2; Q571K7; [Mus musculus (Mouse)]	24.5823	24.4443	24.448	25.0884	24.8525	24.7943	24.4915	3	24.9117	3	-0.420206	0.420206	0.0140075
PHB_MOUSE	Prohibitin; AltName: Full=B-cell receptor-associated protein 32; Short=BAP 32; Accession=P67778; P24142; Q3UB75; Q5SQG4; [Mus musculus (Mouse)]	27.1613	27.1862	27.0903	27.4232	27.4355	27.8051	27.1459	3	27.5546	3	-0.408673	0.408673	0.0335773
MARC2_MOUSE	Mitochondrial amidoxime reducing component 2; Short=mARC2; EC=1.-.-.-; AltName: Full=Molybdenum cofactor sulfurase C-terminal domain-containing protein 2; Short=MOSC domain-containing protein 2; Short=Moco sulfurase C-terminal domain-containing protein 2;	25.9858	25.7837	25.9133	26.4732	26.2573	26.104	25.8943	3	26.2781	3	-0.383846	0.383846	0.0349195
PTPRB_MOUSE	Receptor-type tyrosine-protein phosphatase beta; Short=Protein-tyrosine phosphatase beta; Short=R-PTP-beta; EC=3.1.3.48; AltName: Full=Vascular endothelial protein tyrosine phosphatase; Short=VE-PTP; Flags: Precursor; Accession=B2RU80; Q3UGZ7; Q8CIW2; [Mu	22.7938	22.851	22.7691	23.1715	23.0888	23.2428	22.8046	3	23.1677	3	-0.363077	0.363077	0.00200865
AGM1_MOUSE	Phosphoacetylglucosamine mutase {ECO:0000305}; Short=PAGM; EC=5.4.2.3 {ECO:0000250|UniProtKB:O95394}; AltName: Full=Acetylglucosamine phosphomutase {ECO:0000305}; AltName: Full=N-acetylglucosamine-phosphate mutase {ECO:0000305}; AltName: Full=Phosphogluco	25.5127	25.3344	25.6815	25.8132	25.9017	25.8427	25.5096	3	25.8526	3	-0.343005	0.343005	0.029576
UBXN4_MOUSE	UBX domain-containing protein 4; AltName: Full=Erasin; AltName: Full=UBX domain-containing protein 2; Accession=Q8VCH8; Q3UGR4; Q8BW17; [Mus musculus (Mouse)]	24.0484	23.9916	23.9175	24.1297	24.4251	24.3722	23.9858	3	24.309	3	-0.323199	0.323199	0.0304833
AL4A1_MOUSE	Delta-1-pyrroline-5-carboxylate dehydrogenase, mitochondrial; Short=P5C dehydrogenase; EC=1.2.1.88; AltName: Full=Aldehyde dehydrogenase family 4 member A1; AltName: Full=L-glutamate gamma-semialdehyde dehydrogenase; Flags: Precursor; Accession=Q8CHT0; B1	25.1449	25.0698	25.0424	25.3833	25.442	25.3806	25.0857	3	25.402	3	-0.316255	0.316255	0.000987377
ELYS_MOUSE	Protein ELYS; AltName: Full=Embryonic large molecule derived from yolk sac; AltName: Full=Protein MEL-28; AltName: Full=Putative AT-hook-containing transcription factor 1; Accession=Q8CJF7; B2RRC8; Q8BVJ5; Q8VD55; [Mus musculus (Mouse)]	22.7189	22.9201	22.9974	23.2587	23.2383	23.0842	22.8788	3	23.1937	3	-0.314947	0.314947	0.0341604
TMOD3_MOUSE	Tropomodulin-3; AltName: Full=Ubiquitous tropomodulin; Short=U-Tmod; Accession=Q9JHJ0; Q3TIT1; [Mus musculus (Mouse)]	27.5809	27.3283	27.2596	27.6951	27.6652	27.7078	27.3896	3	27.6894	3	-0.299763	0.299763	0.0383062
ETFB_MOUSE	Electron transfer flavoprotein subunit beta {ECO:0000305}; Short=Beta-ETF {ECO:0000250|UniProtKB:P38117}; Accession=Q9DCW4; Q810V3; [Mus musculus (Mouse)]	27.4747	27.718	27.4491	27.9074	27.7362	27.8527	27.5473	3	27.8321	3	-0.284837	0.284837	0.0457311
PSA1_MOUSE	Proteasome subunit alpha type-1; EC=3.4.25.1; AltName: Full=Macropain subunit C2; AltName: Full=Multicatalytic endopeptidase complex subunit C2; AltName: Full=Proteasome component C2; AltName: Full=Proteasome nu chain; Accession=Q9R1P4; [Mus musculus (Mou	25.5573	25.7906	25.8077	25.9844	25.9569	26.0058	25.7185	3	25.9824	3	-0.263831	0.263831	0.0323289
CDC42_MOUSE	Cell division control protein 42 homolog; AltName: Full=G25K GTP-binding protein; Flags: Precursor; Accession=Q8BQ51; [Mus musculus (Mouse)]	29.2755	29.2084	29.1444	29.4704	29.3294	29.3635	29.2094	3	29.3878	3	-0.17838	0.17838	0.0349823
ACOT9_MOUSE	Acyl-coenzyme A thioesterase 9, mitochondrial; Short=Acyl-CoA thioesterase 9; EC=3.1.2.-; AltName: Full=Acyl coenzyme A thioester hydrolase 2; Short=MTE-2; AltName: Full=Acyl-CoA thioester hydrolase 9; AltName: Full=Mitochondrial 48 kDa acyl-CoA thioester	25.5914	25.6166	25.6288	25.7407	25.7052	25.7805	25.6123	3	25.7421	3	-0.129865	0.129865	0.00599167
ATPO_MOUSE	ATP synthase subunit O, mitochondrial; AltName: Full=Oligomycin sensitivity conferral protein; Short=OSCP; Flags: Precursor; Accession=Q9DB20; [Mus musculus (Mouse)]	28.8513	28.8672	28.7674	28.9449	28.8985	28.9835	28.8287	3	28.9423	3	-0.113607	0.113607	0.0452873
IF2G_MOUSE	Eukaryotic translation initiation factor 2 subunit 3, X-linked; AltName: Full=Eukaryotic translation initiation factor 2 subunit gamma, X-linked; Short=eIF-2-gamma X; Accession=Q9Z0N1; [Mus musculus (Mouse)]	26.9844	26.9569	26.9844	26.8324	26.7532	26.9054	26.9752	3	26.8303	3	0.144879	0.144879	0.0320263
NRBP_MOUSE	Nuclear receptor-binding protein; AltName: Full=HLS7-interacting protein kinase; AltName: Full=MLF1 adapter molecule; Accession=Q99J45; Q8BL77; [Mus musculus (Mouse)]	25.6596	25.7534	25.6079	25.5538	25.4559	25.5316	25.6736	3	25.5138	3	0.159868	0.159868	0.036857
IF4A1_MOUSE	Eukaryotic initiation factor 4A-I; Short=eIF-4A-I; Short=eIF4A-I; EC=3.6.4.13; AltName: Full=ATP-dependent RNA helicase eIF4A-1; Accession=P60843; P04765; Q61516; [Mus musculus (Mouse)]	30.887	30.8565	30.9299	30.6389	30.6983	30.6982	30.8911	3	30.6785	3	0.212657	0.212657	0.00185567
CCAR1_MOUSE	Cell division cycle and apoptosis regulator protein 1; AltName: Full=Cell cycle and apoptosis regulatory protein 1; Short=CARP-1; Accession=Q8CGG1; Q9CSR5; [Mus musculus (Mouse)]	25.2414	25.2245	25.409	25.0039	25.1684	24.9847	25.2916	3	25.0524	3	0.239261	0.239261	0.0446784
GLRX3_MOUSE	Glutaredoxin-3; AltName: Full=PKC-interacting cousin of thioredoxin; Short=PICOT; AltName: Full=PKC-theta-interacting protein; Short=PKCq-interacting protein; AltName: Full=Thioredoxin-like protein 2; Accession=Q9CQM9; Q5I0V8; Q9JLZ2; [Mus musculus (Mouse	27.8898	27.9591	28.1592	27.7358	27.7557	27.7825	28.0027	3	27.758	3	0.244727	0.244727	0.0403976
SYYC_MOUSE	Tyrosine--tRNA ligase, cytoplasmic; EC=6.1.1.1; AltName: Full=Tyrosyl-tRNA synthetase; Short=TyrRS; Contains: Tyrosine--tRNA ligase, cytoplasmic, N-terminally processed; Accession=Q91WQ3; Q3TEC8; Q3U9A1; Q3UTA7; Q8BVT2; Q8C183; [Mus musculus (Mouse)]	26.2941	26.5597	26.3586	26.1333	26.0865	26.2287	26.4041	3	26.1495	3	0.254615	0.254615	0.0477805
E2AK2_MOUSE	Interferon-induced, double-stranded RNA-activated protein kinase; EC=2.7.11.1; AltName: Full=Eukaryotic translation initiation factor 2-alpha kinase 2; Short=eIF-2A protein kinase 2; AltName: Full=Interferon-inducible RNA-dependent protein kinase; AltName	26.0011	25.8521	25.8978	25.5764	25.6706	25.7065	25.917	3	25.6512	3	0.265816	0.265816	0.0106034
ARF5_MOUSE	ADP-ribosylation factor 5; Accession=P84084; A2RTC5; P26437; [Mus musculus (Mouse)]	28.5176	28.349	28.5476	28.2261	28.3105	28.0597	28.4714	3	28.1988	3	0.272639	0.272639	0.0470922
SYIC_MOUSE	Isoleucine--tRNA ligase, cytoplasmic; EC=6.1.1.5; AltName: Full=Isoleucyl-tRNA synthetase; Short=IRS; Short=IleRS; Accession=Q8BU30; Q6NXK4; [Mus musculus (Mouse)]	27.0062	27.072	27.2678	26.7217	26.8605	26.8932	27.1153	3	26.8251	3	0.290194	0.290194	0.0372937
GCN1_MOUSE	eIF-2-alpha kinase activator GCN1 {ECO:0000305}; AltName: Full=GCN1 eIF-2-alpha kinase activator homolog {ECO:0000250|UniProtKB:Q92616}; AltName: Full=GCN1-like protein 1 {ECO:0000312|MGI:MGI:2444248}; AltName: Full=General control of amino-acid synthesis	25.971	25.9303	26.0279	25.6603	25.7412	25.6334	25.9764	3	25.6783	3	0.298124	0.298124	0.00227539
GMFB_MOUSE	Glia maturation factor beta; Short=GMF-beta; Accession=Q9CQI3; Q3UQX5; Q9ERL8; [Mus musculus (Mouse)]	27.3338	27.302	27.1836	27.1381	26.9355	26.8509	27.2731	3	26.9748	3	0.298319	0.298319	0.0367536
NPL4_MOUSE	Nuclear protein localization protein 4 homolog; Short=Protein NPL4; Accession=P60670; B1ATY4; B1ATY5; [Mus musculus (Mouse)]	25.9566	25.7873	26.0894	25.714	25.5885	25.5954	25.9444	3	25.6326	3	0.311767	0.311767	0.0319064
2ABA_MOUSE	Serine/threonine-protein phosphatase 2A 55 kDa regulatory subunit B alpha isoform; AltName: Full=PP2A subunit B isoform B55-alpha; AltName: Full=PP2A subunit B isoform PR55-alpha; AltName: Full=PP2A subunit B isoform R2-alpha; AltName: Full=PP2A subunit B	25.7805	25.633	25.9115	25.5109	25.4714	25.4003	25.775	3	25.4609	3	0.314094	0.314094	0.0223144
RL38_MOUSE	60S ribosomal protein L38; Accession=Q9JJI8; [Mus musculus (Mouse)]	29.9561	30.1505	30.2387	29.8073	29.7235	29.8556	30.1151	3	29.7955	3	0.319638	0.319638	0.0254625
PSMD1_MOUSE	26S proteasome non-ATPase regulatory subunit 1; AltName: Full=26S proteasome regulatory subunit RPN2; AltName: Full=26S proteasome regulatory subunit S1; Accession=Q3TXS7; B2RRP8; [Mus musculus (Mouse)]	26.6668	26.7052	26.767	26.2332	26.5218	26.4126	26.713	3	26.3892	3	0.323872	0.323872	0.0220179
SMCA5_MOUSE	SWI/SNF-related matrix-associated actin-dependent regulator of chromatin subfamily A member 5; EC=3.6.4.-; AltName: Full=Sucrose nonfermenting protein 2 homolog; Short=mSnf2h; Accession=Q91ZW3; Q8C791; Q8CA22; Q8VDG1; Q925M9; [Mus musculus (Mouse)]	25.4036	25.6458	25.6178	25.1893	25.3476	25.1568	25.5558	3	25.2312	3	0.32451	0.32451	0.0282948
RBM39_MOUSE	RNA-binding protein 39; AltName: Full=Coactivator of activating protein 1 and estrogen receptors; Short=Coactivator of AP-1 and ERs; AltName: Full=RNA-binding motif protein 39; AltName: Full=RNA-binding region-containing protein 2; AltName: Full=Transcrip	26.0748	26.2329	26.0725	25.8656	25.6272	25.8991	26.1267	3	25.7973	3	0.32942	0.32942	0.0307829
RB6I2_MOUSE	ELKS/Rab6-interacting/CAST family member 1; Short=ERC-1; AltName: Full=CAZ-associated structural protein 2; Short=CAST2; AltName: Full=Rab6-interacting protein 2; Accession=Q99MI1; Q80TK7; Q8BPL1; Q8C7Y1; Q99MI2; [Mus musculus (Mouse)]	25.6141	25.8373	25.5854	25.3026	25.277	25.4666	25.6789	3	25.3487	3	0.330204	0.330204	0.0292541
OLA1_MOUSE	Obg-like ATPase 1 {ECO:0000255|HAMAP-Rule:MF_03167}; AltName: Full=GTP-binding protein 9; Accession=Q9CZ30; B1AYJ8; B1AYK0; Q9CWE2; Q9CX91; Q9CYC9; Q9CZ56; [Mus musculus (Mouse)]	26.0868	26.0917	26.2518	25.7814	25.8697	25.7091	26.1434	3	25.7867	3	0.356717	0.356717	0.00749356
SYFB_MOUSE	Phenylalanine--tRNA ligase beta subunit; EC=6.1.1.20 {ECO:0000250|UniProtKB:Q9NSD9}; AltName: Full=Phenylalanyl-tRNA synthetase beta subunit; Short=PheRS; Accession=Q9WUA2; Q9CWZ8; [Mus musculus (Mouse)]	25.996	26.1887	26.1725	25.8024	25.9201	25.5373	26.1191	3	25.7533	3	0.365807	0.365807	0.046999
PININ_MOUSE	Pinin; Accession=O35691; Q8CD89; Q8CGU3; [Mus musculus (Mouse)]	26.0115	25.744	25.8257	25.3572	25.6158	25.4869	25.8604	3	25.4866	3	0.373796	0.373796	0.0263988
DYL1_MOUSE	Dynein light chain 1, cytoplasmic; AltName: Full=8 kDa dynein light chain; Short=DLC8; AltName: Full=Dynein light chain LC8-type 1; AltName: Full=Protein inhibitor of neuronal nitric oxide synthase; Short=PIN; Short=mPIN; Accession=P63168; Q15701; Q3UGE7;	26.5895	26.6177	26.3938	26.0256	26.1561	26.2646	26.5337	3	26.1488	3	0.384894	0.384894	0.0175048
F120A_MOUSE	Constitutive coactivator of PPAR-gamma-like protein 1; AltName: Full=Oxidative stress-associated Src activator; AltName: Full=Protein FAM120A; Accession=Q6A0A9; A0PJK6; B3DFJ0; Q91Z16; [Mus musculus (Mouse)]	26.7142	26.706	26.5129	26.4127	26.0695	26.2759	26.6444	3	26.2527	3	0.391679	0.391679	0.0305582
QCR2_MOUSE	Cytochrome b-c1 complex subunit 2, mitochondrial; AltName: Full=Complex III subunit 2; AltName: Full=Core protein II; AltName: Full=Ubiquinol-cytochrome-c reductase complex core protein 2; Flags: Precursor; Accession=Q9DB77; Q8BK11; Q9CVK7; [Mus musculus	25.178	24.9474	25.3283	24.7866	24.6356	24.7976	25.1512	3	24.7399	3	0.411285	0.411285	0.0283681
HNRPQ_MOUSE	Heterogeneous nuclear ribonucleoprotein Q; Short=hnRNP Q; AltName: Full=Glycine- and tyrosine-rich RNA-binding protein; Short=GRY-RBP; AltName: Full=NS1-associated protein 1; AltName: Full=Synaptotagmin-binding, cytoplasmic RNA-interacting protein; AltNam	27.28	27.2058	27.5105	26.8758	26.8432	27.0269	27.3321	3	26.9153	3	0.416827	0.416827	0.0180278
PRS8_MOUSE	26S protease regulatory subunit 8; AltName: Full=26S proteasome AAA-ATPase subunit RPT6; AltName: Full=Proteasome 26S subunit ATPase 5; AltName: Full=Proteasome subunit p45; AltName: Full=p45/SUG; Short=mSUG1; Accession=P62196; O35051; P47210; P52915; P52	27.2374	27.3342	27.4498	27.1052	26.6744	26.8832	27.3405	3	26.8876	3	0.452863	0.452863	0.0309484
TNPO1_MOUSE	Transportin-1; AltName: Full=Importin beta-2; AltName: Full=Karyopherin beta-2; Accession=Q8BFY9; Q8C0S3; Q8K2E7; [Mus musculus (Mouse)]	25.1205	24.8524	24.9441	24.3012	24.6323	24.5176	24.9723	3	24.4837	3	0.488646	0.488646	0.0173797
BRX1_MOUSE	Ribosome biogenesis protein BRX1 homolog; AltName: Full=Brix domain-containing protein 2; Accession=Q9DCA5; Q3THD3; Q91YS6; [Mus musculus (Mouse)]	25.3111	25.4936	25.4837	25.1052	24.7815	24.8266	25.4295	3	24.9044	3	0.52504	0.52504	0.0110172
HEXI1_MOUSE	Protein HEXIM1; AltName: Full=Cardiac lineage protein 1; Accession=Q8R409; [Mus musculus (Mouse)]	24.1231	24.1575	24.4403	23.9892	23.619	23.441	24.2403	3	23.683	3	0.557226	0.557226	0.0428114
S35F3_MOUSE	Putative thiamine transporter SLC35F3 {ECO:0000250|UniProtKB:Q8IY50}; AltName: Full=Solute carrier family 35 member F3; Accession=Q1LZI2; Q8BL51; [Mus musculus (Mouse)]	24.7299	24.5574	24.2413	24.0213	24.0028	23.7898	24.5095	3	23.938	3	0.571571	0.571571	0.0238873
RL35A_MOUSE	60S ribosomal protein L35a; Accession=O55142; [Mus musculus (Mouse)]	27.3506	27.4215	27.6833	26.7003	27.2539	26.7659	27.4851	3	26.9067	3	0.578421	0.578421	0.0456637
IMA4_MOUSE	Importin subunit alpha-4; AltName: Full=Importin alpha Q2; Short=Qip2; AltName: Full=Karyopherin subunit alpha-3; Accession=O35344; [Mus musculus (Mouse)]	24.3561	24.5503	24.476	23.8111	23.9153	23.8795	24.4608	3	23.8687	3	0.592151	0.592151	0.00077288
C10_MOUSE	Protein C10; Accession=O35127; Q545G8; [Mus musculus (Mouse)]	25.2555	25.0796	25.1818	24.4904	24.4825	24.7084	25.1723	3	24.5604	3	0.611863	0.611863	0.00243382
U520_MOUSE	U5 small nuclear ribonucleoprotein 200 kDa helicase; EC=3.6.4.13; AltName: Full=BRR2 homolog; AltName: Full=U5 snRNP-specific 200 kDa protein; Short=U5-200KD; Accession=Q6P4T2; Q69ZZ3; [Mus musculus (Mouse)]	26.0669	25.922	26.334	25.4872	25.5318	25.383	26.1076	3	25.4673	3	0.640299	0.640299	0.00757426
PARP1_MOUSE	Poly [ADP-ribose] polymerase 1; Short=PARP-1; EC=2.4.2.30; AltName: Full=ADP-ribosyltransferase diphtheria toxin-like 1; Short=ARTD1; AltName: Full=NAD(+) ADP-ribosyltransferase 1; Short=ADPRT 1; AltName: Full=Poly[ADP-ribose] synthase 1; Short=msPARP; Ac	24.3566	24.4175	24.5455	23.9557	23.8013	23.6229	24.4399	3	23.7933	3	0.646546	0.646546	0.00433931
PPCE_MOUSE	Prolyl endopeptidase; Short=PE; EC=3.4.21.26; AltName: Full=Post-proline cleaving enzyme; Accession=Q9QUR6; Q80YS1; [Mus musculus (Mouse)]	25.0442	24.952	25.0236	23.9361	24.6344	24.4689	25.0066	3	24.3465	3	0.660113	0.660113	0.036007
RM04_MOUSE	39S ribosomal protein L4, mitochondrial; Short=L4mt; Short=MRP-L4; Accession=Q9DCU6; Q811L8; Q8JZU9; Q9JJB3; [Mus musculus (Mouse)]	24.4868	24.6496	24.4949	23.5948	23.6456	24.3276	24.5437	3	23.856	3	0.687736	0.687736	0.0468549
F16B1_MOUSE	Protein FAM160B1; Accession=Q8CDM8; Q3T9P9; Q68FM8; Q6P5D5; Q80TB5; Q8C8M2; Q8R1V3; [Mus musculus (Mouse)]	25.0694	24.856	24.699	24.5888	24.0622	23.8933	24.8748	3	24.1814	3	0.693397	0.693397	0.0421194
NSUN2_MOUSE	tRNA (cytosine(34)-C(5))-methyltransferase; EC=2.1.1.203; AltName: Full=Myc-induced SUN domain-containing protein; Short=Misu; AltName: Full=NOL1/NOP2/Sun domain family member 2; Accession=Q1HFZ0; A0PJD6; Q3U972; Q8BPG9; Q8CDF9; Q91YX9; [Mus musculus (Mou	25.557	25.6473	25.8041	24.8311	25.0281	25.0236	25.6695	3	24.9609	3	0.708554	0.708554	0.00187364
STT3A_MOUSE	Dolichyl-diphosphooligosaccharide--protein glycosyltransferase subunit STT3A; Short=Oligosaccharyl transferase subunit STT3A; Short=STT3-A; EC=2.4.99.18; AltName: Full=B5; AltName: Full=Integral membrane protein 1; Accession=P46978; [Mus musculus (Mouse)]	27.7032	27.9128	28.1026	26.8718	27.534	26.9584	27.9062	3	27.1214	3	0.78484	0.78484	0.0298664
RNF14_MOUSE	E3 ubiquitin-protein ligase RNF14; EC=6.3.2.-; AltName: Full=Androgen receptor-associated protein 54; AltName: Full=Protein Triad2; AltName: Full=RING finger protein 14; Accession=Q9JI90; Q7TPR0; Q9D0L2; Q9D6N2; Q9D6Z8; Q9JI89; [Mus musculus (Mouse)]	23.6163	23.1117	23.2601	22.7888	22.4088	22.423	23.3294	3	22.5402	3	0.789147	0.789147	0.0154188
DAP1_MOUSE	Death-associated protein 1; Short=DAP-1; Accession=Q91XC8; [Mus musculus (Mouse)]	28.5134	28.3249	28.2583	28.0014	27.0933	27.6267	28.3655	3	27.5738	3	0.791725	0.791725	0.0447269
ERG_MOUSE	Transcriptional regulator ERG; Accession=P81270; A6H6E7; Q8C5L4; Q920K7; Q920K8; Q920K9; [Mus musculus (Mouse)]	23.6493	23.3939	23.7584	22.7535	22.6217	23.0166	23.6006	3	22.7973	3	0.803291	0.803291	0.00714932
MCM3_MOUSE	DNA replication licensing factor MCM3; EC=3.6.4.12; AltName: Full=DNA polymerase alpha holoenzyme-associated protein P1; AltName: Full=P1-MCM3; Accession=P25206; Q61492; [Mus musculus (Mouse)]	24.864	25.292	25.4949	23.8924	24.2979	24.7162	25.217	3	24.3022	3	0.914799	0.914799	0.0387701
SDF2L_MOUSE	Stromal cell-derived factor 2-like protein 1; Short=SDF2-like protein 1; Flags: Precursor; Accession=Q9ESP1; Q9ESP2; [Mus musculus (Mouse)]	25.9438	24.8006	24.9401	24.1501	24.2246	24.107	25.2282	3	24.1606	3	1.0676	1.0676	0.0419057
GCDH_MOUSE	Glutaryl-CoA dehydrogenase, mitochondrial; Short=GCD; EC=1.3.8.6; Flags: Precursor; Accession=Q60759; Q6P8N6; [Mus musculus (Mouse)]	23.5699	23.955	23.871	22.2769	22.6031	23.1362	23.7986	3	22.6721	3	1.12655	1.12655	0.0151464
ABCD3_MOUSE	ATP-binding cassette sub-family D member 3; AltName: Full=68 kDa peroxisomal membrane protein; Short=PMP68; AltName: Full=70 kDa peroxisomal membrane protein; Short=PMP70; Accession=P55096; [Mus musculus (Mouse)]	23.9829	23.9192	24.294	23.2483	23.0704	22.3561	24.0654	3	22.8916	3	1.17374	1.17374	0.0166413
PEBP1_MOUSE	Phosphatidylethanolamine-binding protein 1; Short=PEBP-1; AltName: Full=HCNPpp; Contains: Hippocampal cholinergic neurostimulating peptide; Short=HCNP; Accession=P70296; Q9D8G9; Q9JJ58; [Mus musculus (Mouse)]	26.268	25.9663	25.7262	23.8162	24.6612	25.3009	25.9868	3	24.5928	3	1.39408	1.39408	0.0381719
MICA3_MOUSE	Protein-methionine sulfoxide oxidase MICAL3; EC=1.14.13.-; AltName: Full=Molecule interacting with CasL protein 3; Short=MICAL-3; Accession=Q8CJ19; B2RR77; Q3UGQ8; Q3V160; Q69ZY5; Q80TE8; Q8BXB1; [Mus musculus (Mouse)]	24.4244	24.3375	24.208	22.935	23.4756	22.0512	24.3233	3	22.8206	3	1.5027	1.5027	0.0231896
