# Supplementary material for: (Phospho)Proteomic dataset of ischemia- and ultrasound- stimulated mouse cardiac endothelial cells in vitro
Source: Data Brief. 2021 Sep 4;38:107343. doi: 10.1016/j.dib.2021.107343 (PMC8429095; doi:10.1016/j.dib.2021.107343)
Supplement: Supplementary file 6 [file mmc6.xlsx]

## Sheet: all phosphopeptides
ID1	Peptide	Protein	MT_ID	BL_1	BL_3	BL_4	BL_US_2	BL_US_5	BL_US_6	OGD_2	OGD_3	OGD_4	OGD_US_1	OGD_US_2	OGD_US_3
1	R.VISSIEQKTS*ADGNEKKIEMVR.A	1433G_MOUSE	500615208	21.4216						21.9738				21.8418
2	K.TAFDEAIAELDT*LSEESYKDSTLIMQLLR.D	1433Z_MOUSE	342608808								19.0477
3	K.TAFDEAIAELDTLSEESY*KDSTLIMQLLR.D	1433Z_MOUSE	342609872	21.4635		20.5033				21.5127		20.7278		19.6004
5	R.RKSELPQDPHT*EKALEAHCR.A	2A5G_MOUSE	512061505	22.1199
6	M.AAADGDDSLY*PIAVLIDELR.N	2AAA_MOUSE	512042810	19.5512
7	M.AAADGDDSLY*PIAVLIDELRNEDVQLR.L	2AAA_MOUSE	512042881	20.1153						18.4287
10	R.ERTEADLPKPTS*PK.V	3BP1_MOUSE	512045744	27.0084	27.0895	26.7639	26.5815	27.3165	26.9573	26.6158	26.7386	26.6736	27.046	26.6532	26.7413
11	R.ERTEADLPKPTSPKVSRNPTET*AASAEDMTR.K	3BP1_MOUSE	512065913	24.7977	24.9342	24.9614	24.8917	25.1194	24.8916	24.2854	25.1961	24.8861	25.0529	24.6764	25.6032
12	R.KSLTSLDTALAELRDNHSQADHS*PLTTAAPFSR.V	3BP1_MOUSE	512034990										21.1658
13	R.ERTEADLPKPTS*PKVSR.N	3BP1_MOUSE	512038147	25.7673	25.9217	25.5669	25.6372	26.1083	25.9024	25.7673	25.6428	25.6994	25.9542	25.3664	25.5859
14	R.TEADLPKPT*SPKVSRNPTETAASAEDMTR.K	3BP1_MOUSE	512046952			21.8743		22.4634			21.9288	21.1666	22.1562	20.6328
15	R.SECSGAS*SPECEVERGDRAEGAENK.M	3BP5_MOUSE	512035652		21.1128		22.0369					20.9786	21.4605
16	R.SLDGAAAAESTDRSPRPTS*APAIAQSQVTEGPGAPIKK.T	41_MOUSE	512062951	25.525	24.6649	25.461	24.4217	25.005	22.4656	25.8437	25.4544	25.2	25.3842	25.1539	25.0786
18	R.RVALGDGVQLPPGDYSTT*PGGTLFSTT*PGGTRIIYDRK.F	4EBP1_MOUSE	512041792	26.6398	27.6309	27.3859	27.2261	27.149	27.2481	26.336	26.5082	25.8914	26.2597	26.1821	26.6278
19	K.FLMECRNS*PVAK.T	4EBP1_MOUSE	500613003	20.3872	21.1562	20.565	20.6712	20.9216	20.5023
20	R.NSPVAKTPPKDLPAIPGVTSPTS*DEPPMQASQSQLPSSPEDKR.A	4EBP1_MOUSE	512066014	27.4963	26.6476	27.2321	26.8475	26.3883	26.4041	27.8201	28.012	27.6225	26.8153	27.3632	27.8363
21	R.NSPVAKTPPKDLPAIPGVTSPTS*DEPPMQASQSQLPSSPEDK.R	4EBP1_MOUSE	512034176	25.2777	24.4545	24.784	24.9452	24.3556	24.2671	25.7061	26.0199	25.7549	24.9355	25.5287	25.6569
22	R.VALGDGVQLPPGDYST*TPGGTLFSTT*PGGTRIIYDRK.F	4EBP1_MOUSE	500613486	28.0854	28.7808	28.6325	28.6024	28.7786	28.637	27.7639	27.7711	27.4044	27.9341	27.8622	27.999
23	R.RNSPMAQT*PPCHLPNIPGVTSPGALIEDSKVEVNNLNNLNNHDR.K	4EBP2_MOUSE	512039012		22.6074	22.8199	22.6401	21.8702
24	R.RNS*PMAQTPPCHLPNIPGVTS*PGALIEDSKVEVNNLNNLNNHDR.K	4EBP2_MOUSE	512064819		21.649		20.3958	22.0576
25	R.TVAISDAAQLPQDY*CTTPGGT*LFSTTPGGTRIIYDRK.F	4EBP2_MOUSE	512045559	25.1052	25.7459	25.6679	25.5996	25.9439	25.503	24.2491	24.428	23.7135	24.5831	24.6507	24.159
26	R.SSPVES*LKKESESDRPSLVRR.I	4ET_MOUSE	512077555	22.4682	21.6362	22.3362	22.2816	21.7582	21.4729	21.9477	21.2493	21.1536	21.7685	22.1843	21.7654
28	R.SS*PVESLKKESESDRPSLVR.R	4ET_MOUSE	512040080	23.2493	23.2447	23.4194		22.8337	22.6688	23.2771	23.1589			22.9953	22.5512
29	R.IPS*PIGFPSGPQQLLGDPFQGMR.K	4ET_MOUSE	512036561				20.5811			21.0139			19.6143	21.794
30	K.QRPSCLSEKYDSDGVWDPEKWHASLYPAS*GRSSPVESLKK.E	4ET_MOUSE	512057437							20.8875					21.2975
31	R.RS*GSPLEKDSDGLR.L	4ET_MOUSE	342624246								22.5376				22.8059
36	K.VGS*LTPPS*SPKTQR.A	AAK1_MOUSE	342633785	24.1183	23.3741	23.5865	22.775	23.9175	23.8337	20.7977	23.6357	23.0377	23.7176	23.5255	22.4257
38	R.QAGHKTPRRDS*S*GGAKDGDRPK.I	AAKB1_MOUSE	512043435	25.8972	26.5197	26.0372	26.2582	26.2215	26.1201	25.0121	25.9496	24.2533	25.5113	25.5105	25.5912
39	K.CSDVSELSSS*PPGPYHQEPYMSKPEER.F	AAKB1_MOUSE	500205142	26.8632	26.5662	27.1906	26.7498	26.6403	26.6627	26.7137	26.7368	26.8817	26.8545	26.6955	26.7105
40	K.KSDFEVFDALKLDSMESSETSCRDLSSS*PPGPYGQEMYVFR.S	AAKB2_MOUSE	512049143		19.8334			21.0741	21.3332	20.3642	19.9567
41	R.HIVNGAKPNTES*EEISS*EDDELVGEKKK.Q	AATF_MOUSE	512060279	23.1146	23.2588	23.5858		22.6936		24.2293	22.629	24.2753			22.4991
42	R.HIVNGAKPNT*ESEEIS*S*EDDELVGEKKK.Q	AATF_MOUSE	512064033		22.5603					23.1569
43	K.QGLGNHS*PGATRENHRPK.S	AB1IP_MOUSE	512055627	25.1651		24.3466	24.9698		23.9981	23.9845			24.8594	24.7471	24.6991
44	K.QGLGNHSPGAT*RENHRPK.S	AB1IP_MOUSE	512055872									23.0976
45	K.AKSKPAAADSEGEEEEEDT*AKEKEPPQQGKDRDKK.E	ABCF1_MOUSE	512045610	23.6171		23.4542	23.4012	23.9715	24.714		24.7458		23.3539	23.7522	25.02
46	K.EAEQGSGEEKEEKEGDLKANDPY*ANLSKKEK.K	ABCF1_MOUSE	512035994	25.409	25.3088	26.0976	26.3884	25.926	26.2556	25.7287	26.3984	25.9634	26.1817	25.5548	26.0031
47	K.AKGGNVFEALIQDDS*EEEEEEEENRVLKPAKPEKNR.I	ABCF1_MOUSE	512042408	22.0344	23.3929	23.5741	24.0012	23.4963	24.394	23.7114	24.0646	23.9968	23.4261	23.4499	23.0821
48	R.DKKEAEQGSGEEKEEKEGDLKANDPY*ANLSKKEK.K	ABCF1_MOUSE	512043103	24.5055	24.8653	25.0846	25.6196	25.0732	25.7867	24.8261	25.3067	25.0107	25.2111	25.2822	25.5942
49	K.EAEQGSGEEKEEKEGDLKANDPY*ANLSKK.E	ABCF1_MOUSE	512037848	27.7289	27.6807	27.9103	27.4392	27.6439	27.1355	27.7938	27.8616	27.5419	27.4431	27.6299	27.4316
50	K.SKPAAADSEGEEEEEDT*AKEKEPPQQGKDR.D	ABCF1_MOUSE	512049226	28.9755	29.1297	29.1324	28.6806	28.6911	28.5263	29.1494	28.8353	28.715	28.6035	28.7842	28.8657
51	K.GGNVFEALIQDDS*EEEEEEEENRVLKPAKPEK.N	ABCF1_MOUSE	512040554	23.8121		24.039	23.0979	23.6512	24.208	23.8194	23.8993	23.1791		22.6599	23.4755
52	K.DRDKKEAEQGSGEEKEEKEGDLKANDPY*ANLSKKEK.K	ABCF1_MOUSE	512047387			22.2125	22.9813		22.5121		21.8237			22.3218	22.9724
53	K.SKPAAADSEGEEEEEDT*AKEKEPPQQGK.D	ABCF1_MOUSE	500206411	26.789	27.1555	27.242	26.9961	26.9844	27.05	26.8858	27.0412	26.6706	26.7016	26.7577	27.0491
54	K.DRDKKEAEQGSGEEKEEKEGDLKANDPY*ANLSKK.E	ABCF1_MOUSE	512036773	24.2888	23.1064	24.4672	23.5414	23.1371	24.7799	23.0243		24.6756	24.2409	23.5857	23.0145
55	R.DKKEAEQGSGEEKEEKEGDLKANDPY*ANLSKK.E	ABCF1_MOUSE	512037254	26.6004	26.8299	26.9182	24.903	25.559	26.5746	26.5853				26.7057	26.8953
56	K.AKSKPAAADSEGEEEEEDT*AKEKEPPQQGKDR.D	ABCF1_MOUSE	512042671	24.9528	24.839	25.5062	25.2434	25.0518	25.1683	24.9702	24.9935	24.8008	24.564	24.7268	25.1897
57	R.DKKEAEQGS*GEEKEEKEGDLKANDPYANLSK.K	ABCF1_MOUSE	512034862	24.9242	24.0283		24.1811	23.8377	24.2541	24.134	24.8447	24.5496	24.5348	24.1534	24.5389
58	K.AKGGNVFEALIQDDS*EEEEEEEENRVLKPAKPEK.N	ABCF1_MOUSE	450684759	25.5726	25.3816	25.6617	24.8897	25.3328	25.0384	25.35	25.7416	25.1618	24.6835	24.8628	25.0707
59	K.SKPAAADSEGEEEEEDT*AKEKEPPQQGKDRDKK.E	ABCF1_MOUSE	512036314	28.793	29.4228	29.1562	29.0618	28.97	29.2432	29.0244	28.9265	29.3904	28.4069	29.0355	29.046
60	K.GGNVFEALIQDDS*EEEEEEEENRVLKPAKPEKNRINK.A	ABCF1_MOUSE	512043026				21.4461	21.2924	22.2576		19.8883		20.483
61	R.RKKDVDDDS*DERVLMER.L	ABCF1_MOUSE	512036853	24.3787	25.2336	24.8524	25.1411	24.9	25.5302	24.797	24.5446	24.4646	24.8689	24.2458	25.4366
62	K.S*KPAAADSEGEEEEEDTAKEK.E	ABCF1_MOUSE	512035203			22.4616								22.5126
63	K.GGNVFEALIQDDS*EEEEEEEENRVLKPAKPEKNR.I	ABCF1_MOUSE	512033984	23.7308	21.4703	22.0658	22.9568	25.0193	24.2659	21.584	22.8599	22.0886	22.1352
64	R.LKQLS*VPASDEEDEVPAPIPR.G	ABCF1_MOUSE	354269689	28.0234	28.1938	28.4286	28.4604	28.2119	28.3593	27.949	28.2219	28.2799	28.1372	28.1219	28.4095
65	R.KKDVDDDS*DERVLMER.L	ABCF1_MOUSE	512035501	23.5105	23.7634	23.9337	23.9033	23.9871	22.8358	24.0012	23.7215	24.0559	23.6941	23.7304	23.9229
66	K.EAEQGSGEEKEEKEGDLKANDPY*ANLSK.K	ABCF1_MOUSE	512041942	26.1206	25.8327	26.0705	25.4367	25.2909	25.5261	25.7811	25.8304	25.62	25.3423	25.5443	25.7624
67	R.TNPPTQKPPSPPVS*GR.G	ABI1_MOUSE	353909959	25.9356	25.9428	25.9825	26.5773	26.6812	26.4138	25.9921	25.8134	26.2153	26.4772	26.4745	25.8461
68	R.TNPPTQKPPSPPVSGRGT*LGR.N	ABI1_MOUSE	512054414		23.9735	23.5168	25.5568	24.9112	25.6728	24.0445	24.048	25.0619	25.816	25.2983	25.8912
69	R.LGSQHSPGRTAS*LNQRPR.T	ABI1_MOUSE	424787606	29.2128	29.0302		29.5547	28.6878	28.9755	29.2901	29.0771	29.303	29.2134	29.9092	29.3135
70	K.GT*LGRHSPYR.T	ABI2_MOUSE	475901396	23.6864	22.7753	22.4369	22.6518			23.1389				23.0621	22.2821
71	R.TTPPTQKPPSPPMS*GKGTLGR.H	ABI2_MOUSE	512076369			22.3561		22.6096	22.6721		22.8438		23.819	22.9298	22.4769
72	R.WNSKENLLAGPSENDPNLFVALY*DFVASGDNTLSITKGEK.L	ABL1_MOUSE	512043209				20.4697
73	R.DKSPS*SLLEDAKETCFTR.D	ABL2_MOUSE	366387781	25.3355	24.9976	25.2992	25.1639	25.1668	24.8552	24.8138	24.9672	25.0699	25.1055	24.9935	25.0624
74	R.WS*SKENLLGATESDPNLFVALYDFVASGDNTLSITKGEK.L	ABL2_MOUSE	512045460			19.7933				19.9666
75	R.LLQHPST*CSDPEEEPTAPPAGQHTPETQEGGKK.A	ABL2_MOUSE	512055634	23.8238		23.0532		22.9864			22.8468				23.104
76	R.DKSPS*SLLEDAKETCFTRDR.K	ABL2_MOUSE	512043636		22.4181		22.6044	22.8445	22.287	21.9786		21.9176		21.9839	21.4611
77	R.RRS*S*GREEDEEELLRR.R	ABLM1_MOUSE	507784432	20.7684			21.444	22.0846
78	R.RRS*SGREEDEEELLRR.R	ABLM1_MOUSE	507780965	23.9415	23.827	24.261	24.2612	24.4309	24.3657	23.3367		22.0493	22.1464	23.7008	22.9316
79	R.QSLGESPRT*LS*PTPSAEGYQDVRDR.M	ABLM1_MOUSE	512045534		21.3481				23.7089	22.6274
80	R.QSLGES*PRTLSPTPS*AEGYQDVRDR.M	ABLM1_MOUSE	342608351										22.5527
81	R.TSSESIYSRPGSS*IPGSPGHTIYAK.V	ABLM1_MOUSE	342612604	22.5102		22.1224	21.8915	21.5305	21.1045	21.8892				21.2352
82	R.MDRGVS*MPNMLEPK.I	ABLM1_MOUSE	342612688	20.4105	19.9477	20.6683	21.1231	21.6094	19.7626				21.0347	20.8544
83	R.RRS*S*GREEDEEELLR.R	ABLM1_MOUSE	500221406	25.1162	25.2868	25.471	25.9854	25.3517	25.001	23.485	21.111	22.7719	22.773	23.6308
84	R.T*LSPTPSAEGYQDVRDR.M	ABLM1_MOUSE	353441409	25.1822	24.5832	24.5261	25.729	25.5405	24.8554	25.5316	24.2939	24.824	25.3918	25.1687	24.432
85	R.S*SGREEDEEELLR.R	ABLM1_MOUSE	354273328	19.801		21.0951	20.9709	21.0636	21.4499
86	R.QSLGESPRTLSPT*PSAEGYQDVRDR.M	ABLM1_MOUSE	512057509				21.8382	21.7537	21.402
87	R.EKGDESEKLDKKS*SPSTGSLDSGNESK.E	ACAP2_MOUSE	512045267	22.4325				21.3794		22.4438	22.3946	21.3556		22.6759
88	R.KFVDKYS*ALLSPSEQEKR.I	ACAP2_MOUSE	512049506				21.8432		21.5113	21.4126				21.156
89	K.FVDKYS*ALLSPSEQEKR.I	ACAP2_MOUSE	512040469	21.9593	22.4339		22.4025	22.3822	22.7401	21.8089	21.0781		21.755	21.8307	21.0104
90	R.EKGDES*EKLDKKSSPSTGSLDSGNESKEK.L	ACAP2_MOUSE	512057156	24.8597	24.3708	23.8848	24.8608	25.0046	24.2659	24.878	24.4415	24.7276	23.9632	24.8751	24.4615
91	K.S*GPLPPGGWDDSRRDSVGGEGDREVLLGDAGPGDLPKAPR.S	ACATN_MOUSE	512043065	26.6886	26.4096	27.1739	26.3167	26.2775	26.4246	25.4756	26.0269	25.451	25.4215	25.7597	26.0254
92	K.SGPLPPGGWDDS*RRDSVGGEGDREVLLGDAGPGDLPK.A	ACATN_MOUSE	512045607	25.5799	24.9382	25.8771	24.6874	24.7331	25.0725	23.8967	23.8288	23.2349	22.412	23.9299	23.2066
93	K.AVNGKAESSDS*GAES*EEEEAQEELKGAEQSGSDDKKTLKK.S	ACBD5_MOUSE	512065849	24.0627			23.4041			22.3422		24.119	21.3203		23.5624
95	K.AVNGKAESS*DS*GAESEEEEAQEELKGAEQSGSDDKKTLK.K	ACBD5_MOUSE	512057216	22.0443	19.9155	21.6979		20.5916			20.7243				21.8509
96	R.GS*RGSLNEQIALVLIR.L	ACBD5_MOUSE	499570606	20.6894
97	R.KSSSFS*EEKGESDDEKPRKGER.R	ACINU_MOUSE	512037160	24.2176	24.3476	23.8879	25.276	25.3798	25.064	25.491	24.8025	24.4137	25.4426	25.6896	24.9392
98	R.S*LSPLSGTTDTKAESPAGRVSDESVLPLAQK.S	ACINU_MOUSE	512067176			21.0063			20.7364		20.7189	19.7134		20.8227	20.4036
99	R.S*LSPLSGTTDTKAESPAGR.V	ACINU_MOUSE	369184305	22.8622	23.6217	23.8155	24.238	23.7435	23.6139	23.903	23.5539	24.0826	23.0396	24.0941	22.828
100	R.TAQVPS*PPRGK.I	ACINU_MOUSE	290826309	22.0107			22.0732			20.5586		20.9522	22.9894	22.7734
101	K.SLIPDIKPLAGQEAVVDLHADDSRISEDET*ERNGDDGTHDKGLK.I	ACINU_MOUSE	508022794	26.8173	26.4742	26.8769	26.3399	26.6919	26.8961	26.7811	26.7276	26.4957	26.3319	26.4581	26.6862
103	R.SLSPLSGTT*DT*KAESPAGRVSDESVLPLAQK.S	ACINU_MOUSE	512064776				22.3027		21.6747		20.7708		21.5945		20.7663
105	R.GRHLS*HPEPEQQHVIQR.L	ACINU_MOUSE	369183272	25.1264	24.1637	24.1812	25.1051	24.4933	24.6485	24.5039	23.9314	24.6353	24.1358	24.5587	24.7087
107	K.SSSFS*EEKGESDDEKPR.K	ACINU_MOUSE	500204763	28.4618	27.984	28.5346	28.514	28.5257	28.2499	28.5372	28.1078	28.2225	28.6246	28.5282	28.087
108	K.SGVSITIDDPVRT*AQVPSPPRGK.I	ACINU_MOUSE	369184883	26.4105	25.7136	26.4047	25.6403	24.7939	24.8384	26.3182	26.1876	26.2682	26.1002	26.606	25.4251
109	K.S*QSPSPPPLPEDLEKAPVVLQPEQIVSEEETPPPLLTK.E	ACINU_MOUSE	376141629	21.7351				21.0805
110	K.SLIPDIKPLAGQEAVVDLHADDS*RISEDETERNGDDGTHDK.G	ACINU_MOUSE	475866373	25.7989	24.7073	25.6916	24.1815	24.8848	24.6679	25.0321	25.2058	25.0102	24.2871	24.8367	25.0081
111	K.SSSFSEEKGES*DDEKPRKGERR.S	ACINU_MOUSE	512050151			22.7019	23.7428	23.4724		22.7501			23.0105	22.7005
112	R.LQPEQGSPKKCEAEEAEPPAAT*QPQTSETQISHLLESER.T	ACINU_MOUSE	512034375	26.6977	26.0051	26.8608	26.1026	26.2062	25.762	26.259	26.3007	26.4441	25.7736	26.2278	26.1589
113	K.SSSFS*EEKGESDDEKPRKGER.R	ACINU_MOUSE	512036155	26.6567	26.4263	26.8534	27.2878	26.9906	27.0865	26.9397	26.4959	27.5819	27.4107	27.1451	26.987
114	R.KSSS*FSEEKGESDDEKPR.K	ACINU_MOUSE	500188752		27.4321								27.41
115	R.KSSSFS*EEKGESDDEKPR.K	ACINU_MOUSE	500188753	27.6144		27.1645	27.3615	27.4857	27.3121	27.8225	27.0694	27.5106		27.5474	26.9626
116	R.HLS*HPEPEQQHVIQR.L	ACINU_MOUSE	369184166	25.6043	22.8996	25.07	25.5988	25.0732	24.8842	24.4176	22.7552	24.6464	24.3568	24.6352	24.6174
117	K.LIDASRVS*ETEYSALEQNTK.-	ACKR3_MOUSE	500192759	22.3104	21.8595	23.0576	22.1097	22.9071	23.0341	22.6276	22.0273	22.5859	23.09	21.9465	22.0814
118	K.EAVREGS*PANWKRK.E	ACL6A_MOUSE	501786732		21.303							21.656		21.9606
119	R.TASFSES*RADEVAPAKK.A	ACLY_MOUSE	342641199	28.0895	28.0335	27.9728	27.9494	27.5574	28.5968	27.2004	27.4774	26.6173	27.604	27.3017	28.1066
120	R.Y*RADSHGELDLAR.T	ACOT6_MOUSE	499569364	21.5199	22.7962	22.5399	22.1997	22.0866	21.8643		21.0209	22.1706		22.0469
121	R.VRGWS*PPPEVR.R	ACSA_MOUSE	450447740	22.8082	22.4293	22.5035	22.7305	22.957	22.6468	22.4852	22.3312	22.336	22.599	22.4625	22.7634
122	R.VRGWS*PPPEVRR.S	ACSA_MOUSE	500613088	26.0756	26.159	25.79	26.6499	26.2409	26.1656	26.3104	26.156	25.9117	26.0322	26.3662	26.1465
124	K.LCYVALDFEQEMAT*AASSSSLEKSYELPDGQVITIGNER.F	ACTG_MOUSE	367642990					21.8207
125	R.HQGVMVGMGQKDSY*VGDEAQSKR.G	ACTS_MOUSE	366530897	22.7255	22.5954	22.4351		21.2356	22.3591			22.3618	23.1567	22.8636
126	R.MDTIQEDPSTDSHADDDGFEKDPFPNSST*AAKSFEDLTDHPVTR.S	ADA17_MOUSE	512039159	25.6252	24.06	24.8196	24.4811	24.1567	25.0764	23.9547	24.758	24.0029	24.0561	24.3159	24.7317
127	K.AAS*FKLQR.Q	ADA17_MOUSE	500614133						21.642				21.305
128	R.SEKAAS*FKLQR.Q	ADA17_MOUSE	508021421	23.5879	22.8797	23.1025	23.5239	23.5587	24.3019	22.8922	23.7001	22.0551	24.3145	23.6747	24.2801
129	R.S*NSWQGNMGGNKKK.I	ADA22_MOUSE	512036995	22.5691		21.7484	22.5309	22.8996	22.0673				22.4514	22.388
130	R.TRANS*MEGLMPR.W	ADCY6_MOUSE	450661598	21.0384	21.5715	21.4249	23.1959	22.2579	22.87	21.9326	21.2849	20.4804	23.2729	22.2447	21.8347
131	K.NAEPPS*PTPAAHTR.C	ADCY6_MOUSE	450455918				22.431	22.2164	22.895				21.4266
132	R.SKKYSDVEVPASVTGHSFASDGDSGT*CSPLRHSFQK.Q	ADDA_MOUSE	512038359	24.0617	22.7612	22.3203	22.6742		23.6638	21.5198	23.6582	23.1514	23.4495	23.1621	24.4225
133	K.QKGSEENLDET*REQKEK.S	ADDA_MOUSE	512038499	26.7829				26.0331	25.932		26.0881
134	K.KYSDVEVPASVT*GHSFASDGDSGTCSPLRHSFQK.Q	ADDA_MOUSE	512060433	22.5022	22.2956	21.5741	20.9849	21.9335	21.8522	22.1569	22.4362	20.9859	22.2096	22.3402	23.0576
135	K.KYSDVEVPASVTGHSFAS*DGDSGTCSPLRHSFQK.Q	ADDA_MOUSE	512053083			21.7119				20.9386
136	R.WLHSGRGDDASEEGQNGSS*PKSKTK.W	ADDA_MOUSE	512059183	23.3033	22.3866	22.3462	23.3911	23.0211	24.0364		22.2939		22.8216	23.356	23.4587
137	K.YSDVEVPASVTGHS*FASDGDSGTCSPLRHSFQK.Q	ADDA_MOUSE	512052768	25.6983	25.073	25.4539	23.9587	24.8679	24.9031	24.9505	25.4935	24.499	25.1691	25.1188	25.9081
138	K.KYSDVEVPASVTGHSFASDGDSGT*CSPLRHSFQK.Q	ADDA_MOUSE	512040868												22.8805
139	K.TRWLHSGRGDDASEEGQNGS*SPKSK.T	ADDA_MOUSE	512043832	26.1864	25.9875	25.4739	26.4511	26.2581	26.8429	26.0016	25.3895	25.8603	26.5529	26.1142	25.888
140	R.SKKYS*DVEVPASVTGHSFASDGDSGTCSPLR.H	ADDA_MOUSE	512067084	24.0302	23.4269	23.471	23.0921	23.2793	23.5276	23.0747	23.8474	22.1864	23.3283	23.6688	23.6992
141	K.SRSPGT*PAGEGSGSPPKWQIGEQEFEALMR.M	ADDA_MOUSE	354259552	22.838	22.3373	21.8369	21.4708	20.9357	22.1164	22.3982	20.4187	21.006	20.7097	20.6384	22.6026
142	R.AAVVT*SPPPTTAPHKER.Y	ADDA_MOUSE	342615212	27.4781	27.5661	27.2149	27.5101	27.5354	27.3488	27.7278	27.3754	27.1761	28.1391	27.7015	27.75
143	R.WLHSGRGDDASEEGQNGS*SPKSK.T	ADDA_MOUSE	500611157	24.5726	23.6321	22.852	24.4429		24.3001	23.5198	23.601
144	R.WLHSGRGDDAS*EEGQNGSSPKSK.T	ADDA_MOUSE	512036943	30.0857	30.2534	29.829	30.4401	30.6899	30.3348	30.2719	29.6827	29.8809	30.2481	30.1793	29.8475
145	R.KQKGSEENLDET*REQKEK.S	ADDA_MOUSE	512037703	26.8915	26.6911	26.128	26.5052	26.3064	26.6981	27.0111	26.4531	26.4275	27.186	26.7654	26.3912
146	R.SPGTPAGEGSGS*PPKWQIGEQEFEALMR.M	ADDA_MOUSE	354257145								20.8169				20.976
147	R.WLHSGRGDDAS*EEGQNGS*SPKSK.T	ADDA_MOUSE	512036733	22.0588	22.3079		23.1769	23.0164	23.0388	21.9316	22.0374			22.9944	22.7503
148	K.SRSPGTPAGEGS*GSPPKWQIGEQEFEALMR.M	ADDA_MOUSE	354259180	19.5955	20.2852
149	R.KQKGS*EENLDETREQK.E	ADDA_MOUSE	512035232	25.5874	24.532	24.4826	25.0727	24.9061	24.7389	25.3207	24.0548	24.8738	25.3512	25.5334	24.911
150	K.QKGS*EENLDETREQK.E	ADDA_MOUSE	512036497		23.0796						23.6877
151	R.WLHSGRGDDASEEGQNGSS*PK.S	ADDA_MOUSE	354271969	28.4421	28.1221	27.6862	28.4466	28.4576	28.0605	28.2201	27.6924	27.861	28.0496	28.1008	27.6847
153	K.VNVPEESRNGET*SPR.T	ADDG_MOUSE	366392672	24.7548	24.0457	23.9893	24.5803	24.7146	24.7297	24.3682	23.7284	23.9868	24.6501	24.6494	24.1491
154	R.HKSDVEIPATVTAFSFEDDSAPLS*PLKFMAQR.Q	ADDG_MOUSE	512034280	21.8651		21.6685	21.5578	21.7071	22.0372	21.3117	21.7508		21.436	22.0083	22.2638
155	R.LTTSTTIENIEITIKSPERT*EEVLSPDGSPSKSPSKK.K	ADDG_MOUSE	512043262	23.9721		22.006	21.3807	23.4645	22.9906	22.3743	22.5031		23.5133
156	R.TEEVLSPDGSPSKS*PSKKK.K	ADDG_MOUSE	500194711	24.3149	24.3161	23.2396	22.9072	22.5891	23.0779	24.5291	23.8947	23.5815	23.5235	23.4884	23.5756
157	K.VNVPEESRNGET*SPRTK.I	ADDG_MOUSE	500614773	27.6103	27.5552	27.3991	28.2622	28.2869	28.452	27.7425	27.3787	27.6652	28.5537	27.9608	27.8925
158	R.T*PSFLKK.N	ADDG_MOUSE	354535067	23.5311					23.3242		22.4803		22.0479		23.7141
159	K.SPERTEEVLSPDGSPS*KS*PSKKK.K	ADDG_MOUSE	512052352	25.6939	25.8357	24.8104	25.336	25.4198	25.3586	25.4218	24.899	24.6847	25.1463	25.4134	25.0527
160	K.SPERTEEVLSPDGSPS*KSPSK.K	ADDG_MOUSE	354272670	25.503	22.513	24.5819	24.6153	24.6344		22.6994	24.7262	22.9287	24.8589	24.7598	24.1588
161	K.FRTPS*FLKK.N	ADDG_MOUSE	353817897	26.0447	24.5584	23.2802	24.7712	22.4052	25.0646	23.3917	25.3103	24.1766	24.2473	25.137	25.7786
162	K.SPERTEEVLSPDGS*PSKSPSKK.K	ADDG_MOUSE	512075477	26.9102	26.4523	26.2374	26.0664	26.5074	26.0968	26.5704	26.7449	25.7325	26.3958	26.3533	27.1385
163	R.TEEVLSPDGSPS*KSPSKK.K	ADDG_MOUSE	354259787	23.336	21.0897	21.9614	21.6039	21.9355	22.4819	21.9604	22.4871		22.8771
164	R.NMS*PDLRQDFNMMEQR.K	ADDG_MOUSE	366460155					20.6139					20.7897		20.9716
165	K.SPERTEEVLSPDGSPS*KSPSKKKK.K	ADDG_MOUSE	512036668	22.6783	22.0025			22.8657	22.1968	22.8984	21.915		23.2642	22.6681	22.5169
166	K.SPERTEEVLSPDGS*PSKSPSKKK.K	ADDG_MOUSE	512060471	27.1931	26.8629	26.5842	26.7521	26.9514	26.4174	26.9309	26.8584	26.1808	27.0106	26.8805	26.3209
167	R.HKSDVEIPATVTAFSFEDDS*APLSPLK.F	ADDG_MOUSE	354292772	21.2775	19.6916	19.881
168	R.SS*SEDKITVHFK.N	ADX_MOUSE	500204502	22.1367	23.3417	24.0922	22.2312	22.4542	22.4103	23.4429	22.7065	23.2604	23.286	22.3378	23.5725
169	R.LSQEKQNSDS*DSLGMNDSGSTLGRR.E	AF1L1_MOUSE	512041315		21.4203	21.6901	22.3153	22.5995							22.986
170	R.KRSPS*IVTSNQGR.V	AF1L1_MOUSE	512035517	24.0394	24.5416	24.0209	24.1644	24.5364	24.3437	24.8976	24.638	24.5489	24.653	24.914	24.5213
171	R.LSQEKQNSDSDS*LGMNDSGSTLGRR.E	AF1L1_MOUSE	512057329							23.1423		22.8459
172	R.EVSRPIVGAEGLEVPRS*PVILCK.A	AF1L1_MOUSE	500189033	24.5906	24.8788	25.3931	24.5126	24.0557	24.1467	23.9418	25.2266	24.7162	24.5453	24.5187	25.2
173	R.KKSTS*LEPPER.S	AF1L2_MOUSE	500186803	23.0056					21.8695
174	K.T*NNNQILEVKSPIKQSK.S	AF9_MOUSE	482023314	20.4277	23.9883	23.2727				23.6212	23.1512	22.614	20.633	22.7326	23.5794
175	K.DLQYITISKEELS*SGDSLSPDPWKR.D	AFAD_MOUSE	512061388	20.1063
176	R.ADHRSSPNVANQPPS*PGGKGPYTSGTAAK.I	AFAD_MOUSE	512046987		22.1993	21.3037	23.5876			23.6693		22.3548	22.5903	24.1237
177	K.NRADHRSS*PNVANQPPS*PGGKGPYTSGTAAK.I	AFAD_MOUSE	512047286				23.3178	24.6104	24.5375		20.9904	23.3186		24.1829
179	R.KCDSDMWINQSSS*VESSTSSQEHLNHSSK.S	AFAD_MOUSE	512049349	25.2921	25.1214	24.7167	25.1324	25.0765	25.3061	24.7649	25.0341	24.6194	25.4116	25.1125	25.3989
180	R.VT*RSQEELREEK.V	AFAD_MOUSE	500208109	28.8298	28.649	28.3842	28.8426	28.3757	28.3792	28.1878	27.6572	27.9776	28.3159	28.0459	28.0114
181	K.QGAIYHGLAT*LLNQPSPMMQR.I	AFAD_MOUSE	475873186	21.2472			22.1359		20.4547	19.4529		20.389	21.4029	22.5596	20.7172
182	R.ADHRS*SPNVANQPPS*PGGKGPYTSGTAAK.I	AFAD_MOUSE	369182933	26.6967	26.0451	26.3797	26.147	26.7582	26.3683	26.3527	26.1647	26.1148	26.0026	26.5713	26.4333
183	R.YVLSS*QHRPDISPTER.T	AFAD_MOUSE	512049581	24.2538	23.7082	21.3853						22.7089	23.3179		22.7488
184	K.CDSDMWINQSS*SVESSTSSQEHLNHSSK.S	AFAD_MOUSE	512039677	21.1802	20.5928		20.9017		22.1367		21.4515		22.1582		20.9495
185	R.ADHRSS*PNVANQPPSPGGKGPYTSGTAAK.I	AFAD_MOUSE	512035539	22.5845				23.9742	24.1426		24.0793				23.6871
186	R.S*QEELREEKVYQLER.H	AFAD_MOUSE	512034618	21.312		21.523	22.3092	21.8838	22.1842	21.8353	21.5253		22.1398	21.6964	21.6175
187	R.STTRLDSDRVS*SASSTAER.G	AFAD_MOUSE	500620964	23.0582	24.2227	24.1773	24.5143	24.295	24.3505	23.3577	23.5051	22.9623	23.9275	24.1095	23.9025
188	R.VT*RSQEELREEKVYQLER.H	AFAD_MOUSE	512034201	27.1957	26.7323	26.8912	27.2541	26.6985	26.8688	27.0186	27.0626	26.6098	27.2103	26.8462	27.0966
190	K.ITSVSTGNLCT*EEQSPPPRPEAYPIPTQTYTR.E	AFAD_MOUSE	500611033	23.0281	23.2836	23.3097	23.756	23.6667	23.3223	22.9049	22.5718	22.3442	23.6887	23.2684	22.8097
191	K.RTAS*NAEQYKYGK.N	AFAP1_MOUSE	512040258	22.1748	22.7408					21.4701	22.4793				21.9595
192	K.LSSERPS*SDGEGGVENGVTTCNGKEQAK.R	AFAP1_MOUSE	500611917					23.3676							23.1227
193	K.KLSS*ERPSSDGEGGVENGVTTCNGKEQAKR.K	AFAP1_MOUSE	512046970	26.6531	26.4903	26.4171	26.3532	26.9937	26.9422	26.6084	25.9335	26.5691	26.5763	26.6331	26.4871
194	K.LSS*ERPSS*DGEGGVENGVTTCNGKEQAKR.K	AFAP1_MOUSE	512062749	23.2256	22.9089	23.1597		23.5243	23.0331	22.6624		23.0198			23.3674
195	K.KLSSERPSS*DGEGGVENGVTTCNGKEQAK.R	AFAP1_MOUSE	512034345				25.3211			25.2262		25.535		25.5039
197	K.LSSERPS*SDGEGGVENGVTTCNGKEQAKR.K	AFAP1_MOUSE	512033441	27.0893	26.8366	26.5271	26.8921			26.859		26.7402	27.0117
198	K.KLS*SERPSSDGEGGVENGVTTCNGK.E	AFAP1_MOUSE	512034187	22.6876	21.6991	21.7393		22.6304	22.6144	22.0547	21.5961	22.2456	21.1678		22.0323
199	K.VIKEAYSGCS*GPVDPECSPPPSTSAPVNKAELEKK.L	AFAP1_MOUSE	512065922	22.2806		22.2504			21.2891			21.9713	22.685
200	K.KKPSTDEQTSSAEEDVPT*CGYLNVLSNSR.W	AFAP1_MOUSE	500373053				20.4445	21.7011	21.088	20.7795		20.7621
201	K.KKPSTDEQTS*SAEEDVPT*CGYLNVLSNSR.W	AFAP1_MOUSE	499549364	22.6436	23.0422	23.5393	22.0577	23.2019		23.8144	22.4968	21.4439			23.5664
202	K.KKPSTDEQTSS*AEEDVPTCGYLNVLSNSR.W	AFAP1_MOUSE	366417380										21.5596
203	R.HRTLENSPISSCDT*S*DAEGPLPVNSAAVLKK.S	AFAP1_MOUSE	512086161			21.8604	21.158	22.3961		22.7323		21.9384
204	K.KLSS*ERPS*S*DGEGGVENGVTTCNGKEQAKR.K	AFAP1_MOUSE	512042512						22.7889
205	K.KLS*S*ERPSS*DGEGGVENGVTTCNGKEQAKR.K	AFAP1_MOUSE	512062767	23.5051	24.0332	23.6101	24.1178	24.5063		23.8417				23.269
206	K.KLSS*ERPSS*DGEGGVENGVTTCNGKEQAKR.K	AFAP1_MOUSE	512062712		22.3569	24.3373		24.4167		24.3279
207	K.KLSSERPS*S*DGEGGVENGVTTCNGKEQAK.R	AFAP1_MOUSE	512062717							21.2691
208	R.HRTLENSPISSCDTS*DAEGPLPVNSAAVLKK.S	AFAP1_MOUSE	512057227	22.9309	23.0883	23.3693	22.8782	23.4983		23.8684	23.4681	23.9473	23.8589	22.9072	23.2979
209	K.LSS*ERPSSDGEGGVENGVTTCNGKEQAKR.K	AFAP1_MOUSE	512049239								21.2029
210	K.KLSS*ERPSSDGEGGVENGVTTCNGKEQAK.R	AFAP1_MOUSE	512047635	25.3407	25.2094			25.8755					25.2832
211	K.VIKEAYS*GCSGPVDPECSPPPSTSAPVNKAELEK.K	AFAP1_MOUSE	512049149	22.4846	22.5644			22.8574	23.2577	22.0819	22.9338			21.1365	22.4178
212	R.SGTSSPQS*PVFR.H	AFAP1_MOUSE	342630707			21.7049									21.19
213	K.LSS*ERPSSDGEGGVENGVTTCNGKEQAK.R	AFAP1_MOUSE	512075348	22.8777	22.3616	22.6544	22.4439		23.5417	22.3837	22.1868	22.8528	22.9397	22.8034
214	R.SGTS*SPQSPVFR.H	AFAP1_MOUSE	342631532	22.0754	20.9174		21.7029	22.3957	22.8677	21.5358		21.412	22.1014
216	K.KLSS*ERPSS*DGEGGVENGVTTCNGKEQAK.R	AFAP1_MOUSE	512051361	20.8781	21.1538
217	K.KLSS*ERPS*SDGEGGVENGVTTCNGKEQAK.R	AFAP1_MOUSE	512051360						21.3695
218	K.S*RSSSPGKPQAVSSLSSSHSR.S	AFF4_MOUSE	512075323	23.5127	23.152	22.251	23.7804	22.8258	23.178	23.3852	23.0399	23.2813	23.7553	24.0242	23.2204
219	R.SFSPGDFRT*DKNIVHQTK.Q	AFTIN_MOUSE	512047491	25.3363	25.5893	25.5067	25.9461	25.7614	25.8561	25.798	25.4057	25.7852	25.6044	25.7499	25.8163
220	R.KGS*DPDKEKKGLESR.A	AGAP1_MOUSE	512047038	23.0059		23.4582				23.7445			23.3234
221	K.SLLGES*APALHLNKGTPSQSPVVGR.S	AGFG1_MOUSE	512067357	24.9892	24.8014	24.2442	25.2971	24.9754	25.4825	24.6711	25.0694	24.1645	24.9766	25.2622	25.3122
222	K.SLLGES*APALHLNKGTPS*QSPVVGR.S	AGFG1_MOUSE	500226358	25.2296	23.8354	24.6685	22.4888	24.1883	24.9843	22.3508	23.9954		22.5301	23.858	24.5702
223	R.RS*ASRDNLKGSGSALER.E	AGRA2_MOUSE	512037017		22.5757			22.6228			22.5782			21.8515	22.7069
224	R.S*ASRDNLKGSGSALER.E	AGRA2_MOUSE	512041901		22.6192		21.7247				22.6931		21.5305
225	K.STSIGSSTPVFSMSS*PISRR.F	AGRF5_MOUSE	512039122	24.5698	24.8075	24.4168	24.9706	24.5654	24.6896	24.9256	24.8501	24.5309	24.7904	24.9784	24.7646
226	K.STSIGSSTPVFSMSS*PISR.R	AGRF5_MOUSE	512043717				21.5849
227	R.QSQCAGRCSPPRCWTPSEPES*VHQAPDTQSISQFLHR.V	AHDC1_MOUSE	512054406	22.1657	22.0106	21.6827	22.0102			22.9989	22.0973	21.6532	22.4753	21.9931	22.5875
228	R.S*LLDSDDSSDLLDFALSASRPESR.K	AHDC1_MOUSE	512060236			20.1083				20.4272
230	R.KLNENKLQAS*PVALGVR.I	AHSA2_MOUSE	512039490	20.3712	20.1907					20.2899
231	R.GADFDS*WGQLVEAIDEYQILAR.H	AIDA_MOUSE	512065869							18.8484
232	R.SSFASSSASDASKPSS*PRGSLLLDGAGASGAGGSRPCSNR.T	AJUBA_MOUSE	512047096	22.6015	21.9693	22.2654	22.1036	22.153	21.5746	22.8338	22.8417	22.9251	22.8269	23.1076	22.3883
233	R.ALPLPLSSPPDFRLETT*APALSPR.S	AJUBA_MOUSE	512035006	20.2278	21.1114	20.958	21.6563	20.6981		21.9411	22.0984	21.2882	21.1755	21.538	21.2252
234	K.QSSLAEPVSPS*KRHETPASSVTEALDRR.L	AKA10_MOUSE	512043355	22.3153	22.3115	22.7672	22.6378	21.4626	21.6126	22.947	22.3434	22.7115	22.592	21.821	22.7616
235	K.HPEGIVS*EVEMLSSQER.I	AKA12_MOUSE	512037253	25.0775	24.9976	24.7027	23.8212	24.0373	24.8643	23.8281	24.8794	24.1626	24.1037	23.9761	24.3255
236	R.VRRPSESDKEEELDKVKSATLSSTEST*ASGMQDEVR.A	AKA12_MOUSE	512062846		24.3169	24.6903	24.6573	24.3205	24.8328	23.1223	24.9313	24.5206	25.4825	23.9389	25.7402
237	K.GPSEAPQEAEAEEGAT*SDGEKKR.E	AKA12_MOUSE	354271653	24.3441	24.7969	24.1689	23.8643	23.8611	23.9554	24.1937	24.8125	24.1439	23.9477	23.6163	24.253
238	K.SATLSSTEST*ASGMQDEVRAVGEEQRSEEPKRR.V	AKA12_MOUSE	512065002						20.0771
239	K.S*KLEERAEDSGAEQLASEIEPSREESWVSIKK.F	AKA12_MOUSE	512039843	23.1915	21.8886	23.5217			23.3264		23.4887	21.8196			24.4014
240	R.VRRPS*ES*DKEEELDKVKSATLSSTESTASGMQDEVR.A	AKA12_MOUSE	512064740						22.989			21.7019			23.5367
241	R.EKEPT*KPLESPTSPVSNETTSSFKK.F	AKA12_MOUSE	500188823	23.3965	23.1893	22.6737			23.612	21.7441	22.0271	22.72	22.9806		22.9478
242	R.SPEQPAESDTPSELELS*GHGPAAEASGAAGDPADADPATKLPQK.N	AKA12_MOUSE	500612699	23.9707	24.2013	23.9491	22.3608	23.3562	23.976	23.4894	24.488	23.0998	23.5683	21.9725	24.2457
243	K.HPEGIVSEVEMLSS*QERIK.V	AKA12_MOUSE	500613173	23.667				23.2103	22.9522	20.34
244	K.SATLS*STESTASGMQDEVR.A	AKA12_MOUSE	500203714		21.0317
245	K.MLPKHPEGIVSEVEMLS*SQER.I	AKA12_MOUSE	500613377		24.7004	24.4552	23.9433	24.2309	25.0478	23.1415	24.0176	23.7637	24.3067	23.5307	21.8433
246	R.KKTS*FKKPKEDDLETSEK.R	AKA12_MOUSE	500200742				25.2431		26.1185		26.2546		25.212
247	K.HPEGIVSEVEMLS*SQERIKVQGSPLKK.L	AKA12_MOUSE	512043579			21.0091			22.4231	20.7285	21.6878	20.1818	20.782		21.3374
248	R.IKVQGS*PLKK.L	AKA12_MOUSE	512036685	23.3684			23.5307	22.483				23.115	23.5517
249	R.VRRPS*ES*DKEEELDKVK.S	AKA12_MOUSE	500190319	30.6091	31.1286	30.386	30.4491	30.4434	30.4583	30.264	30.5555	30.4747	30.5027	30.4157	30.601
250	R.RPS*ES*DKEEELDKVK.S	AKA12_MOUSE	450677775	29.4718	30.0442	29.2412	29.486	29.3126	29.4432	29.1175	29.221	29.1821	29.401	29.2303	29.6529
251	K.GPSEAPQEAEAEEGATS*DGEKKREGITPWASFKK.M	AKA12_MOUSE	512043432		22.0633	21.9654	21.8799				22.8118	21.5763
252	R.CQETES*NEEQSISPEKR.E	AKA12_MOUSE	512035422				20.699	20.5309	22.3963						21.0668
253	R.RPSESDKEEELDKVKSATLSST*ESTASGMQDEVR.A	AKA12_MOUSE	512055666	22.2615	23.0017	23.583	23.2409	23.2733	24.3307	22.9265	23.9921	22.8471	23.4876	23.0844	24.5502
254	K.KT*SFKKPKEDDLETSEK.R	AKA12_MOUSE	512056015	24.7366	24.5799	23.731	23.2441	21.3992	22.1951	23.4428		23.0543		23.1482	24.4272
255	R.RPSES*DKEEELDKVK.S	AKA12_MOUSE	451141248	30.7205	31.4095	30.8344	30.7814	30.7238	31.0223	30.622	30.775	30.6339	30.9669	30.6402	30.9237
256	R.VRRPSES*DKEEELDKVK.S	AKA12_MOUSE	500197679	30.5923	31.3255	30.9283	31.0902	30.4797	30.8907	30.5198	30.942	30.7535	30.8989	30.6451	30.884
257	R.VRRPSESDKEEELDKVKSATLS*ST*ESTASGMQDEVR.A	AKA12_MOUSE	512058812			22.2164	22.4088			21.9288				21.79	23.8658
258	R.AEDS*GAEQLASEIEPSREESWVSIKK.F	AKA12_MOUSE	512058904	21.2283											22.0761
259	K.SATLSST*ESTASGMQDEVRAVGEEQRSEEPKRR.V	AKA12_MOUSE	512034894		22.8455	22.7451	23.2084	22.918	23.1997		23.4535	22.9375	23.3901	22.1308	23.8531
260	R.AEDSGAEQLAS*EIEPSREESWVSIKK.F	AKA12_MOUSE	512059185			21.4169			21.5554		21.8497
261	K.SATLS*STESTASGMQDEVRAVGEEQRSEEPKR.R	AKA12_MOUSE	512035130		22.1696	22.0354	21.5656	21.9063	21.7142		22.1557	21.388			22.6632
262	R.KKSKSKLEERAEDS*GAEQLASEIEPSREESWVSIKK.F	AKA12_MOUSE	512051365	22.2716	23.0683	23.1148	22.1979		21.0121						23.0196
263	K.MLPKHPEGIVS*EVEMLSSQERIK.V	AKA12_MOUSE	512086233	22.002				21.7823	21.7635
265	R.RLSEEACPGVLSVAPT*VTQPPGREEQR.C	AKAP1_MOUSE	512041192	25.9855	26.1111	26.5423	26.0344	25.6646	25.9667	25.7133	25.8591	25.8719	25.7181	25.8648	25.8569
266	K.DRRLS*EEACPGVLSVAPTVTQPPGREEQR.C	AKAP1_MOUSE	512049193	22.2801	22.5516	23.0295	22.4836	22.1386	22.142	22.3393
267	K.VKPPPSPTTEGPS*LQPDLAPEEAAGTQRPK.N	AKAP2_MOUSE	346210356	27.9021	27.3322	27.6132	27.512	27.3391	28.1093	27.4989	27.8866	27.2066	27.2068	27.3586	27.5578
268	R.ANGHSTDQPQDLLGNSLQAPASPS*SSTSSHCSSRDGEFTLTTLKK.E	AKAP2_MOUSE	512056429	25.842	25.5781	25.7646	24.9553	25.4976	25.4941	25.5204	25.7599	25.529	24.8218	24.9341	25.2679
269	R.QVPPHIELSRSPS*DRMAEGER.A	AKAP2_MOUSE	512040011	24.294	24.3415	24.0462	24.2878	24.4364	24.5052	23.9534	24.3479	24.0882	24.6706	24.3808	24.0136
270	R.TLS*MIEEEIRAAQEREEELKR.Q	AKAP2_MOUSE	475866335												20.3837
271	R.ANGHSTDQPQDLLGNSLQAPASPS*SSTSSHCSSR.D	AKAP2_MOUSE	464849616					24.6965	24.5865	24.8866		24.67		24.5516
272	K.EGSEQQEPEATVEEAGSQTPGSEKPQGMFAPPQVS*SPVQEKR.D	AKAP2_MOUSE	500612171	24.4303	23.6879	24.0412	23.2463	23.3971	22.8481	24.6892	24.288	23.9045	24.2076	23.9835	23.2597
273	R.ANGHS*TDQPQDLLGNSLQAPASPSSSTSSHCSSR.D	AKAP2_MOUSE	500195070	25.2844	24.5591	25.3854	24.2627				24.6681		24.2572		25.0458
274	R.QVPPHIELSRSPS*DR.M	AKAP2_MOUSE	500612794	28.3701	27.8457	27.7288	27.9918	28.182	28.5972	27.8873	27.8255	27.6623	28.2296	27.7879	27.64
275	K.SVPGVTSTPHSKDHSS*PFYS*PSHNGLLADHHESLDNDVAR.E	AKAP2_MOUSE	512054846	22.9147	21.7127	22.988	21.6542		21.757		22.8755			20.8888	23.3565
276	K.DHSSPFYSPS*HNGLLADHHESLDNDVAR.E	AKAP2_MOUSE	512045039	21.1195						20.8041	21.6785				20.5963
277	R.MAEGERANGHSTDQPQDLLGNS*LQAPASPSSSTSSHCSSR.D	AKAP2_MOUSE	512035502	24.1788	24.2267	23.9214	24.4843	24.2184	24.7039	24.1687	23.8492	24.25	23.7995	23.9776	24.4724
278	R.T*LSMIEEEIRAAQEREEELK.R	AKAP2_MOUSE	512059050	19.996
280	R.SVTSAAPPS*PATTHQHSLEEPSNGIRESAPSGKDDR.R	AKAP5_MOUSE	512048023	24.175	23.9393	24.1345	23.7901	23.9741	25.1872	23.9348		24.0187	24.2555	23.788	25.4864
456	R.LQDSSDPDTGSEEEVSSRLS*PPHS*PRDFTR.M	ARHG2_MOUSE	512061561			23.5934				22.1513	22.6069				23.339
457	R.SLHRPFDDREAQELGS*PEDR.L	ARHG2_MOUSE	512036596	26.5125	26.7199	26.6413	26.4018	26.5751	26.5121	26.3784	25.9156	25.5508	25.6996	25.9659	25.8162
458	R.VGAELQSELMS*LTLAVSKEKEEEETSPDTSIPR.G	ARHG5_MOUSE	512054455	22.6274	22.0518		22.3553	21.7334	23.2011		22.1331	21.4428	22.4807	21.6324
459	R.LDSLAEPHGLS*SPR.H	ARHG5_MOUSE	450655550	21.6382		20.9197		21.3182					21.0795	20.6061	20.7157
460	R.LDSLAEPHGLSS*PRHR.R	ARHG5_MOUSE	512037483	22.4443	21.6143	22.7292	22.5551	21.884		22.669	22.2466		22.8006	22.6143	23.2146
461	R.RVWVLRDSEEEGQDQES*REVEER.R	ARHG5_MOUSE	512051514	21.9523		22.7552	21.0126	22.3505	23.1395	22.3913	21.991	22.2194	22.9755	22.8478	22.3765
462	R.RVWVLRDS*EEEGQDQESR.E	ARHG5_MOUSE	512045045	22.4174		21.5127		22.3248		22.4924	21.5561	21.7316	22.4389		21.9621
463	R.QHRPLPST*PESPNHTQTSIPSR.L	ARHG5_MOUSE	512058919	23.497											23.4664
464	R.MSYILKES*SKSPK.T	ARHG6_MOUSE	512047927						22.1107				21.5335
465	R.KAS*EEEYVIRK.S	ARHG6_MOUSE	500195586	24.5882	24.3569	23.6822	24.651	25.4476	25.1793	23.0986	22.8827	21.8798	24.8933	23.7932	22.6239
466	K.RKPERKPS*DEEFAVR.K	ARHG7_MOUSE	512035872	27.2077	27.411	27.1491	27.6299	27.1771	27.4276	27.0193	26.8209	26.8546	27.2725	26.7689	27.1238
467	R.EIKPS*EKPVSPK.S	ARHG7_MOUSE	500619492	29.2805	29.1302	29.5048	29.6511	29.027	28.8032	29.4642	29.149	29.1167	29.8159	29.3561	29.2747
468	K.MKKS*LEEEQR.A	ARHG7_MOUSE	367066346	24.2701	25.0271	25.1059	25.9257	24.9434	24.6832	25.4207	24.4331	25.0942	25.1014	25.3163	24.5346
469	R.MSGFIY*QGKLPTTGMTITKLEDSENHR.N	ARHG7_MOUSE	500672619	23.2638			21.4351	21.5234	21.7821	21.6822	21.2283		22.9342
470	K.SGT*LKSPPKGFDTTAINK.S	ARHG7_MOUSE	367018180	23.6712	22.7621	23.5127	22.7722		21.2371		22.5081	22.5022	22.8049		22.6729
471	R.KPS*DEEFAVRK.S	ARHG7_MOUSE	450458122	26.947	27.3129	27.1862	27.1438	26.9317	26.7125	26.5745	26.5257	26.3867	26.7083	26.5405	26.5584
472	K.RKPERKPS*DEEFAVRK.S	ARHG7_MOUSE	512037654	26.8726	26.8757	26.8464	27.1715	26.5749	27.1836	26.7219	26.5029			26.1171	26.9736
473	R.MS*GFIYQGKLPTTGMTITK.L	ARHG7_MOUSE	342629162	21.4232			20.1807	20.6423		20.4407	21.2637	20.9021		20.8924
474	R.KPS*DEEFAVR.K	ARHG7_MOUSE	354273701		23.0359	22.6304	23.0357	22.9859	23.0333	22.1861	22.3986	22.639	23.266	22.5978
475	R.MSGFIY*QGKLPTTGMTITKLEDSENHRNAFEISGSMIER.I	ARHG7_MOUSE	512042317						22.0246
476	R.IKSFDS*LGSQSSHSR.T	ARHG7_MOUSE	499569179	25.4156	25.7503	25.7564	25.6938	25.1199	24.93	25.5075	25.4096	24.8086	25.4503	25.5681	25.8936
477	R.MS*GFIYQGK.L	ARHG7_MOUSE	342632233	20.4863						20.433		20.3694
478	R.SVDSSLCDLLRDPS*ASPR.S	ARHGA_MOUSE	500610982										20.8097
479	R.HGSILNRESPT*DKKQKVER.S	ARHGC_MOUSE	512052984				22.2902							22.0066
480	R.EAHS*DDNPS*EGDGAVKKEEKDVNLR.I	ARHGC_MOUSE	512051242	21.4923			22.15	22.0957	21.6411		20.4794
481	R.EAHSDDNPS*EGDGAVKKEEKDVNLR.I	ARHGC_MOUSE	512045048				24.261						24.1331
482	R.SSS*HDFDPTDSSSKKTK.S	ARHGC_MOUSE	512034549		24.0459			24.8848	24.8533	22.809	22.8093			24.2966	24.0276
483	R.TDWSSGDAS*RPSSDSADSPKSSLR.E	ARHGC_MOUSE	512058840	25.6034	25.0133	25.2211	25.3724	25.599	25.3296	25.6061	24.7695	25.1213	25.0329	25.4081	25.1605
484	R.TDWSSGDASRPSSDSADS*PKSSLRER.S	ARHGC_MOUSE	512045568	25.9944	26.1507		26.4145	26.9852	26.9204	26.4725	25.6113	26.3714	26.7053	26.2005	26.4387
485	K.HLSTPSS*VSPEPQDPAKLR.Q	ARHGC_MOUSE	500616758	26.1209	26.1833	26.2672	26.3556	25.9409	26.0744	25.8899	25.8781	25.7936	26.3069	25.8715	26.0431
486	R.SS*SHDFDPTDSSSKKTK.S	ARHGC_MOUSE	512034713			23.8302	24.1457					22.0184	24.6432
487	R.HGSILNRES*PTDKKQKVER.S	ARHGC_MOUSE	512052996			21.4122			22.0131						22.3631
488	R.VAEHGT*PKPFRK.F	ARHGC_MOUSE	512037673			22.8145		22.7388	23.351	22.7505		21.9715	23.046	23.016	23.511
489	R.HGS*ILNRESPTDKKQKVER.S	ARHGC_MOUSE	512065901			21.9244						22.6871
490	R.VAEHGT*PKPFR.K	ARHGC_MOUSE	451140535	25.9824	25.2054	25.4503	24.8572	25.4125	25.5567	24.1557	24.811	24.1757	25.9357	25.4442	25.7671
491	R.APHS*PGPLHNGSSPK.A	ARHGF_MOUSE	512040403			24.1535
493	R.KS*LSNPDIASETLTLLSFLR.S	ARHGH_MOUSE	366404744		18.6472	18.8572	20.5564		19.6126	19.7423			18.8659	20.4265	20.1772
495	R.MGAQQDDGNDVCPTS*PDWAGDMTQGHR.S	ARHGH_MOUSE	500611026				20.6982	20.5726	20.9199
496	K.SLSNPDIASET*LTLLSFLR.S	ARHGH_MOUSE	367665408	18.856	17.8889		18.9707	18.5518	18.064	19.715	18.6871			18.9052	18.7296
497	R.RAETFGGY*DSVGSPSKGGSFK.R	ARHGI_MOUSE	512045413			22.19								21.7178
498	R.RAETFGGYDSVGSPSKGGS*FKR.K	ARHGI_MOUSE	512051685	24.2094	23.884	23.6674	23.7144	23.1634	23.6901	23.9425	23.5285	23.2936	23.8666	23.8153	23.7223
499	R.S*GPLSPAAVPGNQMPPRPPSGQSDSIMHPSMNQSSIAQDR.G	ARI1A_MOUSE	366422588								21.7536
501	R.SHHAPMSPGS*SGGGGQPLAR.T	ARI1A_MOUSE	353823354	27.049	27.1365	27.0936	27.3723	26.8756	26.7574	27.2691	27.1985	27.2221	27.0875	27.2523	27.012
502	K.TVS*KSPERLR.K	ARI4B_MOUSE	500615336	23.8859	24.3389	24.0725	24.2652	23.8847	23.4198	24.3149	24.2166	23.7589	24.2173	24.3772	23.7633
503	R.YCSADECLQT*GSPGKKEDR.T	ARI4B_MOUSE	500613578		23.3987	23.5532	23.5884	23.2772	23.4207		22.6591	23.4831	23.0055	23.3524	23.0678
504	K.KSLLECIPAQSDEEKEAHIT*KLEENENLEDKDGGR.A	ARI4B_MOUSE	512057167		21.8503	22.5063						21.2427
505	R.AVS*PLDPAKEASGKEK.A	ARI5B_MOUSE	499570673	24.2359	23.0137	23.7756	24.3421	24.1679	23.9972	24.8077	23.6677	23.3659	24.3779	24.7003	23.4329
506	R.KMS*PQNIGAARPIKR.S	ARI5B_MOUSE	377358673				23.2709							22.2862
507	R.LRPSRSAEDLTDGS*YDDILNAEQLK.K	ARM10_MOUSE	512055767									22.1811
508	R.RLRPSRSAEDLTDGSY*DDILNAEQLKK.L	ARM10_MOUSE	512040527	25.8288	25.6385		25.8471	25.5549	25.4532	25.7649	25.6096	25.7691	25.8842	25.8306
509	R.LRPSRSAEDLTDGSYDDILNAEQLKKLLY*LLESTDDPVITEK.A	ARM10_MOUSE	512048742					20.8872	21.551		20.4617	19.8845
510	R.LRPSRSAEDLTDGS*YDDILNAEQLKK.L	ARM10_MOUSE	512086110	28.1221	27.5887	28.0732	27.9287	27.6532	27.7754	28.2609	28.0493	27.8924	27.682	28.0408	27.8612
511	R.LRPSRSAEDLTDGSY*DDILNAEQLKK.L	ARM10_MOUSE	512060182	21.6706		20.7841							20.2029		21.0396
512	R.RIPVS*PEQTR.S	ARP8_MOUSE	500191571				22.9016
513	R.LKGMKDDKDEEDDGT*GSPHLNNR.-	ARRB1_MOUSE	354262076	29.9688	28.9083	29.0145	30.1146	30.4632	29.846	30.32	29.2937	29.2668	30.1964	30.2477	29.3821
514	R.QRLKGMKDDKDEEDDGTGS*PHLNNR.-	ARRB1_MOUSE	512049608	22.4204			25.0394	22.6589	24.7639	22.5017		23.9665		24.4393
515	K.GMKDDKDEEDDGT*GSPHLNNR.-	ARRB1_MOUSE	354258345	28.6804	28.2028	27.979	28.6968	29.2567	28.3668	29.0151	27.7833	27.9699	29.0891	28.8954	27.9192
516	K.SGKFNPHVHVEY*EWNLRQDEMDESDDDLDDKPSPIKK.E	ASAP1_MOUSE	512051258						21.2882
517	R.DAIQKQASEDSNDLT*PTLPETPVPLPR.K	ASAP1_MOUSE	504231696						22.7659
519	R.TLSDPPS*PLPHGPPNKGAIPWGNDVGPLSSSK.T	ASAP1_MOUSE	512034102	21.4665	22.6031		21.5396	23.3661	22.3768	22.8379	22.8286		22.4303	22.4547	22.1593
520	R.SHT*GDLSPNVQSR.D	ASAP1_MOUSE	500221810	22.9018		21.8532		23.6547				21.7963	24.07		23.1569
522	R.LLHEDLDES*DDDVDEK.L	ASAP2_MOUSE	354257349	22.9039	22.4409	22.1028		23.159		22.5265		21.5161		21.5802
523	R.LLHEDLDES*DDDVDEKLQPSPNR.R	ASAP2_MOUSE	512033817	23.8788	23.4755	22.6024	21.5822	23.8312	23.3543	23.7086	23.3529	22.506	21.7671	22.4703	22.8046
524	R.LLHEDLDESDDDVDEKLQPS*PNRR.E	ASAP2_MOUSE	512045544	25.8764	25.3612	25.982	24.862	26.2038	25.2784	25.915	25.3699	25.4322	25.1745	25.608	25.4612
525	R.KSPS*GPVKSPPLSPVGTTPVK.L	ASHWN_MOUSE	366483354				23.5162		23.2353	22.8876	23.0591	22.4067	23.0213	23.134
527	R.LGGPSAS*LRPLTSPSANSSK.S	ASPC1_MOUSE	500186344			21.7656	20.1106		21.3189				21.6111		21.3434
528	K.RLS*NGKLVEEIEQMNSLFQQK.Q	ASPP2_MOUSE	512045260												19.6565
529	K.T*QDPAKAPNSPDVLEIEFKK.G	ASSY_MOUSE	500221704	20.9676			21.453
530	R.GKEELAEAEVIKDSPDS*PEPPNKKPLVETDETPHMEK.S	ASUN_MOUSE	512033597	24.8512	24.1588	25.283	24.5767	24.1775	24.8456	24.8551	24.6745	24.5196	23.9033	24.613	24.6691
532	R.RRPRDSPVLS*NSGPR.V	AT131_MOUSE	512055164	24.7599	24.6424	23.3683		24.0861	24.6137	24.5231	24.5858	22.9444		25.0856	24.6186
533	R.RPRDSPVLS*NSGPR.V	AT131_MOUSE	512038485	25.6079	25.3546	24.6273	25.1406	25.3679	24.9192	25.5631	25.2812	25.0028	25.9079	26.0678	25.4688
534	R.RRPRDS*PVLSNSGPR.V	AT131_MOUSE	512036419				24.3388						24.0301
535	K.EVSMDDHKLS*LDELHRK.Y	AT1A1_MOUSE	424317398											20.3545
536	K.AFTGREFDELS*PSAQRDACLNAR.C	AT2A2_MOUSE	500617227	21.2688	22.2789	22.4625	22.3829	22.1781	22.9241	22.4865	22.6548	20.9997	22.4933	22.0066	23.0295
537	R.NS*SPPPS*PNKNNNAVDSGIHLTIEMNK.S	AT2B1_MOUSE	221695880	22.4325	22.4235	21.7158	22.8794	22.8306	23.0035	22.371	22.1461	21.5686	22.9267	22.4924	22.4222
538	K.NS*LKEANHDGDFGITLTELR.A	AT2B1_MOUSE	354260006												21.2108
539	R.SS*IHNFMTHPEFR.I	AT2B1_MOUSE	347340871	20.4922		20.1199	20.0462								21.1108
540	R.NSSPPPSPNKNNNAVDS*GIHLTIEMNK.S	AT2B1_MOUSE	512075430				21.0017		21.3939			20.809	22.0037	20.9964
541	R.EYVNSTS*EESHDEDEIRPVQQQDLHR.A	ATAD1_MOUSE	346224680	26.4557	26.1876	26.2219	25.7759	25.7061	26.1891	25.7968	25.829	25.0903	25.5379	25.6724	25.9956
542	K.TLS*DLKGSIESEEKEKEK.S	ATE1_MOUSE	512045203				21.6508						21.8961	21.6696
543	K.S*IKKEGSKEFIHPQSIEEK.L	ATE1_MOUSE	512036641	24.1623	23.3127	24.488	24.5706	24.0605	24.2592	24.834	24.3537	24.5229	24.6831	24.3154	24.6635
544	K.AS*EDDIKKMPLDLSPLATPIIR.S	ATF2_MOUSE	512037409		21.2203	21.8016		21.8132	21.1135	20.4889	21.6216	20.4795	20.8577	20.8524	21.27
545	R.DRNS*WGGFSEK.S	ATLA1_MOUSE	346216451	21.5611	21.5568		22.4767	22.9039	23.7581	21.0353	22.0412		22.7862		22.9884
546	R.RDRNS*WGGFSEK.S	ATLA1_MOUSE	512037541	22.5376	23.0835	22.7245	23.3336	23.9781	23.4846		23.244	22.5252	23.3608	23.4597	23.2745
547	R.GRASPGGVS*TSSSDGKAEK.S	ATN1_MOUSE	354399425	26.3974	26.8254	26.5774	26.2613	26.8776	26.9465	26.4907	26.2339	26.8999	26.5535	26.1548	26.6129
548	K.KTKT*EQELPRPQSPSDLDSLDGR.S	ATN1_MOUSE	512063882	22.6078	22.4444	21.6959	21.8143	22.285	21.8304	22.3045	21.6642	21.6927		22.044	21.8151
549	K.RAPS*PGSYK.T	ATN1_MOUSE	499569547			21.9634							21.5646
550	R.SPSEISVHVGIDDTSRNS*PR.L	ATP7A_MOUSE	500198184	25.873	25.6086	26.3115	26.0414	25.7857	25.4065	25.9567	26.0005	25.5791	26.1492	25.8207	26.1518
551	K.SSEGSQQKSPSY*PSDSTTMFTIEGMHCK.S	ATP7A_MOUSE	512039324		22.1676	23.2718	21.5103	21.0464	20.6818	20.5069	22.0881	19.87	20.716	21.4705	21.1025
552	R.TNKPAAPSVSHVS*PR.K	ATRIP_MOUSE	500611851			22.7704				21.3095	22.1803	21.2586			21.6179
553	R.RLDGLPNS*PIRK.S	ATRIP_MOUSE	500612300	24.4601	24.5277	24.6263	24.3129	23.8352	23.8026	24.1761	24.5713	24.3355	24.349	24.5262	24.7369
554	R.HKLT*LSDGESGEEKPTKPKEHK.E	ATRX_MOUSE	512045068							23.535
555	R.FSLPAKSPGKRPECSSSDT*EKSLKGQCCDSTEKRPK.R	ATRX_MOUSE	512054261										23.3341
556	R.HKLTLS*DGESGEEKPTKPK.E	ATRX_MOUSE	512038961	23.6044	23.0514	23.9438	24.3842	23.7098	22.7534	24.5471	23.1962	23.2659	23.9512	23.9912	22.4634
557	K.S*VPEKKEEDS*SEDEKQGKKVVDNGGHER.A	ATRX_MOUSE	512047487	24.1496	24.7841	25.3533	26.5297	26.1704	26.0899	25.6149	24.8099	25.5373	25.0763	26.1531	25.5272
558	R.QTES*NPAMSNS*DEESNGTMKEK.Q	ATRX_MOUSE	512055628	22.0273	21.7191	22.7061	23.0184	22.0263			21.6948				21.8335
559	K.CRPREEISDHENNVT*ILLEDSDLRR.S	ATRX_MOUSE	512037802	23.3652	22.1303	23.1089	23.0817	22.6638	22.8286	23.0098	23.2398	22.9552	23.4557	23.145	22.9892
560	R.AKTTQEGSS*ADDTGDTEGRQGGSCSIAGGSIEKVR.S	ATRX_MOUSE	512039433										21.6912
561	R.AKTT*QEGS*SADDTGDTEGRQGGSCSIAGGSIEKVR.S	ATRX_MOUSE	512075313					22.7718		21.7192			21.0599	22.3973
562	R.HKLTLSDGES*GEEKPTKPKEHK.E	ATRX_MOUSE	512047977	22.952	24.8958	24.8894			23.5755		24.877			24.8329	25.0274
563	K.YVESDDEKPTDENVNEKAATENS*ENDITMQSLPK.G	ATRX_MOUSE	512042715	24.0134	24.0447	24.0144	24.4657	24.3556	24.4902	23.9414	24.0286	23.5857	22.9835	24.3808	24.2579
564	R.EKLREVIEIEDASPT*KCPITTK.L	ATRX_MOUSE	512036245	22.8175	22.6163	23.8111	23.0731	22.519	22.4536	22.4685	23.1757	23.5737	22.8646	22.6692	22.9874
565	K.S*VPEKKEEDSS*EDEKQGK.K	ATRX_MOUSE	512053175				23.5906				23.1876			25.8753
566	K.SPGKRPECSSSDT*EKS*LKGQCCDSTEKRPK.R	ATRX_MOUSE	512063925	23.9988		23.8633	23.5044	23.0601		23.5316	23.0197	23.1295		23.5215	22.8997
567	R.FSLPAKSPGKRPECSSS*DTEK.S	ATRX_MOUSE	512076402				24.156	23.1465		23.2584			23.7034	23.6252
568	K.KEELSDSVDKLPGKGDSCDS*S*EDKKTR.N	ATRX_MOUSE	512040944	24.286	23.7365	23.8937	23.6928	23.3643	21.1586	23.3928	22.9145	23.8285	22.2893	23.4095	21.8711
569	K.SCEKKEELS*DSVDKLPGKGDSCDS*SEDKKTR.N	ATRX_MOUSE	512063899	25.8219	25.4224	25.9931	26.1744	25.7844	25.3852	26.3715	25.4394	26.0632	24.9615	25.9058	25.6977
571	R.HKLTLSDGES*GEEKPT*KPKEHK.E	ATRX_MOUSE	512048378	27.2735	26.8838	27.1045	27.1571	27.0321	27.0801	27.2283	26.9042		26.3822	26.9612	26.8723
572	K.LTPVS*LSNSPIKGVDCQEVSQEKNGR.K	ATRX_MOUSE	512057218	21.3698	20.0118	22.0166	20.0095	20.8521	21.2206			21.2379		21.1674	21.796
573	K.RPECSS*S*DT*EKSLKGQCCDSTEKRPK.R	ATRX_MOUSE	512057136				21.5278			22.7052
574	K.S*PGKRPECS*SS*DTEKSLKGQCCDSTEKRPK.R	ATRX_MOUSE	512054205	25.2895	25.2819	25.3925	25.5551	24.9445	23.6905	25.9243	24.0659	25.0787	24.8695	25.4552	24.7942
575	R.KSVPEKKEEDSS*EDEKQGKK.V	ATRX_MOUSE	512053361	21.5612		22.6113	21.849	21.7738				23.0723	20.7576		21.189
577	K.SCEKKEELSDS*VDKLPGKGDSCDSSEDKKTR.N	ATRX_MOUSE	512076387	24.5069	24.0893	24.8731	24.4732	24.4149	24.4359	25.0247	24.3933	24.4459	24.1347	24.6266	24.0393
578	K.DKSCEKKEELSDSVDKLPGKGDS*CDSSEDKKTR.N	ATRX_MOUSE	512050342	21.2124	21.8962		22.4981	21.0622		22.3541	20.7874			22.6014
579	K.KEELSDSVDKLPGKGDS*CDSSEDKKTR.N	ATRX_MOUSE	512076396									22.3472
580	R.HKLTLS*DGESGEEKPT*KPKEHKEAK.G	ATRX_MOUSE	512049329				28.4268
581	K.LT*LS*DGESGEEKPTKPKEHKEAK.G	ATRX_MOUSE	512062904	24.5199	24.534	24.5857	25.2126	24.6657	24.4387	24.4752	24.0954	24.239	24.3888	24.6381	24.3579
583	K.LREVIEIEDASPT*KCPITTK.L	ATRX_MOUSE	346217014				23.3586				24.0182
584	R.KSVPEKKEEDSS*EDEKQGK.K	ATRX_MOUSE	512039967		22.4678	22.601		23.5487		23.267		23.6041
585	K.CRPREEISDHENNVTILLEDSDLRRS*PR.V	ATRX_MOUSE	512036852	24.2858	24.2369	25.0031	24.6189	23.8929	24.2757	24.5163	24.7726		24.7811	24.38	24.3727
586	R.HKLTLSDGES*GEEKPTKPKEHKEAK.G	ATRX_MOUSE	512036606	25.373	24.6773						24.8072		23.3037		25.2826
587	R.EEISDHENNVTILLEDS*DLRRSPR.V	ATRX_MOUSE	500614971			22.8128				21.9776	22.102			21.9582
588	R.EMLCKPGVSSDGAEKPSVKEENVNS*PEDKR.V	ATRX_MOUSE	512034784		24.3402	25.1374	23.2612		23.2401	24.2208	24.0073	24.8283	23.2287	23.5285
589	R.HKLTLSDGESGEEKPT*KPKEHKEAK.G	ATRX_MOUSE	512045652			25.2399			24.8408					23.0934
590	R.EMLCKPGVSSDGAEKPS*VKEENVNSPEDK.R	ATRX_MOUSE	512043436		21.5734	23.5195	21.9442	22.1168	21.5693	22.9505	22.8681				22.1951
591	K.SPGKRPECSSS*DTEKSLKGQCCDSTEKRPK.R	ATRX_MOUSE	512033751		22.9149	24.0065	23.9922	22.4017	23.5187	23.7515	23.2771		22.2222	24.238	23.7396
592	R.HKLT*LS*DGESGEEKPTKPKEHK.E	ATRX_MOUSE	512045590									26.5003
593	R.KGKGGSSDGT*DRFPKKEQS*DESS*EGEKKQSR.Q	ATRX_MOUSE	512045820	25.9964	26.4367	26.2096	26.8136	26.5223	26.336	26.4268	25.3074		24.8777	25.5992	26.55
594	K.CRPREEISDHENNVT*ILLEDSDLR.R	ATRX_MOUSE	512037314	22.9357			22.1749			21.6469	21.9252		22.8545	22.7703
595	K.LTPVSLS*NSPIKGVDCQEVSQEKNGR.K	ATRX_MOUSE	500621105							20.4693
596	K.DKSCEKKEELSDSVDKLPGKGDS*CDS*SEDKKTR.N	ATRX_MOUSE	512043954		22.6789	23.5736	22.7264			24.3311	21.6146	22.6998
597	R.KS*VPEKKEEDSS*EDEKQGK.K	ATRX_MOUSE	512036462		27.5175			27.9305	26.0564
598	R.HKLTLS*DGES*GEEKPTKPKEHKEAK.G	ATRX_MOUSE	512035239	28.2496	27.8008	28.0651		28.1708	28.3291	28.2593	27.9187		27.4316	27.7825	28.1429
599	R.HKLT*LS*DGESGEEKPTKPK.E	ATRX_MOUSE	512052985	26.439	26.2367	26.1824	26.2969	25.9926	25.2362	26.6731	25.5407	26.4271	26.1357	26.6604	25.4893
600	K.GGSSDGTDRFPKKEQSDES*S*EGEKKQSR.Q	ATRX_MOUSE	512058261			24.1603	25.161	25.1564	22.8041	24.8472		23.2689	23.9903	24.6297
601	R.KS*VPEKKEEDSS*EDEKQGKK.V	ATRX_MOUSE	512044165		25.5928	25.8279	25.6009		24.3736	26.1273	25.6896	26.4309		26.009
602	R.KS*VPEKKEEDSS*EDEKQGKKVVDNGGHER.A	ATRX_MOUSE	512034577	25.5144	25.9579	25.8914	26.7852	26.1535	26.4131	26.1632	25.1584	25.1893	25.6001	26.371	25.5367
603	R.EMLCKPGVSSDGAEKPSVKEENVNS*PEDKRVSK.T	ATRX_MOUSE	512034717	25.9837	25.5065		25.8252	25.7705		26.0522	26.3488	26.3847	25.3285	26.1389	26.0424
604	K.KRQNYSES*SNYDSELEREIK.T	ATRX_MOUSE	512054535						20.6843
605	K.GGSSDGT*DRFPKKEQS*DES*SEGEKKQSR.Q	ATRX_MOUSE	512068102	27.0493	26.3108	26.8974	27.4218	27.1576	26.2357	27.1813	26.6034	26.3827	26.7388	27.1904	26.8061
607	K.IKPVTENLVLPS*HTGFCQSSGDEALSK.S	ATRX_MOUSE	500614402	22.0951		22.4928	21.3997	21.0809	19.5861	22.404	21.9355	22.0183	20.2334	22.0485	21.3366
608	K.CRPREEIS*DHENNVTILLEDSDLRRS*PR.V	ATRX_MOUSE	512043426	22.2084	22.5351	23.6133	22.7196	22.5695	22.4721	22.4413	23.5013	23.3453	21.7232	22.5089	22.3385
609	R.IGKQS*EESPADDGELRR.E	ATRX_MOUSE	369184472	26.1721	25.8351	25.8774	26.4085	26.0009	25.6753	26.0101	25.8912	26.0684	25.8822	26.0416	25.4401
611	R.EASPST*LNDKSGLHLGKPGHR.S	ATX1_MOUSE	512055792	23.3227	22.4793	23.0125	23.4924	22.6849	22.9577	23.6324	23.4573	22.0986	22.8898	23.7108	22.4366
612	K.RRWS*APETR.K	ATX1_MOUSE	512036529	23.7401	24.5079	23.9537	24.9341	24.7633	25.2109	24.5809	24.052	24.8157	24.2332	24.6799	22.546
613	R.RWS*APETR.K	ATX1_MOUSE	500204554	24.2514	23.9958	23.2841	24.8546	24.7192	24.6902	24.4449	24.1569	24.0333	24.5984	24.9614	24.0513
614	R.HGSAGTS*GEHGLQGMGLHK.A	ATX1_MOUSE	512049673		21.173	21.9558	21.4239				21.1676			21.3972	23.2537
615	R.KRRWS*APETR.K	ATX1_MOUSE	451134516						23.3735
616	R.VEVAAPAHRGTPDT*DLEVQR.V	ATX1L_MOUSE	366596330	24.3933	21.8565	23.7382	23.9431	23.6757	23.777	23.8692	24.0751	23.7484	23.9534	24.0737	23.6229
617	R.KDEPSPLNLS*HHNLDHQGEGR.G	ATX1L_MOUSE	500199422	23.4581	22.6242	23.1897	21.802	22.0505		23.302	20.7136	22.4271	21.7896	23.0633	22.3464
618	K.RGPEVTSQGVQTSS*PACKQEKDDREEKKDTTEQVRK.S	ATX2_MOUSE	512060470											21.7673	23.2624
619	R.TSPAGGTWSSVVS*GVPRLSPK.T	ATX2_MOUSE	507779234	21.9916			20.2487		21.672	21.3986	21.867	21.0514	22.8515	22.4912	21.5353
621	K.AS*ETSPSFSKADNKGMSPVVSEHRK.Q	ATX2_MOUSE	512075406	22.9404	23.18	23.7912	22.8245	22.7995		23.1807	23.0278	23.6433	21.7714	23.1934	23.802
622	K.ADNKGMS*PVVSEHRK.Q	ATX2_MOUSE	512035324			21.8204					24.1562	23.4191		24.1059
623	K.RGPEVTSQGVQTSS*PACKQEKDDREEKKDTTEQVR.K	ATX2_MOUSE	512061512									21.6634
624	R.LQDQRQNSPAGS*KENVK.A	ATX2_MOUSE	512037758	24.2162		23.4495	22.1131	23.8872		23.8001	24.1826	23.7932	23.996		24.4342
625	R.VALENDDRS*EEEKYTAVQR.N	ATX2_MOUSE	366387503	23.7027	23.5744	24.0701	24.0754	23.6619	24.2679	23.489	23.5863	23.3485	23.5407	23.4327	23.5839
626	K.GMS*PVVSEHRK.Q	ATX2_MOUSE	512035835	21.8013						21.0253	20.8317		21.348	22.1259
627	K.RGPEVTSQGVQTS*SPACKQEKDDREEKKDTTEQVRK.S	ATX2_MOUSE	512065931	22.0722							22.7001
629	R.LQDQRQNSPAGS*KENVKASETSPSFSK.A	ATX2_MOUSE	512039469	23.233	22.2748	22.1386	21.6945	22.5641	22.0355	23.1956	22.8209	22.7147		22.962	23.5093
631	R.GINGGPS*RMSPK.A	ATX2L_MOUSE	451131004	25.9976	25.3441	25.1542	25.9262	25.7247	26.2043	25.1938	25.3777	25.3188	26.1934	26.2174	26.0894
632	K.GKEKEVDGLLT*SDPMGSPVSSK.T	ATX2L_MOUSE	512075548	22.9794		23.8205	23.1203		22.8804	23.2984	23.8735	23.8608	23.0631	23.5426	22.9105
633	K.LS*LTPTDVKELPTKEPSRNLEAQELAR.I	ATX2L_MOUSE	512049111	24.998	25.1578	25.5349	25.1439	25.1239	25.1274	24.8727	25.0884	24.7985	24.5961	24.5392	25.1097
634	R.ILKEEAKGKEKEVDGLLTSDPMGS*PVSSK.T	ATX2L_MOUSE	512036911									21.684
635	R.RS*PGGTSPPNGGLPGPLTATAAPPGPPAAVSPCLGPAAAAGSGLR.R	ATX2L_MOUSE	354278545	23.6778		22.401		23.1658		22.8468			22.967
636	R.GQT*TGKGPPQSPVFEGVYNNSR.M	ATX2L_MOUSE	500206081	24.08	25.0959	24.4935	24.8103	23.3	24.7468	23.3035	24.4688	24.9154	24.6153	25.3189	24.4534
637	K.LS*LTPTDVKELPTKEPSR.N	ATX2L_MOUSE	512042396	23.2706	23.2855	23.6301	22.9142	23.0276	21.9701	23.3752	22.7883	22.8633	21.8989	20.8313	23.1109
638	R.QGS*GRESPSLVSR.E	ATX2L_MOUSE	451131558	25.6641	25.0701	25.6343	25.4196	25.0591	26.0733	24.2202	25.3008	24.1426	25.4659	25.2531	25.6547
639	K.EFNPTKPLLSVNKSTSTPTS*PGPR.T	ATX2L_MOUSE	512037649			21.932	22.3701		21.9066		22.1498		20.9198	22.2993	24.3194
641	R.MYPPRS*PK.S	ATX2L_MOUSE	366429104	25.6616	24.5559	25.3726	24.5861	24.1682	25.3133	23.8216	25.5416	25.6535	25.599	24.581	25.767
642	R.QGS*GRESPSLVSREGK.Y	ATX2L_MOUSE	512035139	24.9	24.9653	25.3505	24.9848	25.2417	26.1554	23.806	24.7654	24.0169	25.6147	25.6135	25.8326
643	R.RSPGGTS*PPNGGLPGPLTATAAPPGPPAAVSPCLGPAAAAGSGLRR.G	ATX2L_MOUSE	512039318	24.9443	24.7437	24.1651	25.0237	23.5903	24.7815	24.5681	24.738	24.8896	24.5575	25.0263	24.8325
645	K.APTPTQSVADHLEEELDMLLHLDAPVQEEGNIS*PDQTSR.D	AVEN_MOUSE	500614600		20.9843					21.1322		20.6296	19.3921
646	K.APTPTQS*VADHLEEELDMLLHLDAPVQEEGNISPDQTSR.D	AVEN_MOUSE	512053101	20.1025		21.0706			20.3277						20.3299
647	R.TPGCQS*PGPGHRS*PDSGHVAK.T	AXIN1_MOUSE	376142254	22.5559
648	R.TPGCQS*PGPGHRSPDSGHVAK.T	AXIN1_MOUSE	500617217	25.3419		23.9393	25.6824	25.954	25.1883	26.0608	25.7627		25.4934	25.6925
649	R.AEKTSPTPS*VFVELGEEELEAVTARPEAVER.A	B2L13_MOUSE	354292961	26.2653	25.3985	25.2145	25.5666	25.8186	25.4734	25.9556	25.7014	25.1919	25.6783	25.4804	25.517
650	K.T*SPTPSVFVELGEEELEAVTARPEAVERAEGAAQLSEER.A	B2L13_MOUSE	512035415				21.1583	21.7818	21.5344		21.5102		21.2786
651	R.KKSHT*GEAAAVRGAK.S	B2L13_MOUSE	512051444						23.083
652	K.TSPT*PSVFVELGEEELEAVTARPEAVER.A	B2L13_MOUSE	354270006	20.9587									20.935
653	R.AEKTS*PTPSVFVELGEEELEAVTARPEAVERAEGAAQLSEER.A	B2L13_MOUSE	512033586		23.7528		24.5695			24.5529				24.4563
654	R.AEKTSPTPS*VFVELGEEELEAVTARPEAVERAEGAAQLSEER.A	B2L13_MOUSE	512033588					24.7898	24.4422		24.1526	23.9692	24.921
655	R.NISAGSLGSLLGHHHAQGTES*DPHVTEPLIGGVPETR.L	B3A2_MOUSE	512077481								22.264	20.9463		21.703	22.2034
656	R.ALGAQASVGSRSEGEGEAAT*ADGGAASVPGAGPKPWQVPASASEVQIR.T	BABA1_MOUSE	512049749			21.371
657	R.SRHS*SYPAGTEEDEGMEEELSPFRGR.S	BAD_MOUSE	512060192		23.5916	23.5968			21.2881	21.7945
658	R.ELRRMS*DEFEGSFK.G	BAD_MOUSE	512064906		20.1847			19.6156
659	R.RMSDEFEGS*FKGLPRPKS*AGTATQMR.Q	BAD_MOUSE	512040424		22.8054			22.0468		21.4611	22.0407	21.5833			22.6007
660	R.S*RSAPPNLWAAQR.Y	BAD_MOUSE	378878582	23.0356	23.8352	23.8287	23.7733	23.3458	24.2286	21.7015	22.8302	22.0592	21.0835	22.7897	22.4888
663	R.RMS*DEFEGSFK.G	BAD_MOUSE	354259527	21.7688	22.408	22.5246	23.0494		22.3806	21.5155	20.8219	21.3319	21.4176	21.8171	21.3879
664	R.HSSY*PAGTEEDEGMEEELSPFRGR.S	BAD_MOUSE	512051445				20.4249	19.3204	20.6041
665	R.RMSDEFEGS*FKGLPRPK.S	BAD_MOUSE	512035508	24.5923	24.8529	24.7468	25.0352	24.5795	24.7651	24.1634	23.8763	23.823	23.6298	24.0097	24.3564
666	R.S*PVRGASSREGS*PARSGTPVHCPSPIR.V	BAG3_MOUSE	512067682	25.519	26.0152	25.5443	25.494	25.7365	26.1889	24.8864	25.6333	25.2467	25.734	25.6109	25.9669
667	R.EADSKPVS*QKSPPPAEKVEVK.V	BAG3_MOUSE	500186257	29.2885	29.8304	29.8559	29.5673	29.4589	29.653	29.3086	29.4419	29.7588	29.5901	29.2397	29.6323
669	R.SQSPLRGGMTEAAQTDKQCGQMPATATT*AAAQPPTAHGPER.S	BAG3_MOUSE	512040766	28.018	27.6934	28.4155	27.14	27.4033	27.6775	27.2102	27.9714	27.4136	26.832	27.114	27.9726
670	R.AAS*PFRSPVRGASSREGS*PARSGTPVHCPSPIR.V	BAG3_MOUSE	512037147		23.2889	22.465	23.0441		24.0914			23.18	23.2243		23.9178
671	R.GAS*S*REGSPARSGT*PVHCPSPIR.V	BAG3_MOUSE	512061602	21.8219		19.9193
672	R.AASPFRS*PVRGASS*REGSPAR.S	BAG3_MOUSE	512067406	25.1645	25.7395	25.8141	25.8601	26.079	26.935	25.0338	25.6285	25.1579	26.0461	25.4989	26.2567
673	R.SPVRGAS*SREGSPAR.S	BAG3_MOUSE	512036887	21.8626		22.1643	23.5682		24.5797				23.2173
674	K.VSSAPIPCPSPS*PAPSAVPSPPKNVAAEQK.A	BAG3_MOUSE	500611384	23.2374	23.9219	23.6935	24.503	23.7972	24.1646	21.767	23.2284	23.9621	23.8313	23.7427	22.9858
675	R.GASS*REGSPARS*GTPVHCPSPIR.V	BAG3_MOUSE	512043111	26.9422	27.1959	27.3139	26.8028	27.1181	27.8654	26.3809	27.1474	26.8905	27.0359	26.7972	27.3355
676	R.AASPFRS*PVRGASSR.E	BAG3_MOUSE	500613094							28.1704		28.2045		26.8013
677	R.EGSPARSGT*PVHCPSPIR.V	BAG3_MOUSE	512035879	24.7607	25.8583	25.304	25.9562	26.2133	25.9968	25.0152	25.8165	25.7343	26.0924	25.6919	26.2129
678	R.SPVRGAS*S*REGSPAR.S	BAG3_MOUSE	512037143	26.077		25.1446	24.5222	24.5893	26.5931		24.5568	23.571	24.717	24.2904	24.6966
679	R.SQS*PAASDCSSSSSSASLPSSGR.S	BAG3_MOUSE	342627595	24.6349		23.2025			24.0552		24.0128	23.0289			23.0394
680	R.AASPFRSPVRGAS*S*REGS*PARSGTPVHCPSPIR.V	BAG3_MOUSE	512054480			24.4456				24.8874			24.7374
681	R.AASPFRS*PVRGAS*S*REGSPARSGTPVHCPSPIR.V	BAG3_MOUSE	512040275			22.7655	22.3918	23.3831			23.4732		21.5828	21.9871	24.7164
682	R.AAS*PFRS*PVRGASS*REGSPARSGTPVHCPSPIR.V	BAG3_MOUSE	512067378	24.6762	25.1155		25.0047	25.2587	26.0165		25.3754	25.2743		24.6257	25.4388
683	K.IQGDDWEPRPLRAASPFRS*PVR.G	BAG3_MOUSE	512048572												22.7295
684	R.AAS*PFRS*PVRGASSR.E	BAG3_MOUSE	512057657	24.4657	24.9741		24.1802	24.9068		24.2394	24.5124	24.8191	24.5869	24.3626	23.7845
685	R.AAS*PFRS*PVRGASSREGS*PARSGTPVHCPSPIR.V	BAG3_MOUSE	512054479	23.0945	23.4107							21.8955
686	R.READSKPVS*QKSPPPAEKVEVK.V	BAG3_MOUSE	512039621	25.3483				24.8621		25.0425	25.1432	25.6899	25.6019		25.0811
687	R.LQEDPNYS*PQRFPNAHR.A	BAG6_MOUSE	500189641	23.472	23.4377	24.4524	22.9143	22.6795	24.0491	22.0155	23.5795	24.006	23.2456	23.6034	24.6388
688	R.RVGDPPQTLPEEPMEVQGAERT*SPEPQRENASPAPGTTAEEAMSR.G	BAG6_MOUSE	512036316	25.1523	24.8293	25.442	24.2003	24.7573	24.3317	24.5666	24.9755	24.9881	24.4915	24.51	24.9832
689	R.TSPEPQRENASPAPGT*TAEEAMSR.G	BAG6_MOUSE	500617821		22.6617	22.5395	22.6037	22.0771	22.2659	21.2377		23.0177		22.1631	22.0349
691	R.RVGDPPQTLPEEPMEVQGAERT*SPEPQRENAS*PAPGTTAEEAMSR.G	BAG6_MOUSE	512033684	23.5517	23.225	24.0472	23.0691	23.6382	23.3651	22.6389	23.0195	23.5009	22.4302	22.9359	23.0611
692	R.DLGPVISTGLLHLAEDGVLSPLALTEGGKGS*SPSTR.S	BAP1_MOUSE	512049576	19.2856	20.7032	21.6203					20.4633	20.481		20.6858	19.9036
694	R.SANPT*RPSSPVTSHISK.V	BAP1_MOUSE	353427279	25.1765	25.1586	25.1609	25.4069	25.0544	24.8654	25.4599	25.1325	25.0869	25.2675	25.365	24.9926
695	K.VYEDSGIPLPAES*PKKGPK.K	BAP18_MOUSE	342640710						21.6204	21.9705
696	R.KVYEDSGIPLPAES*PKKGPK.K	BAP18_MOUSE	377338369	21.3046	21.4133	22.5638				20.613	21.4981				22.1992
697	K.DLDPDVVT*EDEDDPGSHKR.S	BAZ1A_MOUSE	376138821			21.5665									21.0184
698	R.RKFPDRLADDEGDSDS*ESVGQSR.G	BAZ1B_MOUSE	512034609	26.2701	26.8397	26.9628	27.0901	26.7245	26.6951	27.0788	26.5148	26.7987	26.5251	27.0045	26.5501
699	R.RQS*LELQKCEDILHK.L	BAZ1B_MOUSE	500612003	25.5612	24.9399	25.9346	25.0339	24.9148	24.35	25.4904	25.0293	25.7575	24.9919	25.0817	24.6811
700	R.RQS*LELQKCEDILHKLVK.Y	BAZ1B_MOUSE	512036405				20.6714					20.0202
701	K.RRKFPDRLADDEGDSDS*ESVGQSR.G	BAZ1B_MOUSE	512054487	21.645	23.3215				23.0487		22.4761			23.7943	22.7171
702	K.NS*KSPEEHLEGVMK.I	BAZ1B_MOUSE	512039857				22.3139		21.4448			23.6755
703	R.KFPDRLADDEGDSDS*ESVGQSR.G	BAZ1B_MOUSE	500204241	27.5982	27.9742	27.9171	27.9444	27.7339	27.6414	28.108	27.54	27.6186	27.751	27.9995	27.7111
704	K.NSKNS*KSPEEHLEGVMK.I	BAZ1B_MOUSE	512040257	21.2283	21.9101	22.9454	22.8327	22.1254	21.4317	22.602	22.487	22.9272	22.1245	22.6494	22.5311
705	R.KFPDRLADDEGDSDS*ES*VGQSR.G	BAZ1B_MOUSE	512047811	24.7555	24.459	24.65	25.0224	24.7247	23.602	24.7362	24.5698	24.3395		24.6763	24.8435
707	K.KLETQEILS*EDDKAK.M	BAZ2A_MOUSE	512063038			21.6987		22.1256	22.2473				21.3811	21.6639
708	R.T*ADGRVSPAGGTLDDKPKEQLQR.S	BBX_MOUSE	475864731	25.5561	25.7308	25.6948	25.8274	25.6274	25.2909	25.826	25.8855	25.9452	25.5159	25.8359	25.7109
709	R.WCPTT*NKPVKSPTPTVNPR.K	BBX_MOUSE	485012669												21.9815
710	K.GAPPAREPELS*HSGSERPEHTGLLMGGPSGGGR.G	BCAM_MOUSE	512062884	23.8525	23.7791	24.4183	23.8344	24.0059	23.9119	24.4057	23.9183	23.3604	23.6902	23.592	23.9336
711	R.EAPT*DGKRLSASSTGSTR.S	BCAR1_MOUSE	500621428	22.9859	23.9401	24.3187	23.6277	23.9096	23.5725	23.5791	24.077	24.3818	23.1444		23.9911
712	R.HGS*YDSLASDHSGQEDEEWLSQVEIVTHTGPHRR.L	BCAS3_MOUSE	424768554	23.3932		20.622	22.592	23.2581	23.1651
713	R.HMSS*MEHSEEGLRER.L	BCAS3_MOUSE	512046393	22.361	22.8166	22.4618	23.3687				22.5974			22.1163
714	K.QGGRCSPVPGLS*S*SPSGSPLHGK.L	BCAS3_MOUSE	499485583	21.389	23.1761	23.3936	23.8232	23.7459	23.6438				22.8344		20.8898
716	K.QGGRCSPVPGLS*SSPSGSPLHGK.L	BCAS3_MOUSE	481914405	24.7322	24.0211	23.0817	24.1256	23.9587	23.7077	24.6203	24.4325	23.9001	24.6035	24.9968	24.439
717	R.STS*ATDTHHVELAR.E	BCKD_MOUSE	354493355	28.4583	28.3719	28.6893	28.7065	28.4906	28.909	28.6357	28.4959	28.6776	29.2074	28.7292	28.4346
718	R.STSATDT*HHVELARER.S	BCKD_MOUSE	512036892	24.4544	25.6049	25.6277	26.2403	26.0449	26.4031	25.7048	25.0825	25.8326	26.5037	25.8426	25.8931
720	R.KRPLRPAS*PEPATTR.S	BCL3_MOUSE	512076444	20.8277			22.3064			22.5521
721	R.IPVEGPLSPS*RGDFPK.G	BCL9_MOUSE	366461373			20.5376	21.268			19.6205
722	R.LQPTPPIQAPAPKPTAAPRPLDRES*PGVENK.L	BCL9_MOUSE	512055699			22.6258				22.1381
724	R.RREAPGS*PPLSPR.G	BCL9L_MOUSE	354527657	23.9644	23.9937	24.8778	25.2785	25.2426	23.9986	25.0021	23.9795	25.3671	25.1695	24.9008	23.6991
725	K.GSEKGRADGDWDDQEVLDY*FSDKESAKQK.F	BCLF1_MOUSE	512036591	21.5342		22.0487	21.994	21.9438	21.8839	21.3508	22.1711			22.1125	22.7316
726	K.NTPS*QHSHSIQHSPER.S	BCLF1_MOUSE	376163007	29.7321	30.0517	29.7245	29.2253	30.0766	29.1983	29.3725	29.7894	30.5361	29.6912	29.5256	28.8087
728	K.EVQSPEQVKS*EKLKELFDY*SPPLHK.S	BCLF1_MOUSE	512048129	25.2284	25.6014	25.9645	26.0118	26.0586	25.9685	25.7384	25.889	25.7578	25.7738	26.0334	26.2405
729	K.KEVQS*PEQVKSEK.L	BCLF1_MOUSE	354487362	29.0645	28.9967	29.0884	28.967	28.789	28.6029	29.0951	28.6945	29.2706	29.1602	29.0102	28.6386
730	K.GRADGDWDDQEVLDY*FSDKESAKQK.F	BCLF1_MOUSE	512034849	25.2253	24.0742	25.1416	24.4019	24.2148	24.6576	23.5064	24.816	24.2604	23.7248	24.4425	24.9106
731	K.DKHKEEDKGSDRITVKKEVQS*PEQVKSEK.L	BCLF1_MOUSE	512037113	26.5262	26.1022	26.2187		26.0871		26.4059	26.3246	25.7974	25.9329		26.2936
732	K.EVQSPEQVKS*EKLKELFDYSPPLHK.S	BCLF1_MOUSE	512036558	21.9297	21.7846	21.6509	22.7022	20.8737	21.9967	22.7242	21.316	22.5411	22.721	22.3213	22.7356
733	R.YSPS*QNSPIHHIPS*RRSPAKTITPQNAPREESR.G	BCLF1_MOUSE	512052842	24.3206	23.8717	23.8417	24.7078	23.0602	24.7477	24.5331	24.1014		23.3855	24.0494	24.0369
734	R.RIDISPS*ALRK.H	BCLF1_MOUSE	500613842	28.0446	27.862	28.076	28.1969	27.7566	27.4793	28.3168	27.8337	28.2224	28.1401	28.4046	27.7898
735	K.KAEGEPQEESPLKS*K.S	BCLF1_MOUSE	221695915	30.6319	30.1529	30.4842	30.6002	30.6259	30.6041	30.736	30.6065	30.5986	30.786	30.7126	30.3822
736	K.GSEKGRADGDWDDQEVLDY*FSDKESAK.Q	BCLF1_MOUSE	512053232	21.9045	22.4229	23.0312	23.2524	22.6214	23.3814	22.1729	22.7588	22.9709	22.3272	23.0052	23.1631
737	R.SGSGS*VGNGSSRYSPS*QNS*PIHHIPSRRSPAKTITPQNAPR.E	BCLF1_MOUSE	512048172		22.8683					23.6289	21.9816			22.1195	23.7318
738	K.QKFHDS*EGDDTEET*EDYRQFR.K	BCLF1_MOUSE	512047969	22.9239	21.7681	22.6181	22.6123		21.8302	21.5154		21.6305		22.4084	22.0645
739	K.LRCDS*ADLRHDIDR.R	BCLF1_MOUSE	342607585	23.0363	22.3081	22.2602	22.5166	22.1325	22.1572	21.8591	22.2995	21.8571	21.8881	22.3342	21.5684
740	R.IDISPS*ALR.K	BCLF1_MOUSE	376105866	23.1354	23.3157	23.4328	23.7917	23.0962	23.0093	23.3841	22.3336	23.6388	23.3301	23.6374	22.6301
741	K.QKFHDSEGDDT*EETEDYRQFRK.S	BCLF1_MOUSE	512035728				21.0104
742	K.GRADGDWDDQEVLDY*FSDKESAK.Q	BCLF1_MOUSE	376096345	25.1397	23.5316	23.8027	22.68	23.7577	23.7321	23.473	23.7058	23.2397	21.065	23.9415	24.1269
743	K.QKFHDSEGDDTEET*EDYRQFRK.S	BCLF1_MOUSE	512086182	27.6903	27.6166	27.7663	27.7015	27.8	27.6927	27.8862	28.13	27.7739	28.1324	27.8873	27.9503
744	K.SGSSPKWTHDKY*QGDGIVEDDEETMENNEEKKDRR.K	BCLF1_MOUSE	512035564	24.2285	23.1909	24.5909	23.8854	23.3461	23.7802	24.0873	24.5476	23.8416	23.4809	23.7761	23.6195
745	R.YSPSQNS*PIHHIPS*RRSPAKTITPQNAPR.E	BCLF1_MOUSE	512054278	24.1993	22.2839		23.5491		23.7711			22.9062		22.9485
746	K.NTPS*QHSHSIQHSPERSGSGSVGNGSSR.Y	BCLF1_MOUSE	353825660	26.2718	26.9715	26.2278	26.4777	27.1007	26.3834	26.5108	25.907	26.9939	26.3526	26.376	25.8608
747	R.Y*SPSQNSPIHHIPSRRS*PAK.T	BCLF1_MOUSE	353823935	27.1859	26.6224	25.9774	26.3966	26.0962	25.9729	26.8111	26.1707	26.5049	26.363	26.5837	25.9356
748	K.QKFHDS*EGDDTEET*EDYRQFRK.S	BCLF1_MOUSE	512043820	24.1583		24.3662	24.2342	22.5848	23.9954	23.7132	23.0415		22.6523	24.1383
749	K.ELFDYS*PPLHK.S	BCLF1_MOUSE	500194719			19.8955	20.2882
750	K.HKEEDKGSDRITVKKEVQS*PEQVKSEK.L	BCLF1_MOUSE	512035523	26.084	25.5819	25.2729		25.6387	21.6816	26.0156	25.8182		25.7155	24.3389	25.8587
751	K.EVQS*PEQVKSEKLK.E	BCLF1_MOUSE	512036271	22.8509	22.414	22.8234	23.1775	23.2815	22.9262	22.7044	23.2283	22.7949	23.5036	23.4403	22.9203
752	K.QKFHDSEGDDT*EETEDYR.Q	BCLF1_MOUSE	376105886	26.084	25.4451	25.5934	25.4463	25.4658	25.2205	25.8096	25.3911	25.7574	25.5566	25.5357	25.0261
753	K.EVQS*PEQVKSEK.L	BCLF1_MOUSE	450443734	23.6859	22.0939	22.8658	24.2841	23.4628	22.484	23.276	23.2472	21.618	24.3488	23.6558	22.5368
754	K.FHDSEGDDT*EETEDYR.Q	BCLF1_MOUSE	376117216	22.6016
755	R.RSPAKT*ITPQNAPR.E	BCLF1_MOUSE	512035381	23.508	22.8334	22.4547	22.2158	22.2249	22.761	22.4889	22.615			22.1051	22.4551
756	K.S*IFREESPLRIK.M	BCLF1_MOUSE	500617215	30.1138	29.8017	30.0073	30.1682	29.7284	29.4268	29.9108	29.8542	30.2339	30.1725	30.3105	29.9166
757	R.TYS*RSRS*RDRIYSR.D	BCLF1_MOUSE	512067391		22.754		23.5885		22.8377	23.2717		22.6275	21.6458		22.8654
758	R.CDS*ADLRHDIDR.R	BCLF1_MOUSE	342609927					21.097						22.1503
759	R.TYSRS*RS*RDRIYSR.D	BCLF1_MOUSE	512058544	22.7324
760	K.SGSS*PKWTHDKYQGDGIVEDDEETMENNEEKK.D	BCLF1_MOUSE	512076293	22.6934	20.48	21.9561	20.6299	21.8252	21.0026	21.6461		21.4364		21.4292
761	K.ETAYIVERPSTAKDKHKEEDKGSDRIT*VKKEVQSPEQVKSEK.L	BCLF1_MOUSE	512036983			22.8425					23.3901		22.2549	22.5115
762	K.QKFHDSEGDDTEET*EDYRQFR.K	BCLF1_MOUSE	512052927	28.3357	28.2516	28.0764	28.2011	28.0091	27.9218	28.1829	28.0757	28.1223	28.1283	28.3962	27.7715
763	K.FHDSEGDDT*EETEDYRQFR.K	BCLF1_MOUSE	512036087	28.0884	27.7421	27.7184	27.9341	27.7983	27.6353	27.7882	27.739	27.7543	27.7046	27.8172	27.4146
764	K.S*GSSPKWTHDKYQGDGIVEDDEETMENNEEK.K	BCLF1_MOUSE	512060347	22.7875		22.2986	21.7134	21.9375	21.8653	21.7326	22.3475	22.12	21.4859	21.813	21.5642
765	R.IT*VKKEVQSPEQVKSEK.L	BCLF1_MOUSE	512035983	27.2075	27.0843	27.2682	26.9141	27.1447	26.6148	27.388	26.8798	27.328	27.3238	27.3429	26.7005
766	K.NTPSQHSHS*IQHSPERSGSGS*VGNGSSR.Y	BCLF1_MOUSE	512057525	22.3442
767	K.KAEGEPQEESPLKSKSQEEPKDT*FEHDPSESIDEFNK.S	BCLF1_MOUSE	512039571	23.9961	23.9245	24.7268	24.412	24.4696	24.6864	24.3735	24.2119	24.6129	24.7371	24.7584	25.1797
768	R.SSSSSASPSSPS*SREEKESK.K	BCLF1_MOUSE	366463325			23.6019	23.0342
769	R.EKS*IFREESPLRIK.M	BCLF1_MOUSE	512037401	28.5454	27.9545	28.5158	28.7111	28.2123	27.8772	28.6024	28.3223	28.3119	28.4533	28.6607	28.1056
770	K.KEVQSPEQVKS*EKLKELFDY*SPPLHK.S	BCLF1_MOUSE	512037810	24.0477	23.9985	24.6366	24.6613	24.724	24.7828	24.6683	24.8331	24.5432	24.5582	24.7125	24.8964
771	K.SIFREES*PLR.I	BCLF1_MOUSE	354263490	26.287	25.643	26.0334	25.9565	25.7189	25.6384	25.942	25.9442	25.8353	26.2231	26.0787	25.8945
772	R.SPAKT*ITPQNAPREESR.G	BCLF1_MOUSE	512040838	25.3509	25.2491	25.7561	25.534	25.5421	25.1236	25.5976	25.2984	25.354	25.7584	25.9287	25.1575
773	K.FHDS*EGDDTEET*EDYRQFR.K	BCLF1_MOUSE	512057472	21.7207			22.0537					20.6634
774	K.SEKLKELFDYS*PPLHK.S	BCLF1_MOUSE	512041178	23.0056	22.3833	22.5941	23.2116	22.3191	21.3514	23.4346	23.1368	23.0806	23.0628	23.0286	22.7937
775	K.LKELFDY*SPPLHK.S	BCLF1_MOUSE	354698679	28.8225	28.5241	28.8516	28.8328	28.3138	27.9412	29.1204	28.8217	28.9947	28.811	29.0107	28.6732
776	K.FHDS*EGDDTEET*EDYRQFRK.S	BCLF1_MOUSE	512048918	23.5365		22.8229	23.2437	22.7059	23.2441	22.6774	21.7772	22.3518		23.8387	23.2575
777	R.Y*SPSQNS*PIHHIPSRRS*PAKTITPQNAPREESR.G	BCLF1_MOUSE	512066095					20.5678
778	R.SGSGS*VGNGSSRYSPS*QNSPIHHIPSRR.S	BCLF1_MOUSE	481913377										21.2618	22.9611
779	R.EKS*IFREESPLR.I	BCLF1_MOUSE	512037987	27.1078	26.6014	26.7454	26.6511	26.5471	26.0425	26.8178	26.4591	26.5438	26.2643	26.8645	26.3882
780	K.KAEGEPQEES*PLKSKSQEEPKDT*FEHDPSESIDEFNK.S	BCLF1_MOUSE	475870312	24.3692	24.1491	24.783	23.1621	22.7398	22.3776	24.5082	24.86	24.9497	22.9051	24.0339	24.8579
781	K.FHDSEGDDT*EETEDYRQFRK.S	BCLF1_MOUSE	512035951	28.7201	28.5737	28.6309	28.8025	28.5602	28.3568	28.7218	28.5786	28.5634	28.5511	28.7302	28.6965
782	K.NT*PSQHS*HSIQHSPER.S	BCLF1_MOUSE	377334010	22.7273
783	K.AT*EEHSTRQKSPEIHR.R	BCLF1_MOUSE	508056350		26.3329		26.7733	26.7132	27.3226		26.1513	27.2302	26.9805	26.1614	25.4443
784	R.RS*PAKTITPQNAPREESR.G	BCLF1_MOUSE	512053121	24.6637	23.9069	24.8721	23.219				24.5973	23.8282		24.368
785	K.KSGSSPKWTHDKY*QGDGIVEDDEETMENNEEKKDR.R	BCLF1_MOUSE	512033404									26.5084
786	K.KSGS*SPKWTHDKYQGDGIVEDDEETMENNEEKKDR.R	BCLF1_MOUSE	512067062	26.7954	25.8722	26.8159	26.3797	26.2877	26.3034	26.7531	26.4891		26.1369	26.1968	26.6905
787	R.CDS*ADLRHDIDRR.R	BCLF1_MOUSE	366657353	22.5836	22.8338	22.4855	23.4038	23.1977	23.061		21.9599	21.9204	22.0977	23.5183	22.6183
788	R.RIDISPS*ALR.K	BCLF1_MOUSE	354274110	28.3473	27.9456	28.3471	28.6394	28.0346	28.0924	28.1652	27.8698	28.1536	28.6424	28.5467	27.9719
789	R.SSSSSASPS*SPSSREEKESKKER.E	BCLF1_MOUSE	512043210	24.1058		23.4559	24.4336			24.9193					23.4902
791	K.SGSSPKWTHDKY*QGDGIVEDDEETMENNEEKKDR.R	BCLF1_MOUSE	512036403	29.2798	28.4793	29.1114	28.9096	28.6467	28.4474	29.0575	29.067	28.9499	28.5445	28.8769	29.0552
792	K.QTKKAEGEPQEES*PLKSK.S	BCLF1_MOUSE	508013645										23.6125
793	K.LRCDS*ADLRHDIDRR.R	BCLF1_MOUSE	377441033	23.2383	22.3579	21.9636	22.5285	22.1534	22.9261	21.7864	22.5286	22.2931	22.2144		22.8084
794	R.ADGDWDDQEVLDYFS*DKESAKQK.F	BCLF1_MOUSE	512039919	22.5756	21.6163	22.1452		21.8933	22.2777	20.8462	21.7649			21.0166	21.9202
795	K.SGSS*PKWTHDK.Y	BCLF1_MOUSE	366469822	25.6748		24.7024	25.6212		25.1812	25.2332	24.6895	25.7726	25.5555		24.0242
796	R.SSSSSASPSS*PSSREEKESKKEREEEFK.T	BCLF1_MOUSE	512053134			23.4388			22.6031	23.1793	22.3635	22.8891
797	R.KLSGDSTHTET*AVEELAEDPLKAK.R	BCOR_MOUSE	512051311			21.2868	21.1068		20.5108
798	R.HQDGLPY*IDDSPSSSPHLSSK.G	BCR_MOUSE	424869271	26.0728	25.782	25.9764	26.0065	25.8391	26.0078	25.9766	26.0237	25.7514	26.1724	26.042	26.0247
799	R.HQDGLPYIDDSPS*S*SPHLSSK.G	BCR_MOUSE	354304638	23.7342	23.5645	23.3209	23.5208		23.0675		23.6582	23.5758	22.8752
800	R.RHQDGLPY*IDDSPSSSPHLSSK.G	BCR_MOUSE	366592577	25.0741	24.2145	24.7926	24.79	24.3836	24.5558	24.9387	24.5308	24.368	24.8991	24.7937	24.7104
801	R.HQDGLPYIDDSPSS*S*PHLSSK.G	BCR_MOUSE	354304664					23.5478		23.8418				23.8578	23.7508
802	R.RHQDGLPY*IDDS*PSSSPHLSSK.G	BCR_MOUSE	512067370	23.4209	23.2567	22.9837	23.6268	23.0931	22.84	23.745	22.8613	22.7028	23.0297	23.2777	23.4441
803	R.ASAPRPPPAPADGADPAPVEES*EARPDGEGSPSKGR.S	BCR_MOUSE	512035095	25.5575	25.49	26.2204	26.1713	25.5027	26.2076	26.3042	26.2902	25.434	25.812	25.7739	26.0583
804	K.SDHSGTWTS*EGSPEKMGHVAGAR.Q	BD1L1_MOUSE	512042811	22.5578	23.1635	23.1449					22.9678	22.5014		22.0847	22.5391
805	K.LS*TSEKVSKSPPLGR.S	BD1L1_MOUSE	512057495	21.9965	23.6064	23.1642	23.3272	22.463	22.4233	23.318	23.3865	23.8901	23.4913	23.4361	23.3705
806	R.KGST*EALSGCSVEADPEEVEEEEKQISQR.N	BD1L1_MOUSE	512052787						20.8525						21.018
807	K.SKEDSKTETDITTVEQS*SPSGKLK.V	BD1L1_MOUSE	512037252	24.4755	25.4215	25.1241	24.8349	24.5826	24.2329	24.9222	25.4069	25.3481	24.9124	24.9985	24.803
808	R.KLSSQPST*DVSTDKER.G	BD1L1_MOUSE	512035632	24.1061		22.6754			23.5717	21.7094	23.1661	21.7619	22.7952	21.7323	22.4967
809	R.RSSDS*KLQKDALSSK.Q	BD1L1_MOUSE	512036325			21.8012				21.7282			22.01		23.0977
810	R.RLSESLHS*ADENKTESKVER.E	BD1L1_MOUSE	512040794	20.6211	22.6686	20.8212	21.3056	20.7534	21.3164		22.3568		23.0369	22.8184	22.7575
811	K.SKEDSKTETDITTVEQS*SPSGK.L	BD1L1_MOUSE	512042949		22.9868		22.345		22.8007			22.9013
812	R.SLTSSDDAESS*EPERKR.Q	BD1L1_MOUSE	512039880	22.5859		21.8702	23.1401				22.6485			22.4828	22.574
813	R.QKSVSET*SEDKKDEESDEEEEEEEEEEPLGATTR.S	BD1L1_MOUSE	512051254		23.0843	23.3317	23.154		23.3491	23.3293	23.5442	23.4288		23.5872	23.5178
814	K.S*LSIEIGHEVKNQNK.L	BET1_MOUSE	500613538	22.9162		21.8177			21.9804	20.788	21.8391		21.8076	22.1715
815	K.MIGKDYDTLSKY*SPK.M	BI2L1_MOUSE	512049515	22.5479			21.1232			21.7488				22.2078
816	R.STDSPVAGS*EDDLVAAAPLLHSPEWSEERFR.V	BICC1_MOUSE	512053018					19.7042			19.2591
817	K.SNSVEGCNDAFVEVGMPRSPS*HS*GNAGDLKQMLGASK.V	BICC1_MOUSE	512086155					21.3864
818	R.SS*SREHLASGSESDNWRDR.N	BICC1_MOUSE	512036358	26.1692	25.6241	24.5823	25.7176	26.022	25.9344	25.6013	25.1818	24.4666	26.0309	25.7627	25.4108
819	K.NSHLHGTDRLLS*DPELSATESPLADKKAPGSER.A	BICC1_MOUSE	512034189	21.309				21.1869	19.5556						21.0247
820	K.SNSVEGCNDAFVEVGMPRSPSHS*GNAGDLKQMLGASK.V	BICC1_MOUSE	512057151	22.0837			21.6945	21.8311		22.2987					21.8558
823	R.GRRS*PVLLPK.G	BICD2_MOUSE	504375011	28.8643	28.9298	28.4109	29.2222	28.547	28.7704	28.9526	29.0172	28.9008	29.0798	28.9385	29.0337
824	R.KDGLAPPSPS*LVSDLLSELHISEIQK.L	BICD2_MOUSE	512052923			19.4922
825	R.QTSLDNEKDRDS*HEDGDYYEVDINGPEILACK.Y	BICD2_MOUSE	512047293	24.7887	24.7355	24.7092	24.4823	24.4344	25.079	24.264	24.8522	24.2741	24.4327	24.264	25.2031
826	R.KDGLAPPSPSLVS*DLLSELHISEIQK.L	BICD2_MOUSE	512052924									18.12			18.0381
827	R.HIS*IHFK.S	BIEA_MOUSE	500199949				21.3507
828	R.KACEVALEEIKVET*EKQSPPHGEAK.A	BIG1_MOUSE	512035895	22.4321	20.9459	22.222	21.9563	22.0025	20.1153	22.4656	22.1716	22.0993	22.7004	22.7445	21.5804
829	R.QQQHLLQSPVS*HHEPESPHLR.Y	BIG1_MOUSE	512045231	22.2524	22.2462					22.3643	22.6039		21.7052	22.1351	22.7812
830	K.ACEVALEEIKVETEKQS*PPHGEAK.A	BIG1_MOUSE	512037004	22.485		22.5147		21.9141	21.2264	22.326	22.2409	22.2055	22.15	21.4349	22.5138
831	R.HLDVDLDRQSLS*SIDR.N	BIG2_MOUSE	354258046	22.561	22.497	22.3735	21.8289	21.9961	21.6817	22.4773	22.0889	22.1887	22.1217	22.1254	21.676
832	R.LKQSQAQS*KPTTPEKAELPNGDHAQSGLGK.V	BIG2_MOUSE	512067283	23.4707	24.0587	23.9553	23.413	23.4059		23.9082	23.5972	24.435	23.3912	23.0881	23.8311
834	R.ELEKPMQS*KPQSPVIQATAGS*PKFSR.L	BIG2_MOUSE	512049683					22.6773	22.9541	22.6004	22.7685
835	R.ERGSPVS*GRAEPSR.G	BIG2_MOUSE	512037534					23.7014		23.0569
836	R.HLDVDLDRQS*LS*SIDRNASER.G	BIG2_MOUSE	512053157	22.2886	22.2138	22.4397	20.8962	21.4013	21.2714	22.012	21.9007	21.155	20.5252	19.3447
837	R.ELEKPMQSKPQSPVIQAT*AGSPK.F	BIG2_MOUSE	354291820	25.9705	25.3242	25.4126	25.8235	25.8721	25.9396	25.3228	25.5229	25.0643	25.6442	25.2893	25.7434
838	R.HLDVDLDRQSLSS*IDRNASER.G	BIG2_MOUSE	512043085	22.354	21.7987	21.847	21.3549				21.8156	21.6225	21.6705	22.0069	21.3561
839	R.ERGSPVSGRAEPSRGTDS*GAQEVVKDILEDVVTSAVK.E	BIG2_MOUSE	512034740				19.8981	20.4406					19.3012	19.8057
840	R.RCSVTS*VESTVSSGTQTAIQDDPEQFEVIKQQK.E	BIG2_MOUSE	500616666	20.8586	21.7483	23.6292		22.9301	23.0822	21.4964	22.2194	22.3994		22.5172	23.0068
841	R.ELEKPMQSKPQSPVIQATAGS*PKFSR.L	BIG2_MOUSE	512036568	21.7794	22.2048	22.3313	23.3677	24.1849	23.2484	22.0828	23.7537	22.551	23.5371		22.5578
842	K.VSLENGEAPRERGS*PVSGR.A	BIG2_MOUSE	500612882	26.6034	26.839	26.1549	26.7365	27.282	27.1943	26.9767	26.3255	26.6041	27.0465	27.0156	26.7695
843	R.ELEKPMQS*KPQSPVIQATAGS*PK.F	BIG2_MOUSE	354257563	23.5488	22.5888	23.4848	23.2309	23.6327	24.0639	23.527	23.4461	23.0567	23.9777	23.6894	23.4136
844	R.ELEKPMQSKPQS*PVIQAT*AGSPKFSR.L	BIG2_MOUSE	512039835										23.0006
846	K.AQPSDNAPEKGNKSPSPPPDGS*PAATPEIR.V	BIN1_MOUSE	464849687	25.9542		27.3006	25.9683	25.2517	23.1984	26.3249		27.0563	26.9073		26.7975
847	K.AQPS*DNAPEKGNKSPSPPPDGSPAATPEIR.V	BIN1_MOUSE	450661670		25.839			22.5214	27.0255		26.8493			26.714
848	R.VNHEPEPASGASPGAT*IPKSPSQLR.K	BIN1_MOUSE	500616438	27.07	26.5061	26.7457	26.8698	25.9349	26.7789	26.9728	26.5482	26.1735	26.669	26.8186	27.1543
849	R.VNHEPEPASGASPGATIPKS*PSQLRK.G	BIN1_MOUSE	500613021	23.9524	22.6885	22.8826	23.6018	22.1662	23.9236	23.6541	23.7964	23.4458	23.3471	23.5011	24.0796
850	K.AQPSDNAPEKGNKSPSPPPDGS*PAATPEIRVNHEPEPASGASPGATIPK.S	BIN1_MOUSE	512064777				22.7586	22.9152	23.5951	22.0452		23.582	23.188		23.8246
851	K.GGS*SLDRLYSR.K	BIRC6_MOUSE	500618732			21.8501			21.8941
852	R.SSKGGSS*LDRLYSR.K	BIRC6_MOUSE	512037151	24.1777	25.5186	25.2805	25.203	25.0353	25.0998	25.0736	25.1817	25.0177	25.4015	25.1211	25.3473
853	K.TT*PLFMTPPLTPPNEAVSVVINAELAQLFPGS*VIDPPAVNLAAQNK.N	BIRC6_MOUSE	512055873									21.9146
854	K.VITDPSLS*KTDSFKR.L	BIRC6_MOUSE	512035648	24.0316	23.751	23.3718	23.1867	23.1713	23.3969		23.7987	23.3235	24.3279
855	K.TTPLFMT*PPLTPPNEAVSVVINAELAQLFPGSVIDPPAVNLAAQNK.N	BIRC6_MOUSE	512049435		20.1811	22.309	21.6745				20.5794	20.1218	20.0418		19.2366
856	K.GIEPALEGSRPLS*NPSSPGIS*GVELLVDQPFTLEILTSLVELTR.F	BIRC6_MOUSE	512042389			23.3924	22.1331	22.8109		22.7565	22.505	22.0294		19.9303	21.647
857	K.GIEPALEGSRPLSNPSSPGISGVELLVDQPFT*LEILTSLVELTR.F	BIRC6_MOUSE	512061470			21.9548				20.7607		20.4355
859	R.LGASTPSDKTVDLPPAPHSRPPEEPFAS*VPFISHSGSPEKK.T	BMP2K_MOUSE	512053498	23.4304		22.412	21.5342	21.0648	20.8439	23.4963	23.6042	23.4485	20.1783	22.2348	20.9994
860	K.TT*EHSPNQKSITANLTK.N	BMP2K_MOUSE	500617035			22.2198	21.9413	23.1845		23.5031			22.2807	23.3042	21.7258
861	K.VGRRDSQSSNEFLTISDS*KENISVALTDGKDR.A	BMP2K_MOUSE	512060228	22.172		22.3139	21.9879	21.1018		22.0255	21.7041		20.8858		21.7265
862	R.SVDIFGST*PFQPFSVSASKSESKEDVFGLVPFEEITGSQQQQK.V	BMP2K_MOUSE	512055675	22.3244	21.5916	21.9222	22.5471	21.9137	22.354	22.1902	23.0712			22.1379	22.7807
863	R.RDS*QSSNEFLTISDSKENISVALTDGKDR.A	BMP2K_MOUSE	512052791	21.7106						20.8638				20.7233
864	K.VGRRDSQSS*NEFLTISDS*KENISVALTDGKDR.A	BMP2K_MOUSE	512062776		21.544							20.5261		20.6906
866	R.KLKS*EEDIACSNQLER.N	BMX_MOUSE	500186569	25.2645	24.2384	23.668	25.1358	25.0695	25.2645	24.456	24.1222	23.0298	25.3562	24.3782	23.7528
867	K.SNLTLT*S*PGRPPMGFTTPPLDPVLQNPLPSQLVFSGLK.T	BNC2_MOUSE	512066052							22.338		20.4811
868	K.SNLTLTS*PGRPPMGFTTPPLDPVLQNPLPSQLVFSGLK.T	BNC2_MOUSE	512054687							19.7899
869	K.IYGAQHPLGLDGREDASS*PAGTEDSHLNGYGR.G	BNC2_MOUSE	512034132			22.7493	22.3577							23.3977	21.9914
870	K.NGGLEHVPSSSS*IHNGDMEK.I	BNI3L_MOUSE	366428359						21.7695
871	R.DHSS*QSEEEVVEGEKEVEALKK.S	BNI3L_MOUSE	354289852					22.3149
872	K.NGGLEHVPSSS*SIHNGDMEK.I	BNI3L_MOUSE	366428429	23.6495	22.0221	22.2779	22.6321		23.1788	23.0732	22.521	21.6755	22.4827	22.9242	23.3598
873	R.DHS*SQSEEEVVEGEKEVEALKK.S	BNI3L_MOUSE	354294393	26.0216	25.2668	25.7194	25.4721	25.5586	24.9947	26.052	25.6511	25.231	25.4815	25.4588	25.4804
874	R.GSSHCDSPS*PQEDGQIMFDVEMHTSR.D	BNI3L_MOUSE	512039282	22.1367	20.6407	21.4983	21.1915			22.1275	21.6494	21.167	20.1061	20.7938	21.6231
875	R.KGSIT*EYTATEEKGDGR.R	BNIP2_MOUSE	500192446	24.73	24.6763	24.7633	25.0116	25.0658	25.2216	24.3581	24.2393	24.4134	24.9766	24.8454	24.2663
876	R.KGSITEYT*ATEEKGDGRR.W	BNIP2_MOUSE	512035838	29.6314	29.1597	29.4999	29.5392	29.6904	29.7177	28.9719	28.9221	28.8161	29.7746	29.4367	29.2598
877	K.TTEVIRKGSIT*EYTATEEK.G	BNIP2_MOUSE	500615071										22.3502
878	K.TT*EVIRKGSITEYTATEEKGDGRR.W	BNIP2_MOUSE	512039526	25.9363	26.354	26.5937	26.8269	26.5415	27.2638	25.6887	26.1245	26.3275	27.2483	26.2984	26.8527
881	R.T*LSGEEEAESVGVSSRHPR.A	BORC6_MOUSE	512049530				22.3358		22.8964				22.3955	21.0737
882	R.RGS*PGGVEMNVELPQQEGDDDDDEDEEAAAGR.A	BORC6_MOUSE	354629234				21.5477		21.3825					20.5247
883	R.RGS*PGGVEMNVELPQQEGDDDDDEDEEAAAGRAGR.S	BORC6_MOUSE	512067078							21.0304
884	R.DGGPKSPHRNGATGPHS*PDPLLDEQAFGDLMDLPIMPK.V	BORG4_MOUSE	512036307	20.4959		21.0313				20.1768	20.4624	21.3729			20.8954
885	K.SLS*SSPVKKADAR.D	BORG4_MOUSE	512042794		25.7472	25.8838	26.6786	26.5128	26.2553			25.9602	26.8866
886	K.SLSS*SPVKKADAR.D	BORG4_MOUSE	512035080	25.3025						26.4717	25.8954			26.2905	25.9904
887	R.RS*DSLLSFR.F	BORG5_MOUSE	290777375	21.6186		21.4637	21.5342	21.8989		22.4523	21.7491	21.5643	22.3974	21.3918	21.9709
888	R.RDS*SDDWEIPDGQITVGQR.I	BRAF_MOUSE	342628868	24.0343	23.5765	23.6476	23.4947	24.3492	23.9845	23.5413	23.6968	23.3444	23.6453	23.705	23.5867
889	K.TLGRRDS*SDDWEIPDGQITVGQR.I	BRAF_MOUSE	366458791	24.4438	24.2211	24.4014	24.7813	25.1466	25.1017	24.6789	24.4439	24.1145	24.6881	24.3583	24.6295
890	R.MKTLGRRDSS*DDWEIPDGQITVGQR.I	BRAF_MOUSE	512036786		21.0453		22.6709		23.342				22.6013
891	K.ALQKS*PGPQRER.K	BRAF_MOUSE	512037370	26.7374	26.566	26.2295	27.2745	27.3031	27.4018	27.2723	26.2219	26.8562	27.4804	27.4158	26.8121
892	R.NNPKS*PQKPIVR.V	BRAF_MOUSE	500221305	26.5796	26.4972	26.4767	26.5915	26.6079	26.626	26.3401	25.906	25.8224	26.727	26.365	26.4768
893	R.EQSESVNTAPESPSKQLPDQISFFS*GNPSVEIVHGIMHLYK.T	BRAP_MOUSE	512061578			21.424	21.2332	20.9426						21.274	21.1945
894	R.SREQSESVNTAPESPS*KQLPDQISFFSGNPSVEIVHGIMHLYK.T	BRAP_MOUSE	512033651	21.7796	20.9954	22.8208	23.2515	22.562	22.2797	22.166	21.7344	21.9211	22.4256	22.3187	22.1706
895	R.AS*SPRPHPEFLQTLCR.L	BRAT1_MOUSE	500611823	24.9928	24.9585	24.8929	24.7878	24.4756	23.8455	25.1017	25.0651	25.0812	24.3313	24.9038	24.977
896	K.RKADTTTPTPTAILAPGSPAS*PPGSLEPK.A	BRD2_MOUSE	366473851		20.7933	21.6547				21.067		21.0072	21.6409
897	K.RKADTTTPTPT*AILAPGSPAS*PPGSLEPK.A	BRD2_MOUSE	499554439		21.2088	21.7686	21.8025			22.8497
898	R.KADTTTPTTSAIT*ASRSESPPPLSEPK.Q	BRD3_MOUSE	512049182	24.6737	24.3183	24.9237	24.8489	24.643	24.6422	24.9629	24.5244	24.7809	24.4792	24.7644	24.8172
899	R.RES*GGRPIKPPKKDLEDGEVPQHAGKK.G	BRD3_MOUSE	512064920	21.22	21.7913	22.6502	21.9957		22.05		23.2086				24.5232
900	K.RKADTTTPTTSAIT*ASRSESPPPLSEPK.Q	BRD3_MOUSE	512047150	25.872	26.0438	26.1909	26.01	25.9446	24.8579	26.4288	25.9504	26.0996	25.108	26.2655	26.0662
901	R.KADTTTPTTSAITASRS*ESPPPLSEPKQAK.V	BRD3_MOUSE	512033719					21.8774
902	K.QASASY*DSEEEEEGLPMSYDEKR.Q	BRD3_MOUSE	346210311				20.0722		20.925
903	K.TKPPPTY*ESEEEDKCKPMSYEEKR.Q	BRD4_MOUSE	512033602	26.8442	26.6044	26.8389	26.4782	26.1203	26.1373	27.1227	26.838	26.5332	26.0786	26.8757	26.3501
904	R.EAPSPLMIHSPQMPQFQSLT*HQSPPQQNVQPK.K	BRD4_MOUSE	512043061	22.9177						21.3103			22.9835
905	K.TKPPPTY*ESEEEDKCKPMSYEEK.R	BRD4_MOUSE	504376804	24.0309	22.8919	24.1206	23.0186		22.9799	23.8064	22.9671	23.2339	23.1397	24.0711	23.4166
906	R.EREDS*GDAETQAFRSPAKDNK.R	BRD7_MOUSE	512067405							21.4958
907	R.EKEHCDS*EGEADAFDPGKKVEVEPPPDRPVR.A	BRD9_MOUSE	512036788	24.9097	24.2329	25.0562	24.6305	24.083	24.3861	24.5698	24.8827	24.4953	24.1077	24.6779	24.3145
908	K.VGGSEVTELSGSGHDSSY*YDDRSDHERER.H	BRD9_MOUSE	367665531	22.4322	22.5847	21.9666			21.2067	22.4334	21.9829	21.3803	22.4384	23.2517	23.2943
909	R.GGSRPSSNLSSLSTASEREHPPPGS*PSR.L	BRD9_MOUSE	512076414			22.186
910	R.KALVVPEPEPDSDS*NQERKDDR.E	BRE1A_MOUSE	512057564			20.8726					20.477
911	R.KALVVPEPEPDS*DSNQER.K	BRE1A_MOUSE	342631641											21.2332
912	R.SGSALLQSQSSTEDPKDEPT*ELKQDSEDLATHSSALK.A	BRE1A_MOUSE	512042340	23.0629						22.6119	23.2717		21.882	22.6733
913	K.SRPIESS*EEDSRCHGS*DHGPSSTGDPSTSGQK.L	BRWD1_MOUSE	512077368				21.9145
914	K.DRSS*PSRITQR.A	BRWD1_MOUSE	512051517	22.5399		22.7396
915	R.RGPEVEGS*PVSEALR.E	BRWD1_MOUSE	450702014			19.6334				21.1905
916	K.KGSSTDIS*EDWEKDFDLDMTEEEVQMALSK.V	BSDC1_MOUSE	504225750			21.1132	21.6438	20.747	19.3559	20.5378	20.4582		20.1331	19.7944	20.5293
917	R.NVTS*PTRQHHIER.E	BTBDA_MOUSE	512043589		23.327
918	R.SRDSS*HERAESQLTPCIR.N	BTBDA_MOUSE	512044738	23.8652	23.8734	24.3687	24.3448	24.2222	24.3392	24.1439	23.8401	24.1903	23.8972	24.0234	24.2215
919	R.DS*SHERAESQLTPCIR.N	BTBDA_MOUSE	512035192	23.385	22.6242			23.1755	23.3549				22.2652	22.3619	21.9093
920	R.SSDRSRDSS*HERAES*QLTPCIR.N	BTBDA_MOUSE	512049612		21.5411			21.0516		21.7979		22.006	21.1772
921	R.VRHDT*PDLSPPR.R	BUD13_MOUSE	512037887	23.4582	24.4525	24.2951	24.6628	24.2296	24.0646	24.9931	24.0891	25.2673	25.2518	24.6899	22.5838
922	R.HDT*PDT*SPPRKAR.H	BUD13_MOUSE	512049326	23.5635					23.6935		22.7781			22.3484	23.5533
923	K.NSGHQDSDSDLS*PPRNRPR.R	BUD13_MOUSE	512037061	25.138	26.4792	26.3857	26.2976	26.5714	25.3961	26.8027	26.4378	26.5069	26.5005	26.8534	26.0459
924	R.HDLDAS*PPRK.S	BUD13_MOUSE	500193804	24.9194	24.6854	25.0113	24.8607	24.5122	24.0515	25.3376	24.9737	25.1272	24.6248	24.6977	24.7503
925	R.HDTPDPS*PPRK.A	BUD13_MOUSE	500189490	24.9725	25.1013	25.0651	23.9776	23.9531	23.7558	25.1125	24.7785	25.3206	23.9715	24.8133	24.2263
926	R.AHHES*PDLELHKAK.S	BUD13_MOUSE	512036884	23.0202	23.2424	23.1567	22.6406		22.7698		23.5488			23.7959	23.0153
927	R.VRHDTPDLS*PPRR.V	BUD13_MOUSE	512037890	25.5142	25.8676	25.8375	25.156	25.7	24.7	26.2349	25.7165	26.297	25.5087	26.028	24.4356
928	R.VRHDTPDPS*PPR.R	BUD13_MOUSE	500613742	23.5524	22.5184	24.0753	23.0738	23.5666	23.5229	23.5697	24.4168	23.7758	23.47	23.8425
930	K.ASDSDLS*PPRKKK.N	BUD13_MOUSE	512049562			24.2092	24.5499	24.1244		24.3726	23.358	23.8979	24.0675	24.4068	24.4238
931	R.HDTPDT*SPPRK.A	BUD13_MOUSE	500619976	25.6975	25.1024	25.7223	25.6157	25.0734	24.7614	26.1788	25.5202	25.3274	25.4443	25.4912	25.4581
932	K.ASDS*DLSPPRKK.K	BUD13_MOUSE	512045982	22.1716	22.8677	22.7284	23.7429		22.6328	23.9573	22.3955		22.1849		22.7864
933	R.HDTPDPS*PPRRVR.H	BUD13_MOUSE	512038497	25.2854	26.1098	26.0694	26.5385	26.1169	25.8639	26.4368	25.7346	26.2588	26.1542	26.3646	26.1137
934	R.HDLDAS*PPRKSHR.N	BUD13_MOUSE	512061855	25.7018		25.9624				26.016	25.6629	25.5419
935	R.HDT*PDPSPPR.K	BUD13_MOUSE	500223910	23.9567		23.8546	24.236		22.8599	24.028	22.9296	23.5806	24.1703	23.9504	22.6928
936	R.HDTPDPS*PPRR.V	BUD13_MOUSE	512038199	26.8811	27.7033	27.3637	27.5944	27.2453	26.4901	27.5151	27.2716	27.6965	27.2253	27.2633	27.0289
937	R.VRHDTPDT*SPPR.K	BUD13_MOUSE	512044662	21.8213	24.1573	24.6422	24.1449	24.1322	23.6035	24.7084	24.3394	24.3406	23.8461	24.6852	23.563
938	R.HDTPDTS*PPRKAR.H	BUD13_MOUSE	512037214	27.2932	28.8656	27.9239	28.3356	28.4404	27.8703	28.4495	27.9536	28.8525	28.1116	28.3397	27.8037
939	R.HDT*PDLSPPRR.V	BUD13_MOUSE	512041884	27.0694	27.4373	27.2292	27.3668	27.1873	26.8408	27.5294	27.156	27.5073	27.2367	27.4133	26.8472
940	K.SSDSDLS*PPRRS*PRPGKK.T	BUD13_MOUSE	512040270			25.5248	25.5715		24.4916				25.1197	25.709
941	R.VRHDTPDLS*PPRRVR.H	BUD13_MOUSE	512038336				21.6961			23.0386			23.5531	22.1882
942	R.HDTPDPS*PPRKAR.H	BUD13_MOUSE	512051933	27.4634	29.0418	27.9752	28.3536	28.144	27.7907	28.4263		29.0512	28.2639	28.1427	27.7703
943	K.S*SDSDLSPPRRS*PRPGKK.T	BUD13_MOUSE	512049703	24.2524	25.5169			25.42		25.9949	25.4172	25.4137			25.2616
945	R.ARALQMEKTMRWWS*DCTANWREKWS*KVRAERNR.A	C102A_MOUSE	512053167							21.2901					22.228
1227	K.HSLPSPS*RPGVEDVER.V	CENPT_MOUSE	376098466				22.2933			21.5011	20.7874	22.6155	20.9906
1228	R.LHS*AQLSPVDETPATQSQLKTQKK.V	CENPU_MOUSE	512034408	20.8814	22.0636	22.2936	21.7052		21.855	21.7325	21.9226	21.1418	21.9058	21.4656	22.5291
1229	R.VKATS*PKSPSAALNDSLVECPK.C	CEP55_MOUSE	500621022									22.7041	21.4227		22.6237
1230	R.HLACSPERFDASS*DSETHR.V	CEP97_MOUSE	512047905	22.4175	23.4736	21.8254	22.1146	22.7028	22.1951	22.6996	22.1241	21.8303	22.4009	21.6691	21.4413
1231	R.CGDS*HPESPVGFGHMSTTGCVLNK.L	CEPT1_MOUSE	347475149					18.7865					20.2588
1232	K.LIEDERS*DREET*ESS*EGEETAAGAGAK.S	CERS2_MOUSE	512062723							23.2806
1233	K.ATGNLHFRAS*PHLHSCD.-	CERS5_MOUSE	512040846	22.501	22.8613	21.5088	22.7661	21.7733	22.4517	22.8083	22.5638	22.6512	22.7044	22.8621	22.8671
1234	K.RMSPKPELT*EDQKQEIR.E	CETN2_MOUSE	512040321	23.4149	23.033	22.9808		21.323	21.2563	22.8887				22.3891
1235	R.KRMSPKPELT*EDQKQEIR.E	CETN2_MOUSE	512035110	23.7457	22.7378	23.0742	23.461	22.6175	22.4319	23.419	23.0972	22.2113	23.4457	22.8173	22.8679
1236	R.KVEGNFNPFAS*PQKNR.Q	CF106_MOUSE	367136764	21.8693	22.6051	22.9925	22.126		21.7142	20.57	22.2886	22.3352	22.0262	21.7608	22.3514
1239	R.KAEALMQKLDEAEPEDSGGS*PGKVQR.L	CG050_MOUSE	512040839			22.9942						22.8282	21.6701
1240	K.NRPDVLPFRRQDS*AGPILDGAR.S	CGNL1_MOUSE	512035116										21.0896		22.3715
1241	K.SYGSQPNSPT*SEDLAKTNMTAIR.L	CGNL1_MOUSE	500611006		22.6439	22.5156	23.5825	23.8151	23.8776	22.201	22.6827	22.7347	23.6365	22.8403	22.8038
1242	R.RSSSSST*TPTSATSLYK.F	CGNL1_MOUSE	500198266					21.0442
1243	R.SRRSSSSST*TPTSATSLYK.F	CGNL1_MOUSE	512051338									24.8465	24.3393
1244	K.SYGSQPNSPT*SEDLAK.T	CGNL1_MOUSE	500204453					21.7134
1245	R.RKSPT*APSPQAYSETK.K	CGNL1_MOUSE	500206800	27.1555	26.5995	26.717	26.7866	26.7741	26.9734	26.7232	26.8266	26.2664	27.0901	26.4123	26.553
1247	R.RQDS*AGPILDGAR.S	CGNL1_MOUSE	450454965	26.7479	25.9197	25.9651	26.0672	26.1998	27.3619	25.4667	26.3497	25.6404	26.6	25.6986	26.6783
1248	R.SRRSSS*SSTT*PTSATSLYK.F	CGNL1_MOUSE	512048466	25.3325	25.1761	24.6959	24.8317	25.5778	25.2269	25.0998	25.2104	25.2133	25.1539	24.9969	25.1636
1249	R.NLGKSS*EHLLRPSQVFPQR.S	CGNL1_MOUSE	512034032	26.0583	24.3357	22.9571	24.2963	22.3676	24.9194	23.3374	24.7053	24.2376	24.2585	24.5303	25.0863
1250	R.CAKEGVGEETLS*PR.R	CGNL1_MOUSE	500612169	23.7372	21.9422	22.0625	23.0896	22.896		22.3611	22.9941	23.4635	24.1972		22.624
1251	R.SRRSSSS*ST*T*PTSATSLYK.F	CGNL1_MOUSE	512077602	21.7947	21.6569	22.5717	21.4063	22.3049							21.947
1252	R.CAKEGVGEETLSPRRKS*PTAPS*PQAYSETKK.N	CGNL1_MOUSE	512065960		21.9651								23.0468
1253	R.RLEES*EGELRKSLEELFQVK.M	CGNL1_MOUSE	512036706	21.1448							20.5699	20.3812	20.352
1254	R.RKSPTAPS*PQAYSETKK.N	CGNL1_MOUSE	500225551	29.8893	29.6458	29.3681	29.4746	29.7674	29.7209	29.5851	29.6538	29.4748	29.9778	29.6528	29.3914
1255	R.S*RSVDSAFPFGLQGNTEYLTEFSR.N	CGNL1_MOUSE	500611097	25.9805	25.5279	25.3415	24.9588	25.4077	26.013	24.3643	25.8841	25.0096	25.5999	25.052	25.5275
1256	R.AAGSAQGSNQAPNSPSEGNSLLDQKNKLILEVS*ELQQQLQLEMK.N	CGNL1_MOUSE	512052946	22.5342	23.062	23.8047	23.5884	23.9641	24.7629	23.3457	23.5122	23.1023	22.6807	22.2604	22.9944
1258	R.AAGSAQGS*NQAPNSPSEGNSLLDQKNK.L	CGNL1_MOUSE	512061458	21.4765	21.9089				22.1959		20.7132
1259	K.KLKKDS*QENSDAELSSSEYIR.A	CHAP1_MOUSE	512040241					21.1853
1260	R.KTALPLS*PEHWK.A	CHAP1_MOUSE	512035057		22.4519	23.2464	22.4731	20.44		22.0698	21.9026	22.0676	21.3791
1261	K.AAPVPCPERVDPPCELPELEKPERGPSPES*VK.S	CHAP1_MOUSE	512042596	25.3245	24.7294	25.5205	24.9482	24.4319	23.3177	25.17	25.3483	25.3533	24.6994	25.0296	24.7151
1262	R.RPGPPLS*PEIR.S	CHAP1_MOUSE	354495876	23.8339	21.7089	22.2196	22.5975	21.707	21.2074	23.5046	22.9334	22.7666	22.4432	23.1155
1263	K.LKKDS*QENSDAELSSSEYIR.A	CHAP1_MOUSE	512039542	22.5048	22.6869	22.9293	22.9911	21.9417	22.711	22.6178		22.1466		22.8236	22.04
1264	R.SPYGSRS*PFEHS*AEHRSTPEHTWSSR.K	CHD1_MOUSE	512053131	22.8282	22.7434	22.9591			22.0311	22.3597	22.3304				23.2533
1265	K.KRQIDSS*EDEDDEDY*DNDKR.S	CHD1_MOUSE	512036953	21.7379	22.4311	22.1264	22.6204	22.3059		22.007	21.5191	22.1701		22.8456	21.7986
1266	R.SRRYS*GS*DSDSISER.K	CHD1_MOUSE	512051291									22.1279
1267	R.S*PYGSRSPFEHSAEHR.S	CHD1_MOUSE	512042484	24.9618	25.1511	25.2894		24.5552	24.2261	25.1837	25.2386	24.9086	24.0407	25.5501	25.1376
1268	R.SPYGSRS*PFEHSAEHR.S	CHD1_MOUSE	500621345				25.3313
1270	K.WKQDPS*EDEQEQGTS*AESEAEQKKGK.A	CHD2_MOUSE	512049738					20.4109		22.0607
1272	R.LKDEHGLEPAS*PRHS*DNPS*EEGEVKDDGLEKSPTKKK.Q	CHD2_MOUSE	512043423	22.3578		22.0583		22.9855		22.8036		22.3417		23.1534	23.6024
1273	R.LKDEHGLEPAS*PRHS*DNPS*EEGEVKDDGLEKSPTK.K	CHD2_MOUSE	512034300	22.9732	23.8114	23.9203	23.4103	23.1757		23.6814					22.8445
1274	K.WKQDPS*EDEQEQGTSAESEAEQKKGK.A	CHD2_MOUSE	512042360					22.4943		22.6307		21.7139	23.1557	23.0777	22.2883
1276	K.WGQPPSPT*PVPRPPDADPNTPSPKPLEGRPER.Q	CHD4_MOUSE	475865558	25.4093	24.8508	25.8274	24.5107	23.6351	24.187	24.9964	25.5939	25.6478	24.7291	24.7277	25.2
1277	K.WGQPPSPT*PVPRPPDADPNTPS*PKPLEGRPER.Q	CHD4_MOUSE	450671684	25.2486	25.3051	25.4996	24.7965	24.4662	24.8325	25.3164	25.6217	25.244	24.2803	24.9051	25.0526
1279	K.EDNS*EGEEILEEVGGDPEEEDDHHMEFCR.V	CHD4_MOUSE	354629454			21.5493						21.2338
1280	R.WSMPELAEVEENKKMS*QPGS*PSPK.T	CHD4_MOUSE	346213108	23.0323	22.3504	22.9129	22.3267	22.5833		23.5701	23.4444	23.519	22.5318	23.3221	22.7003
1281	K.LILNQS*DEEEEENEDETLAIVASATEKPEVLDFPKPTVNIPR.G	CHD6_MOUSE	512042285		21.6633	21.5457		21.8209
1282	R.HFST*LKDDDLVEFSDLESEDDERPR.S	CHD8_MOUSE	512076546	22.7881	23.4759	23.2958		22.7564		23.0149	23.0488	23.2939	21.5709	22.4909	22.9952
1283	R.TASPSPLRPDAPVEKSPEEST*VQVPNLESLTLKLEDEVVAR.S	CHD8_MOUSE	512054206	21.7814	21.3826	20.8506				21.7372	22.238		21.6349		21.7092
1284	R.LGT*GGGGSPDKSPSAQELKEQGNRLFVGRK.Y	CHIP_MOUSE	512067259						21.3062	20.3885				20.9135	21.6715
1285	R.LGTGGGGSPDKS*PSAQELKEQGNRLFVGR.K	CHIP_MOUSE	512051173	23.9642	24.5892	24.5703	24.8503	24.3365	25.0398	24.598	24.6391	24.9838	25.3073	24.7653	25.5176
1286	R.LGTGGGGSPDKSPS*AQELKEQGNR.L	CHIP_MOUSE	500611517	24.7399	24.6806	27.7735	25.1538		25.1915		24.705	24.1822	25.3295		27.5532
1287	R.LGT*GGGGSPDKS*PSAQELKEQGNR.L	CHIP_MOUSE	512036265					21.7179
1288	R.SLPSASTSKAT*ISDEEIERQLK.A	CHM2B_MOUSE	512051381				20.0385	21.9274	20.1836						21.1622
1289	K.AT*ISDEEIERQLK.A	CHM2B_MOUSE	500613215				20.8863	20.9351					21.91		20.7572
1290	K.APSKVT*DALPEPEPAGAMAASEEGEEEEDEEDLEAMQSR.L	CHMP3_MOUSE	512057325				20.6668
1291	R.ILDAELEAELEKLSLSEGGLIPS*SKSPK.R	CHMP7_MOUSE	512055948	21.432	20.778	21.0489					20.6936	20.3984
1292	R.ILDAELEAELEKLSLSEGGLIPS*SKSPKRQLEPTL.-	CHMP7_MOUSE	512050109			21.5386	22.0996	21.3952	21.1459	21.592	21.3574	22.1052	21.2962		22.1481
1293	R.ILDAELEAELEKLSLSEGGLIPSS*KSPK.R	CHMP7_MOUSE	500612537					20.6726		20.9844
1294	K.IS*ASLKQALDKLK.L	CHRD1_MOUSE	377440674	20.4543	20.4318		20.144			20.2312			20.033
1295	R.RKTS*DFNTFLAQEGCTR.G	CHRD1_MOUSE	512042665		22.4214	22.3692	22.4756	21.3949	22.1113	22.2821	22.2436	22.1374	21.7387		22.5871
1296	R.RKTSDFNT*FLAQEGCTR.G	CHRD1_MOUSE	500602760											20.5661
1297	K.RRTT*DFSDFLSIVGCTK.G	CHRD1_MOUSE	366431221	20.8066	21.125	20.0378	21.0753		21.2642	20.8941	21.2057	20.4402	19.9365	19.6013	21.5941
1298	K.LSSGS*EEDKKEEDSDEIKIGTSCK.N	CHRD1_MOUSE	512039973				23.179			22.7887			22.8402
1299	K.LSSGSEEDKKEEDS*DEIKIGTSCK.N	CHRD1_MOUSE	512039939		22.761				22.8819		21.659
1300	R.T*RTFSATVR.A	CHSP1_MOUSE	367058268	28.3626	28.6702	28.7882	28.9961	28.8029	29.4749	28.113	28.5394	27.9763	28.8599	28.3045	29.0168
1301	R.T*RDRSPSPLR.G	CHSP1_MOUSE	499571254	28.5621	28.434	28.1578	28.3063	28.353	28.3318	28.3665	27.9707	28.0636	28.3402	28.3462	27.6656
1302	R.DRSPSPLRGNVVPS*PLPTRR.T	CHSP1_MOUSE	512037733	28.1002	27.7891	26.5947	28.0896	27.1129	27.8359	28.1546	28.1635	28.0856	28.2184	28.2483	27.6743
1303	R.T*RDRSPSPLRGNVVPSPLPTRR.T	CHSP1_MOUSE	512045831	21.8854	20.3558		22.0982		21.8332		22.2589	21.4367	21.1515	22.326	21.4122
1305	R.DRS*PSPLRGNVVPS*PLPTRR.T	CHSP1_MOUSE	512037089			21.5335
1306	R.DRS*PS*PLRGNVVPSPLPT*R.R	CHSP1_MOUSE	354629707	23.2915	24.4747	24.1242	23.7388	23.8844		22.678	21.7527	22.9246			24.0106
1307	R.T*RDRSPS*PLRGNVVPS*PLPTR.R	CHSP1_MOUSE	512047421	24.9434	25.4256	25.3058	24.913	24.9904	25.0996	23.9082	24.8167	24.6573	23.2392	24.0743	25.5221
1308	R.DRSPS*PLRGNVVPSPLPTR.R	CHSP1_MOUSE	500606241	23.8472	23.8524	23.4908	23.4656	23.2649	23.9324	23.8947	24.143	23.1257	23.8614	23.3029	23.5414
1309	R.T*RDRSPSPLRGNVVPS*PLPTRR.T	CHSP1_MOUSE	512051869	28.8785	28.9967	27.5557	28.9498	28.5435	28.6059	29.1327	28.7519	29.2539	28.7472	28.9696	28.7565
1310	R.DRSPS*PLRGNVVPSPLPT*RR.T	CHSP1_MOUSE	512046719	29.097	29.3144	29.156	29.0895	29.1712	29.1861	29.3607	29.3088	29.5024	29.1438	29.1223	29.3538
1311	R.T*RDRSPSPLRGNVVPSPLPTR.R	CHSP1_MOUSE	512051683	22.6465	22.3866		21.818	20.8884	22.0196	21.8874	21.9533	22.0222	22.5913	21.9543	21.7629
1312	R.T*RDRSPS*PLRGNVVPSPLPTR.R	CHSP1_MOUSE	500224504						24.4457		24.7387			24.8089
1313	R.DRS*PSPLR.G	CHSP1_MOUSE	450655631	25.9891	25.359	26.4638	26.3997	25.8973	26.9559	26.1454	25.9819	25.8516	26.6459	25.735	26.0433
1314	R.T*RDRS*PSPLRGNVVPS*PLPTRR.T	CHSP1_MOUSE	512036963	29.5912	29.7765	29.5785	29.5254	29.6172	29.4485	29.053	29.3099	29.2038	28.8848	29.1563	29.8817
1315	R.DRS*PS*PLRGNVVPSPLPTR.R	CHSP1_MOUSE	354257861				24.5403							24.1945	24.68
1316	R.GNVVPSPLPT*RR.T	CHSP1_MOUSE	353831405	26.2848	25.9773	26.0419	26.147	25.876	25.9224	25.3775	25.5925	24.9735	25.7591	25.7554	25.7865
1317	R.T*FSATVR.A	CHSP1_MOUSE	448195389	22.3006	21.9305	21.8404	22.804	22.4633	23.313		22.348	21.927	22.1695	21.6222
1318	R.DRS*PS*PLRGNVVPSPLPT*RR.T	CHSP1_MOUSE	500223412	29.6769	30.0024	30.0505	29.7287	29.8336	29.422	29.3339	29.3203	29.3094	28.6507	29.1411	30.3982
1319	R.DRS*PSPLRGNVVPS*PLPTR.R	CHSP1_MOUSE	500226841	24.449	24.7177	24.3915		24.4751	24.099	24.8944	24.6537	24.9202	24.2403
1320	R.DRS*PSPLRGNVVPSPLPT*R.R	CHSP1_MOUSE	500603703		22.9508	23.7808	22.8166	23.2596	24.2462	21.7325	23.1241	21.4561	22.6561		23.2318
1321	R.T*RDRSPSPLRGNVVPS*PLPTR.R	CHSP1_MOUSE	512047549	24.5961	24.9573	21.4781	24.6503	24.3037	22.2712	24.9385	20.5666	25.2955	23.8699		21.07
1322	R.RRADS*ESEEDEQESEEVR.L	CI078_MOUSE	512036373										23.8132
1323	R.RADS*ESEEDEQES*EEVRLKLEETREVQNLR.K	CI078_MOUSE	512050435		21.6753	21.9983	21.3096
1324	R.RRADS*ESEEDEQES*EEVRLKLEETREVQNLR.K	CI078_MOUSE	512050034	21.0783	21.5769	23.1394	22.5773	22.4396	21.8444	22.3997	22.2856			20.9958	23.1697
1325	K.ARPLRVGDT*EKPEPERSPPNR.K	CI078_MOUSE	512036700	26.7777	27.3432	27.1687	27.5286	26.9101	27.1049	27.2153	27.227	27.248	27.0746	27.3836	27.1452
1326	R.RRADS*ES*EEDEQESEEVRLK.L	CI078_MOUSE	512049253	21.3948				21.4304		22.2156				20.7971
1327	R.VGDT*EKPEPERSPPNR.K	CI078_MOUSE	347457203	27.1086	27.4937	27.134	27.3417	27.0722	27.0079	27.3211	26.8618	27.6612	26.6999	27.4081	26.8822
1328	R.FAELPEFRPEEVLPSPT*LQSLATSPR.A	CIC_MOUSE	366550147	23.1248	23.3784	23.3758	23.7363	23.1194	22.9233	23.196	23.3314	23.4029	23.2885	23.1579	22.3462
1329	R.SS*PPPPLPAEERPGTKGPETASKFPSSSSDWRVPGLGLESR.G	CIC_MOUSE	512041674	24.3366	22.609	24.4626		22.8193	21.6349	23.8306	23.9067	23.0736	22.8016	23.6592	23.008
1330	R.KNSTDLDSAPEDPTS*PKRK.M	CIC_MOUSE	512076400			22.5911	21.6645	22.3844		22.5457
1331	R.KNST*DLDSAPEDPT*SPKRK.M	CIC_MOUSE	504229689	24.6709	24.3107	24.591	25.1619	24.9176	24.907	24.6673	24.4557	23.8572	24.7916	24.905	24.7775
1332	K.RKNSTDLDS*APEDPT*SPKRK.M	CIC_MOUSE	512049490	23.5207	23.1936	24.0402	24.6642	24.2611	23.6344	24.2098	23.5968	24.4388	24.2061	24.4976	23.8809
1333	K.NSTDLDSAPEDPT*SPKRK.M	CIC_MOUSE	391160587	23.4265		22.8574		23.6905				22.3849
1334	R.KVFS*PVIR.S	CIC_MOUSE	366422979	23.5094	22.5449	23.3823	23.9283	23.3763	23.3075	23.1244	23.3034	22.9104	23.8393	23.8353	23.7699
1335	R.LASS*EGFQKPSASLS*QLES*QNQLLQERLQAEER.E	CING_MOUSE	512066510	25.9362	26.3408					26.5275		26.4895		26.0189
1336	K.CLTPPPS*KDNAPALNIEDLIEKLQAGVMVKDQISDIR.I	CIP2A_MOUSE	512042307								19.0992
1337	K.CLTPPPS*KDNAPALNIEDLIEKLQAGVMVK.D	CIP2A_MOUSE	512034763			21.096	20.5573			20.6452	22.3838	21.9891	17.862	20.5148	21.2605
1338	K.SGFARPGDLEFEDFSQVINRVPSDSSLGT*PDGRPELR.A	CIP4_MOUSE	512051498	25.5637	25.752	24.8683	23.8152	25.7869	26.5306	25.0271	25.5727	24.5009	25.0203	24.8726	25.0066
1339	K.NKPRPPSLSLLGGHLPSTLSDGPS*SPR.S	CIP4_MOUSE	512040642				20.8983		20.4586				20.9818	21.8796
1340	K.MALLVDLLRGPNS*PPPGMPLR.H	CJ088_MOUSE	512035531	20.039	21.6313	19.6794	21.2149			20.5234	19.9283		19.8895	20.8257	21.4192
1341	R.GSKGGHGAASPS*DKGAHPSGGADDVAK.K	CKAP4_MOUSE	512037736		25.58	25.058	24.5224				24.4339		24.2327	24.5415	24.3573
1342	K.GGHGAASPS*DKGAHPSGGADDVAK.K	CKAP4_MOUSE	500615948			24.3677	24.0947	23.2725		24.5415	23.9626			23.4288
1343	R.ART*ESRDVDSRPEIQRLDT.-	CKLF4_MOUSE	512058980	20.999
1345	R.KRQPPSSSEDS*DEELQR.C	CL043_MOUSE	512043024		23.4153	24.2954	22.6999	24.7308				24.6155	24.3776	23.6558
1346	K.GKIEILDS*PASKK.K	CL045_MOUSE	512037023	23.6104	21.6741	22.5473	22.7997	22.2229		22.615	22.3189		21.9363	23.0495	21.0134
1348	R.GVTEAIEKFS*FRSQEDLNEPIKR.D	CLAP1_MOUSE	512034461	23.0071	21.942	21.7735	22.6777	22.6906	23.533	21.4025	22.1092	22.0177	22.3386	21.4179	22.5839
1349	K.NSSNTGVGSPSNTIGRTPS*RHPSSR.T	CLAP1_MOUSE	512051372	25.6981	26.0178	25.2054	26.217	25.865	26.2189	25.3292	25.2407	20.7895	25.4731	26.1904	25.8839
1350	R.RYEPYGMY*SDDDANSDASSVCSER.S	CLAP1_MOUSE	367683725		24.4105	24.4956	25.2687	25.4467	24.518	24.5925	24.3938	24.4824	24.6299	24.7963	23.8464
1351	R.RRYEPY*GMYSDDDANSDASSVCSER.S	CLAP1_MOUSE	512078511	22.8364	23.5403	23.4001	24.3116	24.1859	23.3789	24.1549		23.2638	23.4409	24.1291	22.9796
1352	K.FS*FRSQEDLNEPIKR.D	CLAP1_MOUSE	346224952	22.026	21.412	22.0013	20.7383				20.3016
1353	R.DGKKDCDIVS*RDGGAASPATEGRGGSEIEGGR.M	CLAP1_MOUSE	512034613				22.9247	22.905	22.9678	21.728	21.092		22.6082	22.0797	20.9154
1355	R.SSSS*SQESLNRPLSAKR.S	CLAP1_MOUSE	512043184				22.2446						22.4115	23.0141
1356	R.SSSSSQES*LNRPLSAKRSPTGSTASR.G	CLAP1_MOUSE	512042968	25.3722	25.8535	26.133	26.2349	25.5191	24.1454	26.2196	25.9357	26.2715	26.0765	26.0791	25.7242
1357	R.VLS*TSTDLEAAVADALKKPVR.R	CLAP1_MOUSE	347508364	22.4823	21.5567	21.0012	21.7837	20.8962	21.7465	21.3359	22.44	21.554	21.0216	22.0237	21.5312
1358	R.S*SSPGKLLGSGLAGGSSR.G	CLAP1_MOUSE	354291663	24.2307	24.0968	24.3129	24.7277	24.5762	24.2938	24.0583	23.8118	23.666	24.3864	24.6243	24.3393
1360	R.S*RSDIDVNAAASAK.S	CLAP1_MOUSE	342608824	22.2404
1361	R.DGKKDCDIVSRDGGAAS*PATEGR.G	CLAP1_MOUSE	512038896		22.9441	22.4359	23.0441	22.9661				22.5185	22.9074	23.1999	22.8398
1362	R.SSS*SSQESLNRPLS*AKRSPTGSTASR.G	CLAP1_MOUSE	512057612	23.5115	23.2866	22.8226	22.5955	23.7111	22.5892	23.3973	22.9558	23.3004	23.4026	23.1896	21.9969
1363	R.AGGDAADGSQPALDNKASLLHSMPLHS*SPR.S	CLAP2_MOUSE	512040188	22.2948	22.0089			22.5421		22.0538	22.8523	21.5735	23.2336	22.4529	23.0922
1364	R.RRYESYGMHSDDDANS*DASSACSER.S	CLAP2_MOUSE	512060384		23.7596		24.3601		23.0829	24.095				23.4841	22.6219
1365	R.S*KIPRSQGCSR.E	CLAP2_MOUSE	512067241	22.9884
1366	R.RYESY*GMHSDDDANSDASSACSER.S	CLAP2_MOUSE	512034350	22.5137	24.3812	23.1878	24.7411	24.8014	24.0568	24.6571	23.4072	24.3025	24.3327		23.3044
1367	K.SSGSVASLPQSDRSS*SSSQESLNRPFSSK.W	CLAP2_MOUSE	512047229	22.0647	22.2948	22.5883	22.1315	23.0051	22.1905	21.9204	22.0711	21.3329	21.8207	22.5317	22.2312
1368	R.EASRES*S*RDTSPVRSFQPLGPGYGISQSSR.L	CLAP2_MOUSE	512075402		23.5183	23.0592	22.5277	23.6891		23.475		22.7239			22.9721
1369	R.SGSPGRVLTT*TALSTVSSGAQR.V	CLAP2_MOUSE	512060336		21.3512							21.3305
1370	R.GVTEAIQNFSFRS*QEDMSEPVRRDPK.K	CLAP2_MOUSE	512040579	22.4711						22.2459		21.4873		21.1974	21.9596
1371	R.EASRESSRDTS*PVRSFQPLGPGYGISQSSR.L	CLAP2_MOUSE	512034010		23.7066	23.5466	24.6737	25.0365	23.8538	24.5617	22.8599	24.5408	24.6457	23.5455	24.2305
1372	R.EASPS*RLSVAR.S	CLAP2_MOUSE	500656913	23.713	23.6912	24.1199	24.7307	24.9331	25.2101	24.0146	24.0677	23.3068	25.2572	24.8644	23.6715
1373	K.ASLLHS*MPLHSSPR.S	CLAP2_MOUSE	512039942	23.7249	22.5418		23.4065	22.3351	23.3084	23.3483	23.3949	23.2621	23.1469	23.7743	23.3937
1374	R.ESS*RDTSPVRSFQPLGPGYGISQSSR.L	CLAP2_MOUSE	512065938		21.8489		22.8964	23.5505		23.4346	22.3822	23.0834	23.1863	22.5878	21.3396
1375	K.ITFITSFGGSDEEAAAAAAAAAAS*GAAPGKPPAPPQTGGPAPGR.N	CLASR_MOUSE	512060187	21.6723	20.1175	20.7863	20.7736				21.5521		20.7432	21.3084
1376	K.LTRPAAS*PAVGEKLK.K	CLASR_MOUSE	500658227	21.982	21.5792	22.3337			21.2198		21.565	21.2178			21.9784
1377	R.RDSPT*YDPYKR.S	CLASR_MOUSE	367045212			22.84				23.7542
1378	R.KIS*PPSYAR.R	CLASR_MOUSE	174407101	24.4021	24.5247	25.1016	25.7612	25.2726	25.1517	24.8095	24.987	25.0695	25.4573	25.2996	25.2247
1379	R.GRKIS*PPSYAR.R	CLASR_MOUSE	504226632	25.1738	25.8204	25.3843	26.1274	25.3803	24.6863	25.7616	25.5501	25.8778	25.7663	26.0918	25.4273
1380	R.SGTSEKKEVSPDSS*EAEELSDCLHR.L	CLCC1_MOUSE	512034917	23.0904	22.4143	21.94		22.6683		22.4694		21.8166			21.5383
1381	R.FHSGNKS*PEVLR.A	CLCC1_MOUSE	499571621	26.0926	25.0969	25.0286	24.8569	25.4284	26.1416	24.9965	25.1298	25.443	26.6886	25.3904	26.6748
1382	K.DVSGQVPSAGKS*SPTVDKAQLK.T	CLCC1_MOUSE	500188869	21.6689			22.1136	22.2876	21.7399				21.639
1383	R.QRFHSGNKS*PEVLR.A	CLCC1_MOUSE	512036942	24.4288	22.9096	23.4322	23.8041	23.0337	24.3816	22.5126	23.1128		22.5301	23.2628	23.4789
1384	K.KVSWS*GRDRDDEEGAPLLR.R	CLCN7_MOUSE	512049671					20.3587
1385	K.KVSWS*GRDRDDEEGAPLLRR.T	CLCN7_MOUSE	512064956				20.6395	20.7565	22.2239	20.5676
1386	K.GILRT*PDTIRR.F	CLH1_MOUSE	366601491	27.3858	26.9997	26.3828	27.6914	27.2111	26.9977	27.7333	27.1933	26.8968	27.9301	27.7072	27.0761
1387	K.GILRT*PDTIR.R	CLH1_MOUSE	354292192	22.9442	22.719		23.9052	23.5796	22.7574	23.4655	22.5638	22.0086	23.798	23.7397	23.1066
1390	K.TASESIS*NLSEAGSVKKGER.E	CLIP1_MOUSE	512067175	22.162		20.9249					21.3978				21.8766
1391	K.MKVEMMSEAALNGNGEDLNSY*DSDDQEKQSK.K	CLIP1_MOUSE	512049169	23.8242	24.0163	24.5049	23.8868	24.3663	23.3932	23.9404	23.6952	23.314	23.7161	23.6774	24.5836
1392	R.TASPLSTAAATMVSSS*PATPSNIPHKPSQSTAKEPSATPQISNLTK.T	CLIP1_MOUSE	512039373	23.3336	23.1088	22.3668	22.3555	20.7085	21.8774	22.8474	23.6528	22.5545	22.6097	23.4047	23.8367
1393	R.VMAAT*PASLKRSPSASSLSSMSSVASSVSSKPSR.T	CLIP1_MOUSE	512075277								21.7745
1395	K.HSSPVGRPS*VGSASSSVVASTSGSKEGSPLHK.Q	CLIP2_MOUSE	512052817	22.4263	21.8552					23.1053	23.3639	22.8671		23.1477	23.0769
1396	R.QPTAEGSGSDTHS*VESLTAQNLSLHSGTATPPLTGR.V	CLIP2_MOUSE	512059009	24.6647	23.7893	24.2336		22.7383	23.8463	21.6313	23.5101	22.6401	22.5345	22.9155	23.4324
1397	R.VLLLEANRHS*PGPER.D	CLIP2_MOUSE	354290123	25.181	24.7644	25.0661	24.6866	24.8389	24.2765	25.1914	24.874	25.0549	25.1728	24.6223	24.8533
1398	R.VLLLEANRHS*PGPERDLSR.E	CLIP2_MOUSE	500613122	24.1393	24.2397	24.4648	24.3513	24.1169	23.5614	24.6363	24.3048	24.4582	24.697	24.5921	24.5441
1399	R.KISGTT*ALQEALKEK.Q	CLIP2_MOUSE	366505941	23.8129	23.2001	23.7461	23.7015	23.7355	23.595		21.9175		22.9482	22.8088	22.5711
1400	K.TGNESGS*NLSDSGSVKRGDKDLHLGDR.V	CLIP2_MOUSE	512047391										21.5249
1401	R.KRS*RS*VEDDEEGHLICQSGDVLSAR.Y	CLK1_MOUSE	512039752				21.4074
1402	R.S*RS*HDRIPYQR.R	CLK3_MOUSE	512040575	23.8502	23.1345	22.9962	22.3805	23.0201		22.8361		22.632	20.9731	22.709	21.609
1403	R.DSDTY*RCEERSPS*FGEDCYGSSR.S	CLK3_MOUSE	512060173		22.1556	21.7368	20.8307								21.4487
1404	R.Y*RSPEPDPYLSYR.W	CLK3_MOUSE	342631476	24.4458	24.8856	25.0819	25.0857	24.8878	24.7152	24.9285	24.9232	24.989	24.927	24.8293	25.138
1405	K.RS*SRS*VEDDKEGHLVCR.I	CLK3_MOUSE	475875744		26.2444	26.5601	26.5881	26.3174	25.7103	26.4196		26.692	26.0212	26.1999	23.0962
1406	R.DSDT*YRCEERSPSFGEDCYGSSR.S	CLK3_MOUSE	512062753		21.7165	21.7781	20.9106	21.6942		22.3441	21.0688	22.497	20.7386	21.3281	22.0583
1407	R.SS*RS*VEDDKEGHLVCR.I	CLK3_MOUSE	499488254	22.2595		23.2718	23.3728	22.8575	21.6061	23.3816	22.9084	23.2689	22.7251	22.6462	22.3782
1408	R.S*SRSVEDDKEGHLVCR.I	CLK3_MOUSE	500940491		22.1055					22.9918	23.095	23.809	23.2774
1409	K.RYRS*PEPDPYLSYR.W	CLK3_MOUSE	367125138	23.3928	23.5128		23.5909	23.2926	23.0318	23.1251	23.2525	23.1396	23.8282	23.7527	23.7655
1410	R.KRS*RS*IEDDEEGHLICQSGDVLR.A	CLK4_MOUSE	377440364							22.0686			21.1685	21.8126	22.3016
1411	K.ASATSLS*GSDSETEGKQPCSDDFKDAFKADSLVEGTSSR.Y	CMTR1_MOUSE	512052901	22.6526	21.9837		22.7784		22.5229						23.7696
1412	R.HLSST*S*DDEPLSSVNHAAK.A	CMTR1_MOUSE	354629766				21.8616	21.3497					21.3239		21.3676
1413	R.HLSSTS*DDEPLSSVNHAAK.A	CMTR1_MOUSE	354274490	26.2227	27.1165	27.149	27.2936	26.9722	26.7246	26.7798	26.8359	26.8961	26.69	26.9345	26.8782
1414	K.TTQENGHISPENQGVDIT*TYQELNLVAEPQKVNKIEIHYAK.T	CND2_MOUSE	512077359			21.5851
1416	R.KGS*ESPNSFLDQESQR.R	CNKR3_MOUSE	512062837						21.1235
1418	K.ALADLIEKELSVQDQPSLSPTS*LQNASSHTTTAK.G	CNOT4_MOUSE	512035010		21.172	21.881			20.838	21.464	20.7139	21.0511
1419	K.SNPVIPISSSNHSARSPFEGAVT*ESQSLFSDNFR.H	CNOT4_MOUSE	342645005	21.0085	20.6826			20.1931			21.3877				19.961
1421	R.TGRS*REVLELGQVLDTGKR.K	CNPY4_MOUSE	377440381	22.5478					21.091		21.1493	20.3193			22.2927
1422	R.IVSEKPT*TQARSPR.A	CO052_MOUSE	512041481	24.7316	24.523	25.0799	25.2178		25.0045	24.8717	25.31	23.7978	25.0762	25.4472	25.1698
1423	K.LARSPPT*RKDDAAPNLHSEAR.Q	COBL_MOUSE	512037274	23.6827	21.8842
1424	R.S*HLSPSQTEHSQPFVR.T	COBL_MOUSE	512034210	21.2052							20.9584
1426	R.ITVEKDPDSALGISDGET*S*PSSKGKTQEGR.S	COBL1_MOUSE	512058824		23.9775	24.0386	22.3471	22.8982				23.9648		21.7052	22.5935
1427	K.SVHTAPGPAPKEPT*IKEVQRDPQLSPEQHPSSLSER.T	COBL1_MOUSE	512035762	24.5398	24.2843	24.8617	24.4603	24.3171	23.8631	23.0464	24.6676	24.5629	24.3569	24.218	24.7978
1428	R.SQGTS*TYVQDRLPEKEPACTYGNNVPLSPVDGSNKNPAASYLK.N	COBL1_MOUSE	512045293	22.9155	24.3666	23.8821	22.9498	23.6715	23.6063	22.8641	23.0616	22.6429	22.797	22.4891	24.9026
1429	K.RQSS*LTFQSSDPEHVR.Q	COBL1_MOUSE	499569702	24.3743	23.0266	23.0173	21.78	22.4296	24.1859		23.4616		22.937	22.9801	24.0615
1430	R.QSSLT*FQSSDPEHVR.Q	COBL1_MOUSE	499569591	21.1764					21.0907						21.4559
1431	K.EVQRDPQLS*PEQHPSSLSER.T	COBL1_MOUSE	500186142					21.5427	21.7656	22.3633			22.4848
1432	R.ITVEKDPDS*ALGISDGETSPSSKGK.T	COBL1_MOUSE	512034700	21.5132	21.7338			23.0235	23.1551				23.2073	22.8021	22.9379
1433	R.THSAPLPNIS*KADDDIIQKPAETSPPPVAPKPMTLR.A	COBL1_MOUSE	512049318	25.5487	24.8535	25.2082	24.8248	24.2445	24.5017	25.0749	25.6828	25.4855	25.1446	24.9683	25.3241
1434	R.ITVEKDPDSALGIS*DGETSPSSKGKTQEGR.S	COBL1_MOUSE	512062839	23.4332	23.7343	23.3493	24.0471	24.0913	23.973	23.3509	23.0426	23.816	24.3788	23.8492	24.2154
1435	R.ITVEKDPDSALGIS*DGET*SPSSKGK.T	COBL1_MOUSE	512062950		21.5769			20.0019		21.2094		20.6251			20.9169
1436	M.AS*GVAVS*DGVIKVFNDMKVRK.S	COF1_MOUSE	512052928								19.6844			19.6826
1439	K.S*GSTDSLNPRPQTTISPADLHGMWYPTVRR.T	COG3_MOUSE	512044921	23.3642		22.296	23.3844		23.1484	23.3075	23.1453	22.9277	23.1685	23.824
1442	K.VT*GSPAEEDEEETKKK.S	COIL_MOUSE	354275886					23.5842		23.0354			24.188	23.7354	24.2805
1443	K.RQEDS*GQNEKASDLETKLLPDETGR.T	COIL_MOUSE	512051558	21.7813	21.8353	21.6184	21.5425	21.7437	21.7196	21.2399	22.1897	22.5597	20.8104	21.9752	22.4348
1444	R.RGS*NPKIYEGAAR.K	COMD2_MOUSE	512058819			22.0848	24.4516	23.2705	22.3277	22.7308		22.4612	23.9259	23.4844	22.1329
1445	K.VVDGLEKAVYQGPGS*SPVKS.-	COMT_MOUSE	500611335				22.0316	21.7375	22.3653			21.6175	22.3972	22.3724
1446	R.KKNLS*PGAVESDVR.G	COPA_MOUSE	424787892		22.1977		22.0352	21.8098		21.6632		22.372		22.1081
1447	R.NVMEEAKGFQPSRPTAQQEPDGKPASS*PVIMASQTTHKEEK.S	COPB2_MOUSE	512033660	25.2745	24.9824	25.7264	24.8508	23.6287	23.8707	25.1195	25.4955	25.3336	24.7727	24.9206	25.7131
1448	K.GFQPSRPT*AQQEPDGKPASSPVIMASQTTHKEEK.S	COPB2_MOUSE	512047937	28.4206	28.0387	28.6649	27.987	27.234	27.6543	28.3553	28.7192	28.3878	28.0477	27.9443	28.5815
1449	R.KGSTSSTSSSS*SSSVIDPLSSVLDGTDPLSMFAATSDPAATGTVTDSSR.K	CP062_MOUSE	354265367					21.1749
1451	R.S*RDRHDDYYRER.S	CPSF6_MOUSE	450677462												23.5527
1452	K.S*KDPGSPQLNQEAMADGVEGTPWSAEKPR.R	CPZIP_MOUSE	500221629	25.6758	26.1029	25.577	26.1439	26.1272	25.8741	25.8345	26.1396	24.861	25.2821	25.5937	26.2794
1453	K.LQANLAFDPAALLPGAS*PKSPGLK.A	CPZIP_MOUSE	507776461												20.3354
1454	R.NTCNST*EKPEELVRTPEEANAGEK.V	CPZIP_MOUSE	500224388		23.5175		23.3533		22.9848	22.4733	21.4342
1455	K.AIVS*PFHSPPSTPSSPGIR.S	CPZIP_MOUSE	464850775	23.3207	24.0185	22.4021	24.3142	23.8393	22.5197	21.5403	23.8271		22.9727	23.6259	23.8593
1456	K.QKEEAPLEPSCS*PGADHAAGEITSEIQNEK.A	CPZIP_MOUSE	500185526				19.6836
1457	R.RRNTCNS*T*EKPEELVRTPEEANAGEK.V	CPZIP_MOUSE	512039834		23.8479	22.2624		21.9221							23.8445
1458	K.VKSS*PLIEKLQANLAFDPAALLPGASPK.S	CPZIP_MOUSE	512039436				20.5579
1459	R.RRNT*CNST*EKPEELVRTPEEANAGEK.V	CPZIP_MOUSE	512039833						22.259		21.8609
1461	R.RDSSES*QLASTESDKPTTGR.V	CR025_MOUSE	221695635	26.4745	26.4522	26.4087	27.2056	26.7719	26.3249	24.0497	24.6382	25.3624	26.0687	26.4325	24.7505
1462	R.RDSS*ES*QLASTESDKPTTGR.V	CR025_MOUSE	342629243				22.0973
1463	R.TEERKTS*GPPKGPSK.A	CRIP2_MOUSE	512035776	24.3435			24.2606	24.7468					23.7603	24.0211
1465	R.S*QPPSPGLIASPAPPDLDPEAVRDALRDFLQELR.S	CROCC_MOUSE	512043370	20.4935		20.8082	21.8015	20.3245	20.0112	21.4853
1466	R.TNSDSALHQSTMT*PSQAESFTGGSQDAHQKR.V	CRTC1_MOUSE	512061354	23.1149		22.4467									22.855
1467	R.RTNS*DSALHQSTMTPSQAESFTGGSQDAHQKR.V	CRTC1_MOUSE	512058771	22.3956		21.4391
1468	R.ALSSGPAS*PKRKLEAAEEPPGEELTKR.A	CRY2_MOUSE	512036602		21.912	22.6145	21.5701					22.0947			21.2522
1469	R.SRWAESGPGTSPESGDDEVSGSS*PVSSGVNLFANDGSFLELFKR.K	CS043_MOUSE	512044932		24.649		24.1678	25.1369	23.9797	25.0451	24.4764	24.0987		24.1814
1471	R.SRWAESGPGTSPESGDDEVSGS*S*PVSSGVNLFANDGSFLELFKR.K	CS043_MOUSE	512066046		20.9236
1472	R.WAESGPGTSPESGDDEVSGSSPVSS*GVNLFANDGSFLELFKR.K	CS043_MOUSE	512049201	23.1808	23.6728	23.5522	23.0102	23.9161	22.5187	23.5565	23.1839	23.2981	22.7411	23.5015	23.0753
1473	R.SRWAESGPGTS*PESGDDEVSGSSPVSSGVNLFANDGSFLELFKR.K	CS043_MOUSE	512077370	23.9191		24.5347							23.0769		24.3849
1474	R.SRWAESGPGTSPESGDDEVSGSSPVS*SGVNLFANDGSFLELFK.R	CS043_MOUSE	512060355	20.3627		21.401				20.6355	20.6607
1475	R.MIANS*LNHDSPPHTPTR.R	CS047_MOUSE	512040267	22.7718	21.6681	22.9804	23.1039	22.0541	22.7849	23.2641	22.9929	23.3473	20.9666	22.8782	22.4729
1477	K.TT*SPNKGKDKEAEDGIIAYDDCGVK.L	CSDE1_MOUSE	512035837	24.4389	24.4662	24.019	23.3075			24.7478	24.6549	25.0217		23.8845	23.6777
1478	K.IHPMAYQLQLQAAS*NFKSPVK.T	CSK2B_MOUSE	348496722				21.9016							22.7033
1479	R.LLTFQGSELSPELQAAMAGGGSEPLPLPPARSPSQES*IGAR.S	CSKI2_MOUSE	512057420		23.9313	23.5192	24.1863		23.3456			23.4024	24.1421		23.3458
1480	R.VGLSPDS*PAGDRNSVGSEGSVGSIR.S	CSKI2_MOUSE	367648946		21.3855			22.2596		21.7812		21.7382	22.1977	22.4448
1481	R.SRGSGHS*QEQPVPQPSVGDPSAPQER.N	CSKI2_MOUSE	499570586				21.8719	21.4864							21.5898
1482	R.LLTFQGSELSPELQAAMAGGGSEPLPLPPARSPS*QESIGAR.S	CSKI2_MOUSE	500613631	23.6516				23.7607		23.5655	23.2872			23.906
1483	R.NQIHVKSPPREGSQGELT*PANSQSR.M	CSN1_MOUSE	367124869	23.2125	25.7573	26.0129	25.6352	24.8656	25.2876	25.4708	25.5638	26.1438	24.6853	25.4489	25.6354
1484	K.S*PPREGSQGELTPANSQSR.M	CSN1_MOUSE	347336251				21.9612	21.8896	22.8713					22.1769	20.9075
1485	R.QVPVMQGAGMQGAS*MQGGSQPGGFSPGQSQVTPQDHEK.A	CSTF2_MOUSE	512075437								20.9016		21.541	22.0569
1486	K.AVKRPNEDS*DEDEEKGAVVPPVHDIYR.A	CSTF3_MOUSE	377344721	28.4795	28.4122	28.7003	28.3986	28.1155	28.1261	28.5994	28.4103	28.3987	28.1863	28.3495	28.4417
1487	K.RPNEDS*DEDEEKGAVVPPVHDIYR.A	CSTF3_MOUSE	221696832	27.6779	27.548	27.7578	27.5311	27.0741	27.1159	27.7853	27.4582	27.7203	27.0533	27.6089	27.3529
1488	K.QGGGQPSS*FSPGQSQVTPQDQEKAALIMQVLQLTADQIAMLPPEQR.Q	CSTFT_MOUSE	512057350			20.9799	21.9362						19.7279	20.5954
1489	K.QGGGQPSSFSPGQS*QVTPQDQEKAALIMQVLQLTADQIAMLPPEQR.Q	CSTFT_MOUSE	512049545					20.5065		21.2744
1490	R.GDTSHSPT*PGKVSSPLSPLSPGIKS*PTIPRAER.G	CT2NL_MOUSE	512036279		22.4817	22.936	22.6488	22.0875	22.6974	22.523	23.1419	21.1268	22.1061	22.791	23.0419
1491	R.HKFQS*QADQDQQAS*GLQSPPSRDLSPTLLDNSAAK.Q	CT2NL_MOUSE	512086174	24.5562	24.7175	25.4075	25.1742	25.3584	24.8968	25.3109	24.78	24.8926	24.8532	25.0854	25.1472
1492	R.GDTSHSPTPGKVSSPLSPLS*PGIKSPTIPR.A	CT2NL_MOUSE	367691377	26.6768	26.0273	25.7791	26.4473	25.398	25.6849	26.3971	26.3518	26.083	25.8463	26.1426	26.1119
1494	K.VSSPLSPLSPGIKSPT*IPRAER.G	CT2NL_MOUSE	512035840	25.1099	24.4719	24.7755	25.0046	24.4682	24.6469	25.0173	25.0482	24.8824	25.0333	24.8968	24.99
1496	R.GDTSHSPTPGKVSS*PLSPLSPGIKS*PTIPRAER.G	CT2NL_MOUSE	512049605			21.3891
1497	K.VSSPLSPLS*PGIKSPTIPR.A	CT2NL_MOUSE	347460315	23.8062	23.1916	23.2622	23.4429	22.9907	22.9751	23.5682	23.0903	23.3505	23.4714	23.0386	22.4783
1498	R.FT*NQGPIKPVSPNSSPFGTDYR.N	CT2NL_MOUSE	512040049		21.6008				21.682	21.8463		21.4114	22.4593	21.7058	21.1461
1499	R.GDTSHSPTPGKVSSPLSPLS*PGIKSPTIPRAER.G	CT2NL_MOUSE	512035399	25.6202	25.3478	24.4569	25.5808	24.7766	25.3276	25.5286	25.3466	25.5361	25.6806	25.5816	25.4999
1500	R.HKFQSQADQDQQASGLQS*PPSR.D	CT2NL_MOUSE	354293209											22.4263
1501	R.HKFQSQADQDQQAS*GLQSPPSRDLSPTLLDNSAAK.Q	CT2NL_MOUSE	500619154	26.8865	26.7408	27.0683	27.0431	27.0457	26.8747	27.0474	26.8228	26.7279	26.9417	26.934	26.9409
1502	R.GDTSHSPTPGKVS*SPLSPLSPGIKS*PTIPR.A	CT2NL_MOUSE	367153851	24.3969	23.6469	22.5261	23.0972	23.5365	23.1703	23.0562	23.9238	22.9058	22.8508	23.4929	24.004
1503	R.HKFQSQADQDQQAS*GLQSPPSR.D	CT2NL_MOUSE	500655252	23.0437					23.177			22.0345	23.2109
1504	R.YPPGIVGVAPGGLPPAMEGIIPGGIPVTHNLPTVAHPS*QAPSPNQPTK.H	CTBP2_MOUSE	354279600	25.0706	24.7029	24.8461	24.9778	23.0556	22.6129	24.6371	24.464	24.2686	23.9367	25.6205	24.7598
1505	R.THT*GEKPY*ACSHCDKTFRQK.Q	CTCF_MOUSE	512043409	24.4297	25.1058	24.6922	24.5101	24.5279	25.1828	24.6529	25.1126	25.0709	24.0954	23.4488	25.0624
1506	R.AAASPLGESGPSIHPHDKGSDLDTQEEGERDS*LCGLGNGSVDRK.E	CTDP1_MOUSE	512047924	21.7636		22.3595	21.0751	21.3712		21.1845		22.0471			21.9918
1508	R.SRTS*VQTEDDQLIAGQSAR.A	CTNA2_MOUSE	342638554	26.3601	26.5093	25.9175	27.0845	26.6542	27.1748	26.3472	26.0422	25.9645	27.0431	26.7176	26.4222
1509	R.SRT*SVQT*EDDQLIAGQSAR.A	CTNA2_MOUSE	346240710	22.4132	23.1324	22.0115	22.6398	23.1831	23.7262	22.0909	21.589	21.1532	22.2132	22.4563	22.3709
1510	K.KRLS*VELTSSLFR.T	CTNB1_MOUSE	346253452	24.1097	23.5092	22.7163	24.709	23.1092	24.4779	23.6947	23.8048	23.6247	23.7217	24.2204	23.6864
1511	R.HAIMRSPQMVS*AIVR.T	CTNB1_MOUSE	391199853	24.4717	23.5545	22.6965	25.1082		22.6513	23.5426	23.0191	23.5272	23.1709	25.434	23.8729
1512	K.RLS*VELTSSLFR.T	CTNB1_MOUSE	175082000	23.6549	22.1513	19.7602	22.8844	23.0046	24.4176	22.0072	22.836	20.5344	22.4733	21.1396	22.188
1513	R.VRVSPQDANS*LMANGTLTR.R	CTND1_MOUSE	500207852				22.9545
1514	R.SQSSHSYDDST*LPLIDRNQK.S	CTND1_MOUSE	500189616	25.5904	25.5111	25.4829	25.9292	25.6717	25.9865	25.6688	25.5257	24.9207	25.592	25.636	25.6514
1515	R.T*LDRSGDLGDMEPLKGAPLMQK.I	CTND1_MOUSE	500611632			23.6348
1516	R.LRSYEDMIGEEVPPDQYY*WAPLAQHERGSLAS*LDSLRK.G	CTND1_MOUSE	512057897	22.0983	21.413	21.6463	19.6195	22.1338		22.4493	21.5546				21.5176
1517	R.GDHNRTLDRS*GDLGDMEPLK.G	CTND1_MOUSE	347465584				20.9628						20.0455	20.0257	20.1894
1518	R.NQKSDKKPDREEIPMS*NMGSNTK.S	CTND1_MOUSE	512037883	22.9302			20.865						22.3942
1519	R.SQSSHSYDDST*LPLIDRNQKSDKKPDREEIPMSNMGSNTK.S	CTND1_MOUSE	512055595				23.5646		23.0769		22.9667	21.2286			23.9311
1520	R.SQSSHSYDDSTLPLIDRNQKS*DKKPDREEIPMSNMGSNTK.S	CTND1_MOUSE	512039591			23.1681
1521	R.VGGSS*VDLHRFHPEPYGLEDDQR.S	CTND1_MOUSE	500616924	22.0476	21.9853				22.032				20.8877	22.0566	22.3637
1522	R.GS*LASLDSLRK.G	CTND1_MOUSE	367693606	26.0298	25.5837	25.9085	26.3177	26.1133	26.3992	25.8174	25.779	25.3945	26.5395	26.2365	26.5182
1523	R.T*LDRSGDLGDMEPLKGAPLMQKI.-	CTND1_MOUSE	500614145	23.6446	20.1507	20.3275	23.1873	22.0282	23.0552	21.9947	22.1077	20.3812	22.2002	20.5022
1524	R.VRVSPQDANS*LMANGTLTRR.H	CTND1_MOUSE	500622071	25.2048	25.0395	24.4641	25.8235	25.0914	25.1364	25.5335	24.6285	25.2031	25.2614	25.881	25.5607
1525	R.LRS*YEDMIGEEVPPDQYYWAPLAQHER.G	CTND1_MOUSE	376094450	24.7018	24.1394	22.7881	24.5064	23.2643	24.9243	23.2747	23.0537	22.827	22.0093	23.3653	23.7531
1526	R.SQSS*HSYDDSTLPLIDRNQKSDKKPDREEIPMSNMGSNTK.S	CTND1_MOUSE	512033990										23.2209
1527	R.SQS*SHSYDDSTLPLIDR.N	CTND1_MOUSE	342632787	22.6806	22.3152	21.4689		22.1312		22.2868	21.2637				21.847
1528	K.SLDNNYS*TLNERGDHNR.T	CTND1_MOUSE	512047321										21.0167	22.1424
1529	R.RLRSY*EDMIGEEVPPDQYYWAPLAQHER.G	CTND1_MOUSE	500611559	21.8264					22.4424						20.4736
1530	R.VGGSS*VDLHRFHPEPY*GLEDDQR.S	CTND1_MOUSE	512059845	20.7974	20.7997	21.2337	19.0746			20.1026				19.9708	21.2004
1531	R.HYEDGYPGGS*DNYGSLSR.V	CTND1_MOUSE	222489005	20.8381	21.9683	21.9218	21.4162				21.3799			21.3833	23.3062
1532	R.SQSSHSY*DDSTLPLIDRNQKSDKKPDREEIPMSNMGSNTK.S	CTND1_MOUSE	512033992											23.2618
1533	R.KT*KSAAEELELTVLK.I	CTNL1_MOUSE	512042896	21.4451	20.5118	20.6015				21.2686
1534	K.KGGEFDEFVNDDT*DDDLPVSK.K	CTR9_MOUSE	354494055		23.7042	24.2819	24.0655	23.3762	23.4591	23.7542	24.1988	23.6475		22.9018	24.0148
1535	K.KGGEFDEFVNDDT*DDDLPVSKK.K	CTR9_MOUSE	500186165	22.949	23.0791	23.1997	23.4147	22.1459	22.548	22.2658	22.8747	23.0914	22.85	23.2418	23.0029
1536	R.RRPPKGEEGSEEEET*ENGPKPKK.R	CTR9_MOUSE	512047539	24.9462		24.8296	24.8405	24.7995	25.6008	25.9244		25.6208	25.5629	25.994	25.8517
1537	R.RRPPKGEEGSEEEET*ENGPKPK.K	CTR9_MOUSE	500602487	28.3038	28.9603	28.4661	28.4856	28.2243	28.3654	28.6365	28.1677	29.1038	28.0323	28.4065	28.2758
1538	K.IADEGHPRNS*NS*DS*DDDERPNR.R	CTR9_MOUSE	500602187	24.185	23.4856	24.6837	24.9268			24.6681	22.2241	23.5609		23.9878
1540	R.S*KKGGEFDEFVNDDTDDDLPVSK.K	CTR9_MOUSE	512036028	22.954	23.362	24.0291	22.988	23.179	22.1403	24.2086	23.4161	23.0617	21.6337	23.3195	23.2596
281	R.SVTSAAPPS*PATTHQHSLEEPSNGIR.E	AKAP5_MOUSE	500201083	25.8711	25.9062	26.1677	25.2443	25.5083	26.5081	25.8551	25.8615	26.4967	25.5107	25.4091	26.6609
282	K.SSAIQMGT*PELEKETK.V	AKAP5_MOUSE	500612155		21.1681		20.3711	21.2884	21.4345	21.2881	22.0429
283	K.VITEKPSVQTQRAS*LLESSAAGSPR.S	AKAP5_MOUSE	500191436	23.8061	23.999	25.0018	24.0053	23.7411	25.2611	23.7629	24.3456	24.4998	24.1338	24.0888	25.0621
284	K.VITEKPS*VQT*QRASLLESSAAGSPR.S	AKAP5_MOUSE	512051621					21.4446
285	K.LARADS*DGDLSENDDGAGDLRS*GDEEFRGEDDLCDSR.K	AKAP8_MOUSE	512053078			20.9189						21.3754
286	K.LLEEQTCEAASETRS*IEDKTRGEAAEAR.N	AKAP8_MOUSE	512052905	21.9349						21.6271	21.299	21.6178		20.9253
287	R.ADS*DGDLSENDDGAGDLRSGDEEFRGEDDLCDSRK.Q	AKAP8_MOUSE	512049194				20.4821
288	R.STESPRAALS*SSELLELGDSLMR.L	AKIB1_MOUSE	500621243	19.6893			20.1593								19.8607
289	R.GVAPADS*PDAPRR.S	AKIB1_MOUSE	354444109			22.1679	23.7422	23.4893	24.2753			21.8006	24.5848	22.7607	22.5331
290	R.NSWIQIIQDTINS*LNRDEDEGIPSENEEEKK.L	AKP13_MOUSE	512043391	21.4991	21.3412	22.1296	21.1247	21.8244	20.8624	22.4535	21.8897	21.547			21.0512
291	R.NSWIQIIQDT*INSLNRDEDEGIPSENEEEKKLLDTK.A	AKP13_MOUSE	512049656	21.8032	21.7111	21.5972	22.1244	22.5345			21.8982
292	K.SAINEVEILQS*LVSGSLGGTLGQSISSPVEQEVMAAPISLPR.R	AKP13_MOUSE	512051416				20.1162	20.0491	19.7434	19.735
293	R.RHSWGPGKNAAS*DAEMNQR.S	AKP13_MOUSE	512059304	23.2124			21.5522	20.6288	21.9993						21.9007
294	K.FLS*HSTDSLNKICK.V	AKP13_MOUSE	512042898	23.9384	23.2639	23.4112	23.4572	23.179	23.1531	23.5951	23.2498	22.9538	23.3029	23.634	23.7293
295	R.SASRPS*SLIEQEKQR.S	AKP13_MOUSE	376092659	21.8134	22.3378		22.0548		21.1146	21.9929	21.5996	22.0189	22.4088	22.9347	22.9837
296	K.FLSHS*T*DSLNKICK.V	AKP13_MOUSE	512076420												20.5285
299	R.SLS*PFRR.H	AKP13_MOUSE	475816746	25.5871	25.4214	25.4891	26.319	25.9905	25.9972	26.1089	25.5376	25.5354	26.2291	26.0517	25.7618
300	K.SGSLDSELS*VSPKRNSISR.T	AKP13_MOUSE	512035779	22.7241	23.7255	22.4884	24.3138	23.9608	22.7418	23.1841	23.6719	23.5088	24.0603	24.0709	24.0425
301	R.NSLMS*LSEEHLEPDQRQHHR.M	AKP13_MOUSE	512034742	22.4632	22.8598	23.2873	22.9878	22.711		21.7388	22.0222	22.5633	23.2664		23.334
303	R.SGSPSDNS*GAEEMEVSLAKPK.H	AKT1_MOUSE	366550074	21.9087	22.5992	22.6469	23.2041	23.4491	22.8789	22.6745	21.9722		23.4434	22.9809	22.0897
304	K.RQEEETMDFRSGS*PSDNSGAEEMEVSLAKPK.H	AKT1_MOUSE	512060329		21.75	21.9127			22.1357						22.1003
305	R.YFDDEFT*AQSITITPPDRYDSLDPLELDQR.T	AKT2_MOUSE	512055917	23.3525	22.9958	21.5069	23.0913	22.9555	23.3303	20.9825	21.1358	22.0075	21.3849	22.2394
307	R.KRAEGEEKTLAGDVKT*SPPR.S	AKTIP_MOUSE	512043397	23.6566	21.9256	22.94	23.9775	23.6904	23.4031	23.5871	23.3814	22.0454	24.0036	23.2215	22.9889
308	R.KRAEGEEKTLAGDVKTS*PPRSAPK.K	AKTIP_MOUSE	512043199	25.2457	24.6073		24.3474	24.982	24.59	24.3044	25.1927	25.5267	24.654	23.842
309	K.TLAGDVKT*SPPRSAPK.K	AKTIP_MOUSE	500612023	25.8019	25.7785	25.3659	26.0513	25.8519	25.9293	25.8042	25.3909	25.5951	26.1758	26.0054	25.5204
310	K.RAEGEEKTLAGDVKTS*PPRSAPK.K	AKTIP_MOUSE	512045715	23.2437	23.8841	22.3896	24.2202	24.479	24.5822	24.2285	24.0849	24.3411	24.8911	24.574	23.8659
311	K.RTEARS*S*DEENGPPS*SPDLDR.I	AKTS1_MOUSE	342637382	22.0718	23.4731	21.6443		22.3298		22.8795		21.1096
312	R.SSDEENGPPS*SPDLDRIAASMR.A	AKTS1_MOUSE	500612440				21.1331					20.6667	20.9117
313	K.EKRTEARS*S*DEENGPPSS*PDLDR.I	AKTS1_MOUSE	512057413	22.1693	23.2482			22.6306		23.3366		21.7218
314	K.RTEARSSDEENGPPS*S*PDLDRIAASMR.A	AKTS1_MOUSE	512062948	23.319	23.164	23.3769	23.2701	23.4269	22.6509	23.6107		23.7395	22.7409		24.0559
315	K.RT*EARS*SDEENGPPSSPDLDR.I	AKTS1_MOUSE	367646960	22.5543	22.9827	21.9117								22.0184	22.3203
316	K.EKRTEARSSDEENGPPS*S*PDLDR.I	AKTS1_MOUSE	512051746	21.031			22.3244	22.577	22.162	21.5524		22.0518	20.5791	22.3675
317	K.RTEARSS*DEENGPPSSPDLDRIAASMR.A	AKTS1_MOUSE	512047105									22.8432
318	R.TEARS*SDEENGPPSS*PDLDRIAASMR.A	AKTS1_MOUSE	500673304												22.0915
319	K.EKRTEARSS*DEENGPPSSPDLDR.I	AKTS1_MOUSE	512076517							21.1568	20.7628
320	K.EKRTEARSS*DEENGPPSS*PDLDRIAASMR.A	AKTS1_MOUSE	512035337	23.2598	23.4186	23.6587	23.5842	24.0278	22.5845	23.5947	23.4292	23.5044	22.5646	23.626	24.8033
321	R.ELRKS*QECLCCER.S	AL2CL_MOUSE	500207242	25.4666	25.3405	25.1247	25.8294	25.6564	25.6147	25.0887	25.1781	25.0971	25.5454	25.7837	25.0558
322	K.RLQSIGT*ENTEENRR.F	ALDOA_MOUSE	354534050	23.4931	22.8045			23.0521	22.0089	23.0962	22.6356	22.5899	21.6781	23.2752
323	R.KYQEDSDPERSDY*EEHQLQKEEEAR.K	ALKB5_MOUSE	500190937	23.3375	23.6882	24.5298	24.6127	24.5465	24.5057	23.485	24.9466	24.8432	24.5475	24.2416	24.3914
324	K.Y*QEDSDPERSDYEEHQLQKEEEAR.K	ALKB5_MOUSE	512047050	24.6134	24.3905	24.4877	24.344	24.2462	23.9091	25.2122	24.5513	24.5809	24.1406	24.7046	24.4018
325	R.KY*QEDSDPERS*DYEEHQLQKEEEAR.K	ALKB5_MOUSE	512051186	21.4665		21.9197			21.1431	21.6314		21.3745			22.5609
326	K.RKYQEDSDPERSDY*EEHQLQKEEEAR.K	ALKB5_MOUSE	512042820	23.5755	24.2769		23.5431	22.8578	24.1983					24.0823	24.2807
328	K.KSS*SLMDIREEELEGGSR.R	ALS2_MOUSE	500208009	23.4157	23.6372	23.6135	23.78	23.4954	23.0673	23.4549	23.2173	22.8532	23.4691	23.2495	23.7408
329	R.QHKDS*PEILSR.S	ALS2_MOUSE	500195068	24.572	23.7463		24.6673	23.7328	23.5976	25.1147	24.7173	23.6914	25.1538	24.7255	24.6463
330	R.RQHKDS*PEILSR.S	ALS2_MOUSE	512042874	21.681			22.8592				21.8399	22.504	22.7555	22.7652
331	K.KSS*SLMDIREEELEGGSRR.L	ALS2_MOUSE	512043437		20.8927	21.4229	21.2951	21.2189	21.9736		21.6323	21.1533		21.6198	21.4112
332	R.QT*SLTSSQLTEEKKEEK.T	AMOL1_MOUSE	500196634		22.9033							23.8484
333	R.ANS*GQAHKDEALKELK.Q	AMOL1_MOUSE	347508091	22.885
334	R.DTTLIRHSPQPSPSS*S*FNEGLLPGNHR.H	AMOL2_MOUSE	512057468	23.275		22.9687	22.7435	22.4364	22.6001
335	K.HGSRDGSTQTDGPADNTSACLAS*EPDGLLGCNSSQR.T	AMOL2_MOUSE	512054299	24.6362	23.6575	24.6933	24.5962	24.3899	24.7431	23.8476	24.0923	23.0075	22.367	23.9781	21.8141
336	R.DTTLIRHSPQPSPSSS*FNEGLLPGNHR.H	AMOL2_MOUSE	512052918	24.5309	24.051	23.5852	24.1138	23.6497	23.3704	24.441	24.1205	24.0515	24.1288	24.3631	24.1202
337	R.VPSHMSSS*HSFPQLAR.S	AMOL2_MOUSE	500619186	24.6159	23.8024	22.5542	24.5123	22.6744	23.6819	23.8256	23.6136	23.5639	23.6058	24.651	24.1798
338	R.SS*PHFQHAEVR.I	AMOL2_MOUSE	499569561	23.3722	23.0566	22.9598	23.1785	23.1927	23.1705	23.6783		23.0586	23.1438	23.8479	23.1751
339	R.RLST*PNLMCNPDKPDAPAFHSSTLER.K	AMOT_MOUSE	354289801	24.3015	23.0552	24.2966	23.6672	23.522	23.1705	23.4158	23.6424	23.529	24.0366	23.0345	23.6537
341	K.HFPLDLRT*SMDGK.C	AMPD2_MOUSE	366593380	24.5515	23.3988	23.6371	23.7944	22.5055	23.0854	22.3329	23.8807	22.674	23.18	23.8969	21.5858
342	R.NRTPS*DVKELVLDNCKSIEGK.I	AN32A_MOUSE	512042741	20.8833		21.7333	21.3987	21.4888	21.1337	21.8209		21.263		21.8483	21.6247
343	R.NRTPS*DVKELVLDNCK.S	AN32A_MOUSE	500600936	25.788	25.858	26.0208	26.4407	26.2343	25.6365	26.3849	25.6791	25.8179	25.8906	26.4407	25.8765
344	R.LAVLKGQDPSRVTLQDY*HLPDSDEDEETAIQR.V	ANCHR_MOUSE	512047228		21.4123			22.1147	22.0584					21.0891
346	R.GSS*DNASKWSPPQNYKKR.V	ANCHR_MOUSE	512067250	21.1236	22.1392		23.2113	23.3569	22.813	22.4756			21.4581		22.0139
347	R.RDS*RDVGEEKELLDFVPKLDQVVESPAIPR.I	ANK1_MOUSE	450692907	21.3172	20.2513	21.0589		20.4915	20.7553	19.4271	20.4389		20.5431
348	R.HWDSDLTDDVSESSYFAPVPT*EDKAASPSKPPISNASATPVGR.R	ANLN_MOUSE	512039178	22.0564		22.7024	21.8076		21.5971	22.1477	22.6413				22.6108
349	K.LSST*EPAGSTESEMTKSSPLKITLFLEEEK.S	ANLN_MOUSE	512063890	21.8874	20.9968	21.5188	19.965			21.2008	21.8485	21.9858
350	R.CSDKIEVGAPDLENT*EPIDVAKPCSPMPAPR.Q	ANLN_MOUSE	500613312	22.717	22.2099	22.599			21.3711		22.9528	21.8935			21.6418
351	R.GREPLSEASNQQQPLPGGEEKSCT*KPSPSKKR.C	ANLN_MOUSE	512056382		22.3538	23.3166	21.6143			22.3316		23.2599
352	R.EAQNPELLHKTAS*PLKTEAR.K	ANLN_MOUSE	512035504	23.552	24.415	25.0062	24.3696	23.4975	23.9435	23.6853	24.2921	24.0636	23.2917	23.624	24.6324
353	R.RHWDSDLTDDVSESSYFAPVPT*EDKAASPSKPPISNASATPVGRR.G	ANLN_MOUSE	512045437	21.9092	22.2966	22.843	21.521		22.2711	21.8137	22.4408	21.9989	20.8488	22.1182	22.2948
354	R.RHWDSDLTDDVSESSYFAPVPTEDKAASPS*KPPISNASATPVGR.R	ANLN_MOUSE	512039022	24.2598	24.671	25.1065	23.8843	23.5277	24.1487	23.9316	24.634	24.6654	23.6292	23.7228	24.7841
355	R.SVRQDQPLPGKGS*PVDAGSPEVPMDYHEDDKR.F	ANO1_MOUSE	512045050		22.4932				23.4146						22.8745
357	R.KLPFTVGANGEQKDSDT*EKQGPER.K	ANR11_MOUSE	512045705			21.0017				21.4832
358	R.SISVDIRRT*PEEEFSAGDKLFR.Q	ANR11_MOUSE	512039610			20.1214					20.8177
359	K.LTVAS*PKRGPK.R	ANR17_MOUSE	376115457	22.3343	22.6136	22.6741	22.4135				23.1225	23.1399	22.8297	23.0568	23.8494
360	R.S*NGPRSPPGTAVRKEE.-	ANR44_MOUSE	512043392		24.6015	25.1346	24.7681	24.4995	24.0442					22.4103	22.2439
361	K.THGHLIPTGTQS*LWVGNSDEDEEQEEKNEEWYQLQEK.K	ANR49_MOUSE	512043214	22.9958	21.3623	22.9791	22.3725	23.5278		22.8179	22.4873	22.6714			20.8988
362	K.RLEKSPS*FASEWDEIEK.I	ANS1A_MOUSE	367163086	22.9179	21.8885	22.8373	22.2033	22.6458	22.0377	22.732	22.7132	22.0513	22.2952	22.3493	22.2856
363	R.RHDS*LPDPGTASR.A	ANS1A_MOUSE	499569207	25.1365	23.2228	24.1827	24.6781	24.3643	24.8395	23.7114	22.8868		23.6315	24.3659	24.3074
364	R.LEKSPSFASEWDEIEKIMSS*IGEGIDFSQEQQK.I	ANS1A_MOUSE	512043082	19.5982						19.1818					19.0798
365	R.KSALEPPDSDQEAPS*HASVSWIVDPKPDSKR.S	ANS1A_MOUSE	512036835	23.0843	22.4003	23.3964	22.5713	23.1374	22.9699	23.7624	23.3458	22.0853	22.9533	22.6381	23.4268
366	K.S*ALEPPDSDQEAPSHASVSWIVDPKPDSKR.S	ANS1A_MOUSE	512076305	22.6955			22.7			22.8979	21.6412
367	K.RLEKSPSFASEWDEIEKIMSS*IGEGIDFSQEQQK.I	ANS1A_MOUSE	512047410					21.0119
368	K.SPS*FASEWDEIEKIMSSIGEGIDFSQEQQK.I	ANS1A_MOUSE	512045286	21.7646	22.2759	22.8347	22.6762	23.1531	22.3963	23.1174		21.5983	22.0715	21.8225	22.5867
370	K.KGPGAASALDDS*RRDT*SSNDINGGVEPTPSTVSTPSPSADLLGLR.A	AP2A1_MOUSE	512067430												21.0715
371	K.KGPGAASALDDSRRDTSSNDINGGVEPT*PSTVSTPSPSADLLGLR.A	AP2A1_MOUSE	512043612	24.4306	24.4027	24.7839	24.7747	24.6923	24.9093	24.9516	24.5805	24.0347	24.3277	24.5762	24.6877
373	R.RDTSSNDINGGVEPTPST*VSTPSPSADLLGLR.A	AP2A1_MOUSE	499569304	21.4528					20.8935				21.0062
374	K.GPGAASALDDSRRDTSSNDINGGVEPTPSTVS*TPSPSADLLGLR.A	AP2A1_MOUSE	512061573	21.4912			22.2381					21.5556
375	R.KKGPGAASALDDSRRDTSS*NDINGGVEPTPSTVSTPSPSADLLGLR.A	AP2A1_MOUSE	512051418	25.2943	25.1515	25.3221	25.4659	25.7842	25.4741	25.7215	25.3251	25.2774	25.3465	25.7159	25.4864
376	R.EDGGLEDNEKNFY*ESEEEEEEKEK.S	AP3B1_MOUSE	450741700	22.6537		21.2556			21.1602	21.4375					20.9775
377	K.NFY*ESEEEEEEKEKSSR.K	AP3B1_MOUSE	512034499						22.6246				21.5836		21.8611
378	R.TQFVSPWREDGGLEDNEKNFYES*EEEEEEKEKSSR.K	AP3B1_MOUSE	512033981	24.2266	24.4146	24.4945	24.5999	24.7944	25.0103	23.9135	24.4787	23.8528	24.4209	24.6718	24.9594
379	R.TQFVSPWREDGGLEDNEKNFYES*EEEEEEKEK.S	AP3B1_MOUSE	512036886	27.0772	26.8447	26.95	26.6185	26.9145	26.8664	26.9277	26.9189	26.6697	26.3085	26.8199	26.9025
380	R.HSSLPT*ESDEDIAPAQR.V	AP3D1_MOUSE	354256116	24.5519	24.1691	23.3196	24.0244	24.4821	24.298	23.099	24.005	24.2778	24.415	24.4672	23.5864
381	R.NAEAVKS*PEKEGVLGVEKK.S	AP3D1_MOUSE	512036320	24.5248	25.1634	25.1188	24.8738	24.6928	24.5057	24.616	24.9245	24.9669	24.3995	24.3165	24.5469
382	R.KQEQANNPFY*IKSSPSPQKR.Y	AP3D1_MOUSE	450768273					28.3136			28.2318	28.1324		28.6772	28.352
383	R.NAEAVKS*PEKEGVLGVEK.K	AP3D1_MOUSE	354257972	21.3049	22.5894	23.0488	22.2224	21.2876	22.2474	21.5595		22.4742			21.6082
384	R.KQEQANNPFY*IKSSPS*PQKR.Y	AP3D1_MOUSE	497532203	23.3811	24.3229	23.2544	23.637	23.6064	23.2175	23.8014	23.5372	23.6202	22.8954	23.4523	24.0082
385	R.RHSSLPT*ESDEDIAPAQR.V	AP3D1_MOUSE	354259542	25.138	24.8823	24.1422	24.4624	24.9546	24.7967	24.8615	24.6342	24.3553	24.8398	24.8409	24.2201
386	R.EARKQEQANNPFY*IKSSPSPQKR.Y	AP3D1_MOUSE	512051504				22.6688	22.5014	22.9154				21.9294	21.8922	22.5979
387	R.NAPHGDDDDSCSINS*DPEAKCFAVR.S	APBB2_MOUSE	512049164			19.9307	21.6818		21.2582	21.5467		19.875	21.1685
388	R.SSHNELLNAEIKHS*DAKNSTPPKCR.K	APBB2_MOUSE	512037776	25.2127	25.1702	24.4507	25.9427	25.2296	26.2436	25.5166	25.7508	25.0271	25.6177	25.8622	26.0136
389	K.AVEFS*SGAKSPSKSGAQTPK.S	APC_MOUSE	512035902	23.6983	23.01	23.0854	23.466	23.9246	24.0628	23.6475	23.2943	22.7766	24.1309	23.4419	23.5155
390	K.RS*SNDSLNSVTSSDGYGKR.G	APC_MOUSE	512033924				23.3981	22.5818					22.7492
391	R.SKT*PPPPPQTVQAKR.E	APC_MOUSE	512067228					22.9508	23.1759					22.8713
392	R.GTKPAGKS*ELSPITR.Q	APC_MOUSE	512047586										22.0789
393	R.TPFSSSS*SSKHSSPSGTVAAR.V	APC_MOUSE	512054516											20.9994
394	R.HSISHSPSGSFNDS*FLAPETEPIVPELCIDHLWTETLPNIR.E	APC1_MOUSE	512057154	21.5594	21.8219	22.3679	20.9445	21.0186		22.3067	22.5342	22.3943	21.0156	20.6511	22.5033
395	R.EKHKS*PSYQIK.E	APC1_MOUSE	512036412	23.4938	24.1404	24.2519	24.0436	23.2983	23.5061	24.1095	24.2126	24.0509	23.812	23.7068	23.368
396	K.KARPS*DTGSDEDWEYLLNSEYHR.N	APC1_MOUSE	512054415	21.8635	21.1844		21.0772	21.2788			21.751	21.3261		21.6184	21.4631
397	R.FNLSSHS*QSPKR.H	APC1_MOUSE	512057522	23.741	24.3439	23.8471	23.6558	22.7598	22.9714	23.8451	24.1809		23.5464	23.9539	23.8104
398	R.AHS*PALGVHSFSGAQR.F	APC1_MOUSE	500618889	22.1992	23.2165	22.5744	22.1708		20.7813	22.6322	23.1896	22.5536		23.2488	23.5254
399	K.IKEEVLSES*ETEAHQDAAALDPDVVIKVEKLDPELDS.-	APC4_MOUSE	512037367	24.3491	23.9099	24.2189	23.1	24.0535	25.0589	24.0007	24.7576	24.2213	24.1211	23.0194	23.9443
400	K.IKEEVLSESET*EAHQDAAALDPDVVIK.V	APC4_MOUSE	354497443		21.53						21.5942
401	K.IKEEVLS*ESETEAHQDAAALDPDVVIKVEK.L	APC4_MOUSE	512035143	22.3013	21.6361	22.9167			20.8701		22.3157		21.9328	21.6349
404	R.TSEDTSS*GSPPKKS*PGGPKRDAR.Q	API5_MOUSE	512047819	24.9124	25.404	25.6146	25.4889	25.4895	25.4787	25.315	25.7491	26.1791	25.6838	25.6242	25.3699
405	R.TSEDTS*SGSPPKKSPGGPKRDAR.Q	API5_MOUSE	512045484										27.8204
406	R.TSEDTS*SGSPPKKSPGGPKR.D	API5_MOUSE	512040809	29.7662	30.8669	30.1375	30.101	30.4345	30.0673	30.6949	30.3515	31.1583	30.3227	30.3347	30.1412
407	K.RTSEDTSS*GSPPKKS*PGGPKR.D	API5_MOUSE	512036220	22.7163
408	R.TSEDTSS*GSPPKKSPGGPKRDAR.Q	API5_MOUSE	512042604	26.2654	27.1006	26.6871	27.6669	28.2121	27.518	27.1096	27.0283	27.6409		27.671	27.3657
409	R.TSEDTSS*GSPPKKSPGGPK.R	API5_MOUSE	500221437	26.1267	26.4549	26.6871	27.0822	26.8793	26.6816	26.5677	26.9223	26.6611	27.1066	27.0077	26.6573
410	K.RTSEDT*SSGSPPKKSPGGPKR.D	API5_MOUSE	512043185	26.5427	26.8789	26.8953	27.1678	26.7205	26.2581	27.3284	27.419	27.2804	27.3172	27.136	26.2857
411	R.TSEDTSSGS*PPKKS*PGGPKR.D	API5_MOUSE	512040886	25.1544	25.328	25.2735		24.7331	24.4019	24.7253	25.2499	25.8506	24.8901	24.1742	25.4776
412	R.IRS*FPDFPIPGVLFR.D	APT_MOUSE	512040692	18.4478		18.7149	19.9277			18.9644	19.3686			20.7023	20.4798
413	K.VWT*SGQVEEYDLDADDINSRVEMKPK.-	AQP1_MOUSE	500616650	23.5847	21.3738			22.4616	22.5106	21.4715	21.9121	21.0023	22.4493
414	R.MKVWTS*GQVEEYDLDADDINSRVEMKPK.-	AQP1_MOUSE	512039125	25.9548	24.0297	23.5542	24.1614	24.4986	24.7993	24.3389	24.5587	23.6487	24.8457	23.8495	24.0698
415	R.MKVWTS*GQVEEYDLDADDINSR.V	AQP1_MOUSE	500611028	24.3438				22.1841	22.0855		21.5165		22.0086
416	R.GSPSPASVSSGRKSPHS*KLPSEQR.E	ARAF_MOUSE	512075510	24.2899	23.613	22.5403	24.3014	24.0299	23.1279	24.6256	24.2856	24.5425	24.3839	24.8368	24.0898
417	R.GSPSPASVSSGRKS*PHSKLPSEQRER.K	ARAF_MOUSE	512047129	22.1549				22.2685	22.5644	23.298	22.1381		23.0558	22.2482	22.905
418	R.GGDGAPRGSPS*PASVSSGRKS*PHSKLPSEQRER.K	ARAF_MOUSE	512051507						21.4227
419	R.GGDGAPRGSPS*PASVSSGRK.S	ARAF_MOUSE	512037043	24.5499	23.6353	24.8108	24.8704	24.717	24.9502		22.6505		24.6711	24.0897	22.7322
421	R.SASEPS*LHRTQADELPACLLSAAR.L	ARAF_MOUSE	500617417	22.493	22.9669	22.903	23.039	23.7684	24.7996	22.9823	22.87	22.8234	24.484	24.1838	23.6662
422	R.SQPEPAETPST*LLPAFPQGPLQPPSPPPCPPVIPPKPPR.L	ARAP1_MOUSE	512036347	22.6731	23.3569	21.9396	23.3634	23.389	20.7029	22.4424		23.1258	23.5398	23.0195
423	K.SSS*QARGSLEEQLLQELNNLILR.K	ARAP3_MOUSE	450661464	22.9008	22.7952	24.2392	24.8869	24.1684	24.1615	24.7689	23.1415	23.4002	23.1634	22.4369	24.7276
424	R.GS*LEEQLLQELNNLILR.K	ARAP3_MOUSE	450663978		18.3946	19.5586		18.4014		19.1469	17.9774	17.8161			18.0529
425	K.NKPRS*PVVELSK.V	ARBK1_MOUSE	354291815	24.4119	25.0497	25.0311	24.9184	24.6675	24.224	25.1767	24.3397	24.7538	24.3777	24.9739	24.2972
426	K.NKPRSPVVELS*KVPLIQR.G	ARBK1_MOUSE	512040637	22.397	22.5855	22.1673	23.725	22.6568	23.3755	24.7396	21.977	23.2765	23.4597	23.2918	24.37
427	R.ERFQNLDKKASSEGGAAT*GAGLDSLHK.N	ARC1B_MOUSE	512035355	22.6494	23.1416	23.1966	21.4715	21.3551	21.5625	21.042	21.6135	20.0713	21.9673	21.9676	21.4467
428	R.FQNLDKKASSEGGAATGAGLDS*LHKNSVSQISVLSGGK.A	ARC1B_MOUSE	512063894		22.1908	21.8852		20.5246							22.2126
429	R.RPSTAIEEDDEDSPS*ECHTPEKVK.K	AREL1_MOUSE	512042893	21.4459				21.8949
430	R.RPSTAIEEDDEDSPSECHT*PEKVKKPK.K	AREL1_MOUSE	512051474			21.7861	22.6457	22.2275	23.0862
431	R.RPSTAIEEDDEDS*PS*ECHTPEKVKKPK.K	AREL1_MOUSE	512053111											22.3161
432	R.RPS*TAIEEDDEDSPSECHTPEK.V	AREL1_MOUSE	512047939					23.1555		22.5208			22.9177
433	R.DKVATLAEGKEWSLESSPAQNWT*PPQPK.T	ARFG1_MOUSE	500611432		21.8814	22.3548						21.1209		21.2553
434	R.HGTDLWIDSMNSAPS*HSPEKK.D	ARFG2_MOUSE	354271475	28.1131	27.7965	27.954	27.4631	27.5036	27.1864	28.0445	27.6838	27.7687	27.5581	27.719	27.6094
435	R.SGISHSVT*SDMQTIEQESPTLAKPR.R	ARFG3_MOUSE	512043049	26.3841	25.5596	25.7921	25.7098	25.6126	25.6699	26.2477	26.4973	25.5173	25.9799	26.3527	26.5071
436	R.IQQAVESCPEEEGGRTS*ESDEERRKAEAR.V	ARG28_MOUSE	512036518		22.9073		22.3119	22.502		21.9744	22.3818	22.0461			22.3958
437	K.RSS*LDEKQKREEEEKKAEFER.Q	ARGL1_MOUSE	487015556	24.1649	23.121	24.3446		23.3909		23.9836	24.4657		22.8439	24.4564	24.4457
438	R.SS*LDEKQKREEEEKKAEFER.Q	ARGL1_MOUSE	512036301	23.1024	23.0527	22.65	23.5458	22.5246	22.521	23.7436	23.3095		22.8574	23.7717	23.3539
439	R.TVS*KRSSLDEKQKREEEEKKAEFER.Q	ARGL1_MOUSE	512054352	22.0112						23.5122
440	R.TVSKRSS*LDEKQKREEEEKKAEFER.Q	ARGL1_MOUSE	512054369		22.0673				22.634					23.0104	23.3141
441	R.ASS*PPDRIDIFGR.T	ARGL1_MOUSE	342611000	27.0961	27.1179	27.3724	27.389	27.1712	27.015	27.4652	27.269	27.0477	27.1955	27.5283	27.3578
442	R.ERERASS*PPDRIDIFGR.T	ARGL1_MOUSE	512035312		22.7405		24.1778	23.0876	24.0171	22.413	22.4501	21.835	23.5278	23.7794	24.1227
443	R.ERAS*SPPDRIDIFGR.T	ARGL1_MOUSE	347465822	27.9681	28.106	28.1901	28.1413	27.8209	27.7966	28.1971	28.1588	28.0446	27.8386	28.235	28.2138
444	R.EKANQEGGDVPGT*RRDSTPSLK.T	ARH_MOUSE	512034282		25.4446									25.3228
445	R.EKANQEGGDVPGTRRDST*PSLK.T	ARH_MOUSE	512054313	26.2213		25.466	25.7885	26.0986	26.1786	25.041		24.79	26.1806
446	K.ANQEGGDVPGT*RRDSTPSLK.T	ARH_MOUSE	512034376	25.5961	25.0979	24.9086	25.6588	25.3669	26.0014	23.6993	24.9139	24.1185	25.8584	25.1841	25.9116
447	R.IQQQLGEEAS*PRSHR.R	ARH40_MOUSE	500614201	23.8	25.0463	24.8977	25.2009	24.8546	25.0916	24.7027	24.3826	24.7298	25.2459	24.6748	25.1604
449	R.RIQQQLGEEAS*PR.S	ARH40_MOUSE	500602809	24.9578	24.9228	24.769	24.8365	24.5611	24.7716	24.7084	24.8412	24.8491	24.8832	24.8341	24.3464
450	R.RADSASSAGAQHGAHSPSPSLSSLLLPS*SPGPR.A	ARH40_MOUSE	512054527	23.4719	23.0612		22.4162		22.4913	21.7712	22.9591	22.3837	22.5273	23.1698	23.2127
451	R.LKPRPSPSSIREPLLSSS*ENGTGGAEMAPADAR.T	ARHG1_MOUSE	512051238	25.241	23.5524	24.7343	24.6002	24.3195		25.3264	23.9758	24.5496	24.7399	25.1141	24.6108
452	R.LKPRPSPSS*IREPLLSSSENGTGGAEMAPADARTER.L	ARHG1_MOUSE	512042657				21.0937			22.4685		23.2443	23.049	22.4447
454	R.ANSRDGEAGRAAVASVT*PEKQATELALLQR.Q	ARHG2_MOUSE	512058946											21.4214	22.8273
946	R.TLKGHKHEDGTQSDS*EDPLAKTASVSGASAEASGEQVR.L	C170B_MOUSE	512058951	21.9916					23.1233						22.3188
947	R.T*LKGHKHEDGTQSDSEDPLAK.T	C170B_MOUSE	419819690		25.9761	25.862	25.7727	22.4467	26.2943	22.5901	25.7112			26.032	25.9449
948	R.SGRS*PEPDPAPPKETLTFAR.Q	C170B_MOUSE	500197980	23.8285	23.4427		23.3868	23.2123	23.7655	23.6057	24.1016	23.553	23.2417	23.5904	23.4471
949	R.TLKGHKHEDGT*QSDSEDPLAK.T	C170B_MOUSE	366600670	25.5252
951	R.KIT*IGQSPTEKGHTR.T	C1TC_MOUSE	512049775		22.7816	22.7852						22.8761	21.9369		21.8909
952	R.QKEAGLSQS*HDDLSNTTATPSVR.K	C2C2L_MOUSE	354258149						21.5996
954	R.LANHDEGSDDEEEET*PKKQNTPAASTTQLK.S	C2D1A_MOUSE	512034401	25.4456	25.2225	25.0717	25.5083	25.7949	25.9684	25.7519	25.4359	24.9475	25.7538	25.5653	25.8238
955	R.HGSMVSLVSGAS*GYSATSTSSFKK.G	C43BP_MOUSE	512035054							22.2398
957	R.HGSMVSLVSGASGYS*ATSTSSFKK.G	C43BP_MOUSE	512045065	21.6811			20.8667		22.1243		22.617			21.8665
958	R.LLPEGEET*VESDDDKDERASK.I	CA052_MOUSE	512034848		22.9822	23.0934	23.9772	23.8675	23.3071		23.42		23.6	23.6085	23.7579
959	K.ARLLPEGEET*VESDDDKDERASK.I	CA052_MOUSE	512047283							21.35	20.9371			21.2565	21.8194
960	K.ARLLPEGEET*VESDDDKDER.A	CA052_MOUSE	512049592											21.5507
961	K.KRDSETIEDVAVEPLPLPGS*PVRGQKK.S	CA131_MOUSE	512077427			21.3618	19.6745
962	K.KRDSETIEDVAVEPLPLPGS*PVRGQK.K	CA131_MOUSE	512043281	22.6594	23.224	23.7324	22.5918			23.3667	23.285	23.1854	22.0191	23.1227	22.8976
963	R.SS*SLDALGPARKEEEAPFWKINAER.S	CA198_MOUSE	512039714				21.7461	21.7328	22.3948		21.42		22.1152	20.7896	22.1454
964	K.AT*PTESPEKPPPPAVQRDEDDDALFSEPALAQISSSNVLLK.T	CA198_MOUSE	512063873	24.1146	24.5348	23.4523	23.9025	23.9372	23.9231	23.7752	24.47	23.5667	23.3124	23.868	24.3952
965	R.SSS*LDALGPARKEEEAPFWK.I	CA198_MOUSE	512034454	25.949	25.4366	25.3287	25.4993	25.3249	25.5859	25.2896	25.4455	24.0745	25.3335	25.2524	25.2789
966	K.RRST*DSSSSVSGSLQQETK.Y	CAAP1_MOUSE	512036196							20.5705			22.0995	22.2171
967	K.SVNEILGLAESS*PKEPK.V	CAAP1_MOUSE	450702191	20.6524	19.9673	20.4659	20.2614			21.341			20.8553		20.3492
968	R.RSGNPSSLGDIGNRRS*PPPSLAK.Q	CACB3_MOUSE	512040294	24.4939	24.0305	21.8127	24.342	23.6361	23.8689	24.3426	23.7525	22.1099	24.4609	24.5356	23.7042
969	R.SGNPSS*LGDIGNRRSPPPSLAK.Q	CACB3_MOUSE	512037101	23.1462		22.4893	22.8259	23.1162	23.592	23.2937	22.6429		23.5155	23.2765	23.0779
970	R.KRAGDELAYNS*PSACASSR.G	CACL1_MOUSE	512061833		22.6878				22.3887	22.432				21.8688	22.5936
971	K.QQEHSAAELCLLETPSDIT*CHMEEEPGSPGDPKR.T	CAF1A_MOUSE	500616021	23.3951	23.8241	24.1862	21.9609			21.2174	24.3504	23.8336			22.9807
972	R.LS*WGYGEHNGPIHWNELFPIADGDQQSPIEIK.T	CAH13_MOUSE	512076445							19.7853
973	R.VHHEPQLSDKVHNDAQNFDY*DHDAFLGAEEAK.S	CALU_MOUSE	512034044		21.9499
974	K.VHNDAQNFDY*DHDAFLGAEEAK.S	CALU_MOUSE	512042422							21.5803
975	K.QKS*DAEEDGVTGS*QDEEDSKPKAEEDEILNRS*PRNRKPR.R	CALX_MOUSE	512050587				22.2048		23.2823		21.6736		20.9496	21.6498	22.8366
976	K.QKSDAEEDGVTGSQDEEDS*KPKAEEDEILNR.S	CALX_MOUSE	500206974		25.958	26.686	24.7515	25.4164	25.0583	26.4176	26.575	25.498		23.8166	26.0448
977	K.QKSDAEEDGVTGS*QDEEDSKPKAEEDEILNRSPR.N	CALX_MOUSE	512036752	30.1449	29.8132	29.6098	29.3508	28.9915	29.4046			29.9717	29.6455	29.9683	30.0207
979	K.QKS*DAEEDGVTGSQDEEDS*KPKAEEDEILNR.S	CALX_MOUSE	500203820	25.1816	25.0485	25.6404	23.8775	23.9173	23.2319	24.769	24.5882	24.5006	24.097	23.7925	24.6403
980	K.QKSDAEEDGVT*GSQDEEDSKPKAEEDEILNRSPR.N	CALX_MOUSE	512039069	26.6344	26.5932	26.856	26.1182	26.1921	26.2093	26.7436	26.9555		26.5009	26.7438	27.258
981	K.SDAEEDGVTGS*QDEEDSKPKAEEDEILNRSPR.N	CALX_MOUSE	512057133	27.3867	27.259	26.8356	26.5864	26.3968	26.8483	27.5042	27.4453	27.1206	26.9963	27.2429	27.4188
982	K.SDAEEDGVT*GSQDEEDSKPKAEEDEILNR.S	CALX_MOUSE	512055574							19.7851
983	K.QKSDAEEDGVT*GS*QDEEDSKPK.A	CALX_MOUSE	500206355	23.0969	22.0283	23.4713	22.3747				23.5135	21.9955	22.4308		21.6171
984	K.SDAEEDGVT*GSQDEEDSKPKAEEDEILNRSPR.N	CALX_MOUSE	512057141						22.4227
985	K.QKSDAEEDGVT*GS*QDEEDSKPKAEEDEILNRSPR.N	CALX_MOUSE	512039197	25.109	25.5693	25.9246	25.1457	25.2376	25.0748	25.3695	25.2557	25.3721	25.0819	25.0226	25.6755
986	K.NKRDEEEEEEKLEEKQKSDAEEDGVT*GSQDEEDSKPK.A	CALX_MOUSE	512045287			22.4237	21.6897		21.87	22.0477					22.1413
988	K.SDAEEDGVTGS*QDEEDS*KPKAEEDEILNRSPR.N	CALX_MOUSE	512063059	26.9041	26.5173	26.5837	26.7992	26.2994	26.3094	26.9283	26.6316	26.4667	26.2682	26.687	27.0955
989	R.DEEEEEEKLEEKQKSDAEEDGVT*GS*QDEEDSKPK.A	CALX_MOUSE	500210677	22.7375	22.3035	22.1634	22.1632			22.2382	22.4628				22.0723
990	K.QKS*DAEEDGVT*GS*QDEEDSKPKAEEDEILNRSPR.N	CALX_MOUSE	512064874	28.8039	28.7125	28.8219	28.509	28.4061	27.8934	28.9261	28.615	28.3955	27.5701	28.3041	28.3662
991	K.QKSDAEEDGVT*GSQDEEDSKPK.A	CALX_MOUSE	354259359	25.5617	24.8901	24.9559	25.4596	24.8668	24.5775	25.8301	25.2666	25.1876	25.3045	25.2095	25.2205
992	K.QKS*DAEEDGVTGSQDEEDSKPKAEEDEILNRS*PRNRKPR.R	CALX_MOUSE	512047319	21.2973		21.6922	23.9377	23.2659	24.5472		22.461	23.9887	23.3192		24.5934
993	K.AEEDEILNRS*PR.N	CALX_MOUSE	221720039	28.4868	28.2066	27.9512	28.4693	27.943	28.1541	28.2217	27.9596	27.8704	28.4503	28.1842	28.0591
994	K.QKSDAEEDGVTGS*QDEEDSKPKAEEDEILNRS*PR.N	CALX_MOUSE	512036204	30.0353	29.8928	29.9035	29.7624	29.4446	29.7371	30.3032	30.0358	29.8541	29.8191	29.9736	30.1588
995	K.QKSDAEEDGVTGSQDEEDS*KPKAEEDEILNRSPR.N	CALX_MOUSE	451135475							30.2185	30.2109
997	K.AEEDEILNRS*PRNR.K	CALX_MOUSE	451142576				23.0199		23.1672	21.6413		21.8672	23.9414
998	K.QKSDAEEDGVT*GSQDEEDSKPKAEEDEILNRS*PRNRKPR.R	CALX_MOUSE	512037849											20.6318
999	K.NKRDEEEEEEKLEEKQKS*DAEEDGVTGS*QDEEDSKPK.A	CALX_MOUSE	512041476									24.7639
1000	K.QKSDAEEDGVTGS*QDEEDSKPKAEEDEILNRS*PRNR.K	CALX_MOUSE	512036912			22.2296	22.9145	22.1864		21.8229	22.492	22.2111	22.7397	22.1821	23.1828
1001	R.IMGFHRPGSGS*EEENQTK.S	CAMLG_MOUSE	500613343	24.7001	24.487	24.6132	24.518	23.9682	24.4794	23.9429	24.4209	23.9514	24.3568	24.342	24.3828
1002	R.SISKDSLAS*NIIHLTPQNQPHPSAGK.S	CAMP1_MOUSE	504376115	21.6835							20.6943				21.6211
1003	R.EQSPGRHS*KDPASLLASELVQLHMQLEEK.R	CAMP1_MOUSE	512035638	21.1411		21.1402			22.012	21.1737	20.4596			20.3837	21.0233
1004	R.SGPKPFSAPKPQT*SPSPKPATK.K	CAP1_MOUSE	500602056	26.9326	26.8123	26.1395	26.2334	24.9576	25.3771	26.7582	26.6059	26.8539	26.4161	26.7679	26.5303
1005	R.LEAVSHTSDMHCGYGDSPSKGAVPYVQAFDS*LLANPVAEYLK.M	CAP1_MOUSE	512040583			21.133					19.8081				20.4139
1007	R.AVGRLEAVSHTSDMHCGYGDSPSKGAVPY*VQAFDSLLANPVAEYLK.M	CAP1_MOUSE	512049485				21.942
1008	R.SGPKPFSAPKPQTSPSPKPAT*KKEPALLELEGK.K	CAP1_MOUSE	512043242	24.924	23.6844	22.4832	23.3833	21.9748	22.83	24.315	24.0751	24.0126	22.946	24.3258	24.279
1009	R.SGPKPFSAPKPQTSPSPKPAT*KKEPALLELEGKK.W	CAP1_MOUSE	512054424		20.9676		21.3026		20.5039	23.0862				22.9218	23.3145
1010	R.GVTDLDAVGKDGGSHIDSTVSPHPQEPMLT*ASPR.M	CAPON_MOUSE	500619517										21.6659
1011	R.SAAQQENS*SPSRGSSTKSESGGTSAR.S	CARF_MOUSE	512034084	25.14		23.6128	25.4614	24.8211	25.1485	25.4456	24.9963	23.6238	25.4051	24.8492	24.3203
1012	K.TDRSAAQQENSSPSRGSST*KSESGGTSAR.S	CARF_MOUSE	512039748	24.5209		23.8432		25.2897	25.1922	25.1867			25.3268		24.3755
1013	K.SSMNSHMTQST*DNRQQSGSPK.K	CARF_MOUSE	512045567	22.1353			23.3016						23.5798	23.2816
1014	K.GAMRS*PPVDTTRKEIK.A	CARL1_MOUSE	512043309	23.1334	21.5433		23.4434	22.79	22.1759	23.8622		22.7792	23.6804	22.2071	21.6187
1015	R.SFSQEAS*RRSWGPAQEYQEQKQR.S	CARL1_MOUSE	512055915	21.4637			21.6831	22.1644		21.5901	21.2049				21.3528
1016	R.SS*GLISELPSEEGRRLEHFTK.L	CARL1_MOUSE	512037556			21.1875	20.8045	21.3994	21.0634	20.8392	20.8507		20.7991
1017	K.RS*SGLISELPSEEGRRLEHFTK.L	CARL1_MOUSE	512036257	21.1876			21.8045		20.9365	20.2185	22.1818		21.8918	21.276	21.2816
1018	R.SRS*S*S*SMPTSPKPLLQSPK.P	CARL1_MOUSE	512057610						24.0349
1019	R.FGS*SPQRDPNWIGDR.S	CASC3_MOUSE	369184474	23.98	23.5559	24.1376	23.909	24.0196	24.2501	23.4304	23.6206	23.161	23.4312	23.8971	24.259
1021	K.GTVTGERQSGDGQES*TEPVENKVGK.K	CASC3_MOUSE	512039301	25.06	25.2068	25.2356	25.8501	25.3129	24.9654	25.6067	25.2199	25.1133	25.2971	25.6564	25.1642
1022	K.GTVTGERQSGDGQES*TEPVENKVGKK.G	CASC3_MOUSE	512039943	24.9651	25.0425	25.0438	25.4125	25.3154	24.7703	25.2082	24.8349	25.1048	25.5569	25.257	24.5016
1025	R.RMSLEGREELPPS*VLDEMSLK.M	CASP8_MOUSE	500615049	20.6025				22.8023		23.2969
1026	K.IFAGHIANSQEQLS*LQFSNDEDDGPQKICTPSSPSESKR.K	CASPC_MOUSE	512062981	22.8754		23.3034						23.0467
1027	K.Y*VDSEGHLYTVPIREQGNIYKPNNK.A	CAV1_MOUSE	347473434	25.4413	25.1038	25.6085	25.0167	25.2016	25.3584	25.3289	25.1503	25.7821	24.9389	25.0248	25.5955
1028	K.YVDSEGHLYT*VPIREQGNIYKPNNK.A	CAV1_MOUSE	222489022		21.5705	22.1466				21.2133					22.0332
1029	K.ADVQLFMADDAYSHHSGVDYADPEKY*VDSSHDRDPHQLNSHLK.L	CAV2_MOUSE	512061448	22.2806		21.2467	21.1144							20.7435
1030	M.GLETEKADVQLFMADDAY*SHHSGVDYADPEK.Y	CAV2_MOUSE	500617967	25.2244	24.383	24.977	24.2653	24.1856	24.7691	24.7192	24.7583	24.523	24.895	24.3303	24.2454
1031	K.ELAGAKVERPSS*PFSMAPQASLPPVPPR.L	CBL_MOUSE	512075400	22.6875	21.6464	23.5171	22.8964	23.0948		23.7374	22.4302	22.2574	22.7741	23.5028	22.9814
1032	K.LPPGEQGESEEDT*EYMTPTSRPVGVQKPEPK.R	CBL_MOUSE	512039670	24.8949	24.6415	25.3122	25.2173	25.0114	24.5524	25.2187	24.7394	24.4708	24.6466	24.834	24.6354
1033	R.KCT*DRQNS*PVT*SPGSSPLAQR.R	CBLB_MOUSE	512075480	24.3387	24.4735	24.7184	25.0186	24.22	23.4013	24.7953	24.07	24.1398	24.0757	24.5264	24.2772
1034	K.ANRASQDY*DQLPSSSDGSQAPARPPKPRPR.R	CBLB_MOUSE	512051248		23.4525				22.3628		23.8691			23.708
1035	K.VFSNGHLATEEY*DVPPRLSPPPPVTTLLPSIK.C	CBLB_MOUSE	512076482			19.1281				21.7878
1036	K.SLLSHEFQDETDT*EEETLYSSKH.-	CBPD_MOUSE	347504326	23.4417	23.045	22.9794		23.2498	22.4651	22.6973	23.8035	23.0772	21.5293	22.7018	22.2975
1037	K.KSLLS*HEFQDETDT*EEETLYSSKH.-	CBPD_MOUSE	499549606		21.7016	22.9105				21.857					23.3134
1038	K.SLLS*HEFQDET*DTEEETLYSSKH.-	CBPD_MOUSE	499557358	22.1126	24.1012	24.698	22.4412	22.9366		23.8223		23.2483			24.5036
1039	K.KSLLSHEFQDETDT*EEETLYSSKH.-	CBPD_MOUSE	367688757	21.8171	22.0112	21.9157			22.0133	22.0641	22.3113	21.0718			22.0316
1040	R.KFS*GDVVLTARDEAR.G	CBR3_MOUSE	512047796	20.3464				21.1613		20.538			20.9718
1041	K.TAHETDKSEGGKRKADSDS*EDKGEESKPKK.K	CBX1_MOUSE	512043422	22.1862					23.3236			22.8766		22.2416
1042	K.TAHETDKSEGGKRKADS*DS*EDKGEESKPK.K	CBX1_MOUSE	512057496					21.3587		21.3476				21.8457
1043	K.TAHETDKS*EGGKRKADSDSEDKGEESKPKK.K	CBX1_MOUSE	512045370					23.1197
1044	K.TAHETDKS*EGGKRKADSDSEDKGEESKPK.K	CBX1_MOUSE	512037020	25.4026	25.267	25.5077	26.6976	26.6222	26.5279	26.1967	25.4946	26.0471		26.5231
1045	R.KADSDSEDKGEES*KPKKKKEESEKPR.G	CBX1_MOUSE	508014821										22.9124
1047	R.KADSDSEDKGEES*KPKKKKEESEKPRGFAR.G	CBX1_MOUSE	512051282						24.5498
1048	R.KADSDS*EDKGEESKPKKKKEESEKPR.G	CBX1_MOUSE	508015615	26.9103	26.0419	26.5436	27.1034	27.2629	27.09	27.2707	26.4733			26.9141	26.7753
1049	K.ADSDS*EDKGEESKPKKKKEESEKPR.G	CBX1_MOUSE	512042404				21.3836	21.9914
1050	R.KADSDS*EDKGEES*KPKKKKEESEKPR.G	CBX1_MOUSE	512047156						22.6078	21.5226
1051	R.KADS*DSEDKGEES*KPKKKKEESEKPR.G	CBX1_MOUSE	512047155			21.8322	23.1651
1053	K.DGTKRKSLSDS*ESDDSKSK.K	CBX3_MOUSE	512036353	25.9535	25.2483	26.2367	26.169	26.4916	25.0831	26.4709	25.7824	26.5734	25.9571	26.4546	25.5084
1054	K.EKDGTKRKSLS*DS*ESDDSKSKK.K	CBX3_MOUSE	512061541		23.5134		24.2227		22.478		22.8392	22.7078		23.8236
1056	K.EKDGTKRKS*LSDS*ESDDSKSK.K	CBX3_MOUSE	512047735	25.6917	25.1699	24.7021	26.4226	26.4818	25.1904	26.3769	25.6732	25.8264	25.6631	25.6778	25.1278
1057	K.DGTKRKS*LS*DS*ESDDSKSK.K	CBX3_MOUSE	512036082		23.6992
1058	K.DGTKRKSLS*DS*ESDDSKSKKKR.D	CBX3_MOUSE	512047181				21.6449
1060	K.DGTKRKS*LS*DS*ESDDSKSKKKR.D	CBX3_MOUSE	512047285		21.2838
1061	K.DGT*KRKS*LSDSESDDSKSKK.K	CBX3_MOUSE	512054464		24.2741	25.5735	24.8098			25.1716	25.7316	26.1395	24.3991	26.0447	23.5204
1062	K.DGTKRKSLS*DSES*DDSKSK.K	CBX3_MOUSE	512067401	26.9646	27.8485	27.5076	26.8745	27.8785	26.1656	27.8136	27.9527	28.5514	27.0043	28.4571	27.0984
1064	K.EKDGTKRKSLSDS*ESDDSKSK.K	CBX3_MOUSE	508056466	23.6993		24.64		23.4523	23.6005			23.6553			24.2792
1066	K.EKDGTKRKS*LSDSESDDSKSKK.K	CBX3_MOUSE	512047477			22.7412	22.7564	23.0421		23.4495	22.0198
1067	R.KLSPT*KEAFGEQPLQLTTKPDLLAWDPAR.S	CBX4_MOUSE	450655468							20.3368		20.48
1068	R.KS*SFSNSADDIKSKK.K	CBX5_MOUSE	512045138	25.2096				26.2661		25.4486		23.5795	24.741
1069	K.RKSSFSNS*ADDIKSK.K	CBX5_MOUSE	512060315		22.5887	21.0607
1070	R.KSSFSNS*ADDIKSKK.K	CBX5_MOUSE	512036555		26.0512	25.9228	26.3081		25.9143		25.2465			25.7094	26.285
1071	R.KS*SFSNSADDIKSK.K	CBX5_MOUSE	369184023	25.875		26.8459	27.3058	26.4398		25.826		25.6111	26.33	25.9831	26.7528
1072	R.KLEQT*ENGNHDKDISSMGSRSSS*SGSLNAR.I	CC186_MOUSE	512086219				22.2315
1074	R.SLDDLS*APPHHR.S	CC85C_MOUSE	483114730	21.501	23.2993	23.5854	22.9538	24.0381	22.2917	22.9954	21.5851	23.911		23.0196	22.5488
1075	K.AGATRRSLDDLS*APPHHR.S	CC85C_MOUSE	512037380	25.1383	26.1549	25.95	26.0746	25.6105	26.0068	25.8637	25.7164	26.2056	25.7089	25.6859	25.7542
1076	K.RPSS*GGEEEEKARGEAAEDLCEMALDPDLLLLRDDGEDEFAGAK.L	CCAR2_MOUSE	512076308							21.6429
1077	K.VSKDEVQNEGT*AAESDSPLKEDGLLPK.R	CCAR2_MOUSE	500195025	23.6962	23.5453	24.1191	22.9486	23.2279	22.1188	23.3802	23.8593	23.2281	22.8692	23.307	23.2981
1078	K.RPSS*GGEEEEKARGEAAEDLCEMALDPDLLLLR.D	CCAR2_MOUSE	512035529			20.0154
1079	R.KAALLAQY*ADVTDEEDEADKKDDAGASTANVSSDRTLFR.N	CCD43_MOUSE	512034224						23.6639	22.3105	22.9849	22.4777		22.0385	23.6809
1080	K.AALLAQY*ADVTDEEDEADKKDDAGASTANVSSDR.T	CCD43_MOUSE	500194554	23.8389	23.8248	24.5757	23.4438	23.2482	23.7196	23.6885	23.9617	23.8151	22.918	23.7721	24.0906
1081	K.AALLAQY*ADVTDEEDEADKKDDAGASTANVSSDRTLFR.N	CCD43_MOUSE	512047507				21.8555		21.6251	21.1035
1082	R.KAALLAQY*ADVTDEEDEADKKDDAGASTANVSSDR.T	CCD43_MOUSE	512033363	25.5753	25.9793	26.0544	25.5369	25.7308	25.9289	25.5742	25.87	25.5255	25.0293	25.5474	26.1794
1083	R.GRGKPPSPT*PWSR.S	CCD61_MOUSE	512038622	21.9856			22.1616	21.0947				21.9159	20.8326	21.8407
1084	R.S*RRLEGLKPLSPENLPVPEVSR.A	CCD86_MOUSE	512036692	23.3001	23.149	22.8024	23.1885	22.4557	22.5297	23.1638	24.0392	23.9127	23.0513	23.2289	23.1864
1085	R.RLEGLKPLSPENLPVPEVS*R.A	CCD86_MOUSE	512045638	24.9566	24.7828	25.4731	24.8031	22.7303		24.9472	25.3513	25.2684	24.4704	24.8472	24.9754
1086	K.QSELS*AEESPEKLGTSQLHQR.K	CCD93_MOUSE	500613294					21.5361				21.607	21.5461
1087	R.RLLEDS*ES*EDEAPPSRPR.A	CCD94_MOUSE	512049590		23.009		21.8845				21.7897	22.9374		20.6709	21.4802
1088	R.RLLEDS*ESEDEAPPSRPR.A	CCD94_MOUSE	512036543				21.9679			22.1996
1089	K.SGGIVISPFRLEELT*NR.L	CCDC6_MOUSE	424814860		20.7908	20.6297				19.7925	20.8734	20.9637		19.8552	20.2313
1094	R.ILQEKLDQPVS*APPSPR.D	CCDC6_MOUSE	500613203	24.6127	24.6529	24.8751	25.1416	24.7318	24.6039	24.6717	24.1888	24.4379	24.4756	24.5015	24.3695
1095	R.KSRS*MEKENMAVEEK.S	CCDC9_MOUSE	512047835				22.5055	22.4724		22.2867					22.0814
1096	K.RAVVVS*PKEENKATEPPPPPKIPK.L	CCNK_MOUSE	512036803	25.9412	25.6197	26.2511	25.9487	25.2779	25.2428	26.1577	25.98	26.0352	25.4464	25.5962	25.719
1097	K.KPS*PQPS*PPRQAK.R	CCNK_MOUSE	512037436	23.4028			24.0448			24.4075	24.2286		24.6355	24.5301
1098	-.MKENKENSSPS*VTSANLDHTKPCWYWDKK.D	CCNK_MOUSE	512076341				20.3925			21.8632	22.9802	23.0283
1099	R.AVVVSPKEENKAT*EPPPPPKIPK.L	CCNK_MOUSE	500614574	26.8962	26.3794	27.2144	26.5419	26.14	26.0409	27.0611	27.013	26.7747	26.3032	26.663	26.9675
1100	K.AKGLNLDGTPALST*LGGFSPAS*KPSSPREVKAEEKS*PVSINVK.T	CCNL1_MOUSE	512062944			22.6544								22.2713	22.6432
1101	K.TVKKEPEDRQQASKS*PYNGVR.K	CCNL1_MOUSE	512037003	24.8491		24.4227	25.5332	24.6816	24.0336	23.8755			24.0915	25.386	24.9617
1102	R.EVKAEEKS*PVSINVK.T	CCNL1_MOUSE	500614733	25.1914	24.7611	25.1479	25.4129	25.238	24.7688	25.6993	25.3045	25.5279	25.3197	25.6653	24.8178
1103	K.GLNLDGTPALST*LGGFSPASKPSS*PREVKAEEKS*PVSINVK.T	CCNL1_MOUSE	512049433			22.3805		23.1363		21.6208			22.4343
1105	R.AKGLLPGTAPGLDSAAGFSPAPKLES*PKEGKGGKPSPPS*GK.S	CCNL2_MOUSE	512039882	22.1706	22.9985		23.06	22.6652	22.7316	23.7188	23.2417	23.2153	22.6993	22.7536	23.2447
1106	K.KAQGHS*PVNGLLKGQESR.S	CCNL2_MOUSE	512034130	24.5727	25.1994	24.3814	25.1104	24.7671	24.6252	24.6796	23.8266	24.7843	24.434	24.6879	23.9164
1107	K.GLLPGTAPGLDSAAGFSPAPKLES*PKEGKGGKPSPPS*GK.S	CCNL2_MOUSE	512040811	20.2025	22.2599	21.9754		21.3436		22.9651		21.9556		22.6285	22.5823
1108	K.KAQGHS*PVNGLLK.G	CCNL2_MOUSE	450443508	23.907	23.8184	23.6982	23.9515	23.337	23.3387	24.0749	23.6197	23.9276	23.282	24.1056	23.6524
1109	K.RS*ASADNLILPR.W	CCNY_MOUSE	354272656	23.0608	21.59	21.4682	22.7466	21.4747	23.3695	22.1577	21.7149	21.1122	22.2318	21.3641	20.9047
1110	R.KRSAS*ADNLILPR.W	CCNY_MOUSE	500619748	24.9171	23.7442	23.6953	24.2855	24.0662	24.68	24.1742	24.2022	23.5329	24.2186	24.3741	24.0884
1112	R.ASTIFLS*KSQTDVREK.R	CCNY_MOUSE	366596473	24.0643	23.1767	22.9634	23.5316	23.2083	24.2312	22.8762	23.632	23.0388	23.5839	23.6745	24.2369
1113	R.KKTVS*ISESEEPPLAEPEDEPSKEPSKR.H	CCPG1_MOUSE	512055973	22.0506	21.4335	21.7936	22.0373		22.0027		21.6248		21.2392
1114	R.HIEPELAGRDS*PVRAEMPGNLQHYGR.F	CCZ1_MOUSE	507783351					23.3004				23.9519
1115	R.ERRGS*FEAGR.R	CD003_MOUSE	512036949	23.5783				23.5495		23.223				24.2352	24.4709
1116	K.VMNLKPLTDVSEGSYENVDPS*FPGPAEIIATVTESLTGISR.M	CD109_MOUSE	512033639	22.1701				22.8245				20.7058
1117	K.VGHWSRS*PLRPPR.E	CD11B_MOUSE	512044028	22.0451					22.334		22.368			21.9336
1119	R.MEITIRNSPY*RREDSMEDRGEEDDSLAIKPPQQMSR.K	CD11B_MOUSE	512047552	24.6419	23.0651	25.3522	24.079	22.2665	23.3788	24.2756	24.5365	23.9784	23.9222	23.6155	24.5073
1120	R.GTSPRPPEGGLGYSQLGDDDLKETGFHLT*TTNQGASAAGPGFSLKF.-	CD11B_MOUSE	366574972	23.2981	24.0397	24.0399	23.7906	23.4785	23.7645	24.5393	24.511	23.5031	23.0861	23.6245	23.828
1121	K.NSDDRDS*KRDSLEEGELRDHR.M	CD11B_MOUSE	475870705	24.2403	24.8041	24.8169	25.0494	24.4233	24.3596	24.9544	24.5563	24.8532	24.0039	25.0419	24.6364
1122	R.EYGSPLKAY*T*PVVVTLWYR.A	CD11B_MOUSE	342626423	20.395	21.5164					20.5559	21.1618	21.3425
1123	R.MEIT*IRNSPYR.R	CD11B_MOUSE	475869492	20.9765								20.5762		20.8506
1124	R.LKNS*DDRDSKRDSLEEGELRDHR.M	CD11B_MOUSE	512045569	24.7547	25.0353	25.132	24.9007	24.6571	24.5697	25.1921	24.8649		24.2604	25.0527	24.7151
1126	K.RGT*SPRPPEGGLGYSQLGDDDLKETGFHLTTTNQGASAAGPGFSLKF.-	CD11B_MOUSE	508021086			22.1437	21.6478	21.5948		20.7585	21.581	21.4472		22.3878	22.8104
1127	K.RDS*LEEGELRDHR.M	CD11B_MOUSE	366395643		21.0781					21.8152	21.5353	22.1488
1128	R.TSSSETEEKKT*EKPLILQPLGSR.T	CD2AP_MOUSE	512039867	26.3719	26.3534	26.7867	26.4106	26.5912	26.2071	25.822	25.87	25.6075	25.943	25.7151	26.2291
1129	R.FNGGHSPT*QSPEKTLK.L	CD2AP_MOUSE	512048645		22.4629	22.3156	23.2224		22.3388	23.6633		22.0248	23.109	23.1479
1130	R.FNGGHSPTQS*PEKT*LKLPKEDDSGNLKPLEFKK.D	CD2AP_MOUSE	512065965						20.1232		20.3124			20.6428	21.1126
1131	K.AS*NLLRSPGAVYPK.R	CD2AP_MOUSE	500614556	21.9221	22.0795	22.7553	22.4426	22.7772	20.0075	22.1489	21.6911	22.2978	21.2117	21.1937	22.173
1132	K.ASNLLRS*PGAVYPKRPEKPVPPPPPAAK.I	CD2AP_MOUSE	512054595				20.373								21.6867
1133	K.SVDLDAFVARNSKET*DDVNFDDIASSENLLHLTANRPK.M	CD2AP_MOUSE	512042351						20.2092
1134	R.RLPGRFNGGHS*PTQSPEK.T	CD2AP_MOUSE	512045564	23.0929	23.0678			23.4416	22.9052	22.1798		23.4273		23.499	23.4753
1135	R.FNGGHS*PTQSPEKTLK.L	CD2AP_MOUSE	500617515					22.9963
1136	R.TRT*SSSETEEKKT*EKPLILQPLGSR.T	CD2AP_MOUSE	512052967	22.9119	24.0618	24.7495	24.2261	24.3287	23.2301	23.5003	22.4974		22.7378	22.6011	22.88
1137	R.TRT*SSSETEEKKTEKPLILQPLGSR.T	CD2AP_MOUSE	512040945	26.3159	26.1386	26.6157	26.2838	26.4383	25.8872	25.7453	25.774	25.7318	26.0988	25.7056	26.3017
1138	R.LPGRFNGGHS*PTQSPEK.T	CD2AP_MOUSE	500615319				23.6576	22.0961	22.9977			22.9123	22.8523	22.6727
1139	K.HS*LDSDEEDDDEEGSSKYDILASEDVEGQEAATLPSEGGVR.I	CD2B2_MOUSE	512047087	23.2206	22.6398	23.8994	23.3361	23.2601	23.3084	22.7753	23.2188	23.512	22.3417	23.3615	23.2855
1141	R.GGGKGSNSKGT*GRPNSPQRLDR.L	CD2B2_MOUSE	512053338	25.8107	26.2941	25.8885	26.6065	26.1216	25.9941	25.8168	26.0391	25.9009	26.2099	26.785	26.2363
1142	K.GTGRPNS*PQRLDR.L	CD2B2_MOUSE	354275993	28.2043	28.7329	28.3311	28.5434	28.2398	27.9783	28.654	28.3368	29.2237	28.4402	28.572	28.0887
1143	K.GKHSLDSDEEDDDEEGSSKYDILAS*EDVEGQEAATLPSEGGVR.I	CD2B2_MOUSE	512057208				20.6563
1144	R.LGEDPYYT*ENGGGQGYSSGPGASPETQGKANVTR.G	CD34_MOUSE	512076326						22.4229					22.4027
1145	R.SWSPTGERLGEDPYYTENGGGQGYSS*GPGASPETQGK.A	CD34_MOUSE	500611913						22.0695			20.7982		21.4769	21.9653
1146	R.SWSPTGERLGEDPYYT*ENGGGQGYSSGPGASPETQGKANVTR.G	CD34_MOUSE	512055678			21.4656	22.54	22.4716	22.7851			22.4649	22.7024	22.4539	23.1544
1147	R.LGEDPYYTENGGGQGYSSGPGASPET*QGK.A	CD34_MOUSE	500600569	21.7383		22.1215	22.0217	22.1428		22.2781			22.295	22.7597
1148	R.TGGETEEES*DLDVSPSSSHYSPVPDGGAQMYSHGIELACQK.Q	CD37L_MOUSE	512075272						20.8488
1149	R.KPSELNGEASKSQEMVHLVNKEPSET*PDQCMTADETR.N	CD44_MOUSE	512042513	26.2703	25.9996	26.2213	24.9252	24.5777	24.9902	25.6655	25.9746	25.6208	25.0468	25.0364	25.7684
1150	K.NIISPPWDFRDFEVEKQNT*EEAGLAPLQNSTK.A	CDC16_MOUSE	512054338	20.7224	21.4262					21.2319	21.8487	20.6362		20.1713	20.6274
1151	R.KKQKEDVEGVGTS*DGEGAAGLSSDPKSR.E	CDC26_MOUSE	512034024	22.965	23.0105	23.1253	24.1706	23.7398	23.5491	23.2171	22.9598	23.4898	23.9921	24.1306	23.7945
1152	R.KKQKEDVEGVGT*SDGEGAAGLSSDPKSREQMINDR.I	CDC26_MOUSE	512047010		21.5086		23.3137	22.0891	23.0604		22.5482		21.3381		22.5877
1153	K.QKEDVEGVGTS*DGEGAAGLSSDPKSR.E	CDC26_MOUSE	512039056				22.9047	21.9285	22.3224				21.5177		22.2265
1154	R.KKQKEDVEGVGTS*DGEGAAGLSSDPK.S	CDC26_MOUSE	512042304	26.2106	25.9437	26.2551	25.9537	26.1433	26.1241	26.4552	26.0461	25.8927	25.1762	26.4503	25.8863
1155	M.VDYS*VWDHIEVS*DDEDETHPNIDTASLFR.W	CDC37_MOUSE	512064741	21.0654							21.2684	21.6667
1156	R.KEERS*WEQKLEDMR.K	CDC37_MOUSE	512051450		19.396							19.4717
1157	K.IEKIGEGT*YGVVYKGR.H	CDK1_MOUSE	231240433	23.1257	24.6503	24.4838	23.8493	23.716	23.0509	23.5865	24.1287	23.8645	23.1542	23.6737	24.1987
1158	K.IGEGT*YGVVYKGR.H	CDK1_MOUSE	369183268					22.8465	23.0094		23.2189			23.0864	24.0944
1159	K.MDGKESKSS*PIILPK.K	CDK12_MOUSE	512053160	22.468		22.4738	22.2215	22.181	21.0466	21.2653	22.7787	21.3486	22.1004	22.9759	21.7775
1160	R.RSS*SPFLSKR.S	CDK12_MOUSE	500666053				21.0511		21.2602	21.7705		21.9944		21.896
1161	K.TSTLPPLPLPPLLPGDDDMDSPKET*LPSKPAKK.E	CDK12_MOUSE	512053352	22.8725	21.928	22.7984		21.5792	20.2191	23.2293	22.9395	22.6632		21.8225	22.8048
1162	K.AITPPQQPY*KKRPK.I	CDK12_MOUSE	512061159										20.9703
1163	R.SHTSSNY*DSYKKSPGSTSR.R	CDK12_MOUSE	391201824	24.1825		24.3087	23.9708	23.8541		23.5382		23.1117		24.2607	23.1349
1164	R.S*RHSSIS*PVRLPLNSSLGAELSR.K	CDK12_MOUSE	366738797	23.7879	24.1623	23.2455	23.7536	23.1965	22.0325	23.8992	23.8605	23.642	22.9189	24.0428	23.68
1165	R.SLS*RSPLPSRK.S	CDK12_MOUSE	500672798	22.4377	23.7308	23.5957	23.8017	23.2476	22.6288	23.6743	23.4469	23.6131	24.0821	23.9258	23.0113
1166	R.RRSS*S*PFLSKR.S	CDK12_MOUSE	499551915	25.2746	26.1256	25.003	25.728	25.5536	25.1041	25.983	25.4004	25.3812	25.1235	26.0777	25.3364
1167	R.SS*SPFLSKR.S	CDK12_MOUSE	478358391				20.7396
1168	R.RQRS*VS*PYSR.R	CDK12_MOUSE	424828762	24.3342	23.0958				23.5879	24.4655				24.4626	24.4674
1169	K.AIT*PPQQPYKKRPK.I	CDK12_MOUSE	512060196				20.7695			21.0476				21.4009	22.004
1170	R.S*RKS*PSPAGGGS*SPYSR.R	CDK13_MOUSE	366552659	22.2686		22.7266	23.9393	22.69	22.5823	22.7978	22.4871		22.0616	22.713	22.7029
1171	R.QRS*LS*PLGGRDESPVSHR.A	CDK13_MOUSE	512063067		20.6476							20.5994
1172	R.SLSPLGGRDES*PVSHR.A	CDK13_MOUSE	500613267		22.4829	23.0263		22.6864	22.3497	23.1469	22.463	22.9383		22.8284
1173	R.KDLSLGLDDSRTNT*PQGVLPPAQLK.S	CDK13_MOUSE	512054512	19.9648		22.5648					21.2265			21.2258	20.1646
1174	R.SRSPY*SPVLRR.S	CDK13_MOUSE	512036904	22.7083					22.2545		22.7515		23.4255		23.0043
1175	R.S*LSPLGGRDES*PVSHR.A	CDK13_MOUSE	500204709	23.6615	23.8159		24.2851		23.8065	23.3871		23.155	23.9522
1176	K.ASNASTPT*KGNTETGASVSQTNHVKEVK.K	CDK13_MOUSE	512039055										22.9516	23.2311	22.6521
1177	R.GGDVS*PSPYSSSSWRR.S	CDK13_MOUSE	500615374	22.1313	21.0996	21.2153			21.2516	22.4177	22.1016
1178	R.RLPRS*PSPY*SR.R	CDK13_MOUSE	347492372	26.4838	26.6694	26.3907	26.7061	26.4931	26.3043	26.675	26.2163	26.3305	26.2145	26.6977	26.1151
1179	R.S*RKSPS*PAGGGSSPYSR.R	CDK13_MOUSE	290826543							23.6565
1180	R.SRHS*SIS*PSTLTLK.S	CDK13_MOUSE	500676308	24.1491	24.6041	24.2403	24.5053	24.5068	23.9233	24.917	24.4627	24.3831	24.1729	24.6607	23.9468
1181	R.ILELT*PEPDRPR.I	CDK13_MOUSE	342609042	22.9281	23.0767	23.2438	23.6751	23.3141	23.3286	23.3344	23.5341	23.5733	23.1176	23.584	23.4864
1182	R.SPY*SPVLRR.S	CDK13_MOUSE	500674666	21.8128	22.5916	22.3151	22.5725	22.3177	22.3992	22.5038		22.0975	22.948	22.3605	21.5802
1183	R.CLLADLPLPPELPGGDDLSKS*PEEKKTAAQLHSK.R	CDK13_MOUSE	512034268				20.0801			20.4025	21.1	19.4301			21.217
1184	K.FGKADSY*EKLEK.L	CDK14_MOUSE	366575883	24.1586	24.4063	24.4589	24.3874	24.3839	24.2305	24.6614	24.605	24.366	24.4947	24.1262	24.766
1185	K.RVHS*ENNACINFK.S	CDK14_MOUSE	367025531		24.0886	23.0735	23.101	22.9171	23.9127	21.7772	22.8784	23.1506	22.6741	22.5729	23.6043
1186	R.KIST*EDINKR.L	CDK16_MOUSE	366591413	24.6453	24.6421	24.4412	25.1216	25.283	25.7895	24.2759	23.6255	22.3177	24.5484	24.0711	23.4581
1187	R.RASLS*EIGFGK.M	CDK17_MOUSE	474364717	22.512	21.9396	23.1439	22.5133	22.3757		21.7218	22.6204		22.6785	22.7876	22.7228
1188	R.S*RRASLSEIGFGK.M	CDK17_MOUSE	512048789	21.7507	21.7942	21.7909	21.8961	21.0281	20.7651	21.8675	21.8445	21.1533	21.6776	21.9793	21.9337
1189	R.RIS*MEDLNKR.L	CDK17_MOUSE	354533330	26.6956	26.577	26.7208	26.9136	26.499	26.6314	26.8386	26.6408	26.2035	27.0677	26.8368	26.4673
1191	R.RFS*MEDLNKR.L	CDK18_MOUSE	354292136	26.4816	26.8189	26.2517	26.9901	26.3557	26.7138	26.1498	26.0869	25.6796	26.4267	26.3203	26.1222
1192	R.ALQHSYLHKEES*DAE.-	CDK4_MOUSE	500613660	26.9276	27.8808	28.0271	27.7918	28.1083	27.6048	27.34	27.4439	27.8899	27.2224	27.3911	27.3201
1193	K.S*FGSPNRAY*THQVVTR.W	CDK7_MOUSE	353823319					20.5042	21.5962	20.6308	21.5792	22.132
1194	K.SFGSPNRAYT*HQVVTR.W	CDK7_MOUSE	508037670	25.9255	26.2467	25.6416	26.3034	25.2509	25.4756	26.1638	25.7324	26.0374	26.0419	26.3143	26.2104
1195	R.RKGSQIT*QQSTNQSR.N	CDK9_MOUSE	500225727	22.3338
1196	R.ANRTEENVS*DGSPNAGTVEQTPKKPGLR.R	CDN1B_MOUSE	512034059			22.4271	23.1212	23.7809	22.8932		21.056	23.5769	23.1887	22.8808
1197	R.SSSET*ALSSLAGDDIVKDHEDTCIRR.A	CDR2_MOUSE	500617184	24.4751	23.8472	24.0915	23.9705	23.5558	23.919	23.3987	24.5819	24.1141	23.9172	24.006	24.7052
1198	R.LHS*SSLELGPRPLEQENERLQTLVGVLR.S	CDR2L_MOUSE	512042961												19.3771
1199	R.DSS*WRDLLGGEESPGEGKAGEK.S	CDR2L_MOUSE	512059020						20.485
1200	R.CEDAFRLHS*SSLELGPRPLEQENER.L	CDR2L_MOUSE	512065878										20.1626
1201	R.EDAPPEDKESESEAKLDGETAS*DSESRAETAPLPTSVDDTPEVLNR.A	CDS2_MOUSE	512034013	23.7531	22.6781	22.3007	22.5795	23.0817	22.6152	22.2334	22.6644	21.8389	21.0061	22.5711	21.5457
1202	R.VVREDAPPEDKESESEAKLDGET*ASDSESR.A	CDS2_MOUSE	500603772	26.1293	25.5621	25.1785	25.5951	25.8236	25.4829	25.6373	25.001	24.5379	25.9093	24.9991	25.0961
1203	R.VQAMQIS*EKEDDDNEKREDPGDNWEEGGGGSGAEK.S	CDV3_MOUSE	512042418	22.0319	22.5002					22.1915	21.533	21.8689			21.5714
1204	R.WKGYDSEDDT*WEPEQHLVNCEEYIHDFNRR.H	CDYL_MOUSE	504226216	24.4604	23.9405	24.1149	23.8053	23.9971	24.3483	24.1665	24.083	23.4561	22.6165	23.4699	23.7037
1205	R.TSVDGFQGESPEKLDPVDQGAEDT*VAPEVTAEKPTGALLGPGAER.A	CDYL_MOUSE	512075326		22.7727	23.234	22.2275	22.6782		21.9441	23.3328	22.9716		22.663	22.6816
1206	K.ILVPKS*PVKGR.T	CDYL_MOUSE	376118516	25.8789	26.1289		25.8569	25.3301	24.8003	25.3616	25.8335	25.8791	25.4317	25.6543	25.6755
1207	K.RVNS*PLSRPK.K	CDYL2_MOUSE	512075520	22.0598			22.8426	22.7562	22.276	22.6657	22.9589	22.9768	23.2366	23.3815
1208	R.HTT*LRSPSEMPR.L	CE152_MOUSE	512057785	22.103			23.0275	23.359		22.9481		22.5856	21.4059	23.3205
1209	R.ERSDSLDTDSSMDTTLILKDT*EAVMAFLEAK.L	CE170_MOUSE	512058859		20.6008					18.3967	20.3307	19.3326		19.6533
1211	R.SDSLDTDSSMDTT*LILKDTEAVMAFLEAK.L	CE170_MOUSE	512033606		23.2281	23.4547	22.0111	22.712	22.5419	21.5011	22.7084	21.8366	21.2845		22.6051
1212	K.QKSEEPSVS*LPFLQTALLR.S	CE170_MOUSE	354267726	21.0148			19.9575	19.7925	20.7587		21.7289		19.767		20.7219
1214	R.IRQPSIDLTDDDQTSS*VPHSAISDIMSSDQETYSCK.S	CE170_MOUSE	512078470	22.3283	22.8877	23.6459	21.9127	22.297		22.9416	23.3216	22.2959	22.034	22.3729	23.187
1215	K.NQATSASSEKDNDDDQSDKGTYT*IELENPNSEEVEAR.K	CE170_MOUSE	512042661								21.6726
1216	K.QLQVINAMIDPDGTLEALNNMGFPNAILPS*PPKQK.S	CE170_MOUSE	512043163		19.931	22.0155	20.6792			19.8652	20.5748
1217	K.LREDNNKTDEGPDTPSYNRDNSISPESDVDT*ASTISLVTGETER.K	CE170_MOUSE	512052826		21.2941					20.8943	21.5153
1218	R.QGSFTIDKPSS*NIPIELIPHINK.Q	CE170_MOUSE	499569097	21.4223
1219	R.QGSFTIDKPSS*NIPIELIPHINKQNSSVPTALALTSASR.L	CE170_MOUSE	512058839			22.324
1220	R.ERS*DSLDTDSSMDTTLILKDTEAVMAFLEAK.L	CE170_MOUSE	512057140						18.6626
1221	R.LRERS*DSLDTDSSMDTTLILKDTEAVMAFLEAK.L	CE170_MOUSE	512055011	20.9248		21.1113		21.0339			21.3235	20.9899			21.3998
1222	R.GKSASSPKPDT*KVPQATAEAK.A	CEND_MOUSE	512057365	23.4155	23.7918	23.7209	24.1374		24.1615	24.3158	24.1967	23.859	23.7305	23.9491	24.443
1223	R.RRPSS*PAPGPSR.Q	CENPA_MOUSE	500206605	28.4898	27.2014	27.7146	28.342	28.4726	28.1208	28.4877	27.6257	28.6594	27.806	28.4809	27.6286
1224	R.VKSDESS*VDRNPSKENNSPVVYPNKKK.Q	CENPC_MOUSE	512043446	22.701		23.3609	21.8066	21.9224		22.6247	22.9483	23.1775		23.243	23.1816
1225	R.VKSDESSVDRNPS*KENNSPVVYPNK.K	CENPC_MOUSE	512086222	22.5136	23.2605	23.3238			23.6698	22.5957	22.8371	23.2186	22.529	23.159	23.5843
1541	K.KGGEFDEFVNDDT*DDDLPVSKKK.K	CTR9_MOUSE	512049163				20.9754			20.4795
1542	R.RPPKGEEGSEEEET*ENGPKPK.K	CTR9_MOUSE	512036586	26.0838	25.5229	26.3153	26.2005	26.0517	24.5004	26.3298	26.0225	25.154	25.8754	26.4345	26.0184
1543	R.RRRPPKGEEGSEEEET*ENGPKPK.K	CTR9_MOUSE	512036935		27.1121	26.575	27.1806	27.4244	27.0109	27.4687	27.3712		26.1121	27.2407	27.5685
1544	R.S*KKGGEFDEFVNDDTDDDLPVSKK.K	CTR9_MOUSE	512040045	23.1303	23.9875	24.0992	23.5445	23.72	23.5259	23.885	23.9314	23.4643	22.9208	23.878	23.9404
1545	R.DKS*PGRPLER.E	CTRO_MOUSE	366428397	25.0184		25.4084			23.4712	24.7822	25.317	25.4421	24.4198
1546	R.RVS*EVEAVLSQKEVELK.A	CTRO_MOUSE	366404854	20.2428		21.7896				20.3047	20.666				20.1924
1547	R.RERS*PGRLFEDSSR.G	CTRO_MOUSE	377442427	23.4942	24.2062	24.2496	23.8965	23.3283	23.3744	23.5614	24.1064	24.3487	23.5293	23.6922	24.2415
1548	R.RRS*DLYESELRESR.L	CTRO_MOUSE	512060435		21.8379	19.8944
1549	R.ERS*PGRLFEDSSR.G	CTRO_MOUSE	342609326	25.1282	26.0285	26.1013	25.6577	25.0013	25.1498	25.4852	25.7272	26.078	25.3007	25.5504	25.9084
1550	R.RVSEVEAVLS*QKEVELKASETQR.S	CTRO_MOUSE	512055646					19.8561				21.8796
1551	R.RKSPVNGEAGS*YEMTNQHIK.Q	CTSL2_MOUSE	512042690	23.4248	23.7352	24.0178	23.5605	23.0706		23.7627	22.8249	23.9963	22.8732	23.2093
1552	R.DSASPSTSS*FCLGVPVATSSHVPIQKK.L	CUL4B_MOUSE	500222896	23.4949	23.5498	23.9051	23.2566	22.9387	23.1605	23.4163	23.7213	23.8464	23.626	23.3231	23.9403
1553	R.HSSVSDSQPCEPPSVGIDY*SQGASPQPQHQLKKPR.V	CUX1_MOUSE	512055581		22.7952			21.6997				22.4646		22.4824	22.7788
1554	R.RPGPLPAS*PPPQLPR.N	CUX1_MOUSE	376157165	23.6164	23.509	23.213	23.8212	22.8129	22.7963	23.3123	23.7433	23.3445	23.216	23.7958	23.8607
1555	R.S*RKS*PSPDRS*PARGGGQSSPQEEPTWK.K	CWC22_MOUSE	512065957			23.9444	23.3405	22.6124		23.7536				23.6463
1557	R.RSSS*PEDRY*TEQERS*PRDRGYSDYSR.S	CWC22_MOUSE	512060271		23.5253	22.7135	22.1624	23.1473		23.3717	22.3135	22.764		22.3802	23.448
1558	R.ERRDSFS*ENEKQR.S	CWC22_MOUSE	512036041	27.6025	28.8618	27.5249	27.9809	27.9492	27.8857	27.7081	27.36	28.3193	27.728	27.8336	27.3751
1559	R.ERRDS*FS*ENEKQR.S	CWC22_MOUSE	512040439	23.0451				22.7101	22.4013						22.8564
1560	R.Y*TEQERSPRDRGYSDYSR.S	CWC22_MOUSE	512040474	22.702	22.7335	22.9945			23.1356	22.8571	23.1964	23.8148	23.5387	23.0389	21.8976
1561	R.SRKSPS*PDRSPARGGGQS*S*PQEEPTWKK.K	CWC22_MOUSE	512054494		25.6358		25.097	24.2476			25.1428	25.6338	21.8996		24.7364
1562	K.ERDS*PS*PKKEAYQR.R	CWC25_MOUSE	500606094	24.5389		24.8548	24.8284	23.9566	24.161	25.3309	24.3231		23.9675	24.9416	24.1559
1563	K.ERDS*PS*PKKEAYQRR.H	CWC25_MOUSE	512049688	24.921	24.9136	24.5695	24.9408	25.2644	24.4352	25.4937	24.3899	24.2239	24.408	25.4413	24.9676
1564	R.STSRYSAERQIS*HDLVAIGK.T	CX023_MOUSE	512041216		20.5491							20.935
1565	K.VAAGHELQPLAIVDQRPS*SR.A	CXA1_MOUSE	354258492	23.7859	23.2739	23.9337	21.8244	22.5792	22.8542	22.0082	23.4211	22.5513	22.4804		23.3008
1566	R.SDPYHAT*TGPLSPSKDCGSPK.Y	CXA1_MOUSE	500621336	22.3124	23.2317	23.2725			22.1098	21.4073	22.6695	21.4078	22.1242	20.8154	24.5824
1567	K.VAAGHELQPLAIVDQRPSSRAS*SR.A	CXA1_MOUSE	512045565	21.6658		22.3442	21.0477		21.7943			21.5457		21.4684	22.508
1568	K.KVAAGHELQPLAIVDQRPS*SR.A	CXA1_MOUSE	354259346	24.1715	23.4899	23.5087	22.5399	22.331	22.7254	21.9693	23.323	22.8616	22.383	22.7314	23.2514
1569	K.EVDGKIVLQGTLLNT*Y*VCT*ILIR.T	CXA5_MOUSE	512065468						21.7338
1570	R.KGSS*GNAS*EVSVACLTER.I	CYTSA_MOUSE	366418202	21.7223	21.9093	21.4245	22.7662	22.2442	22.0053	22.008	20.8193	21.4219	21.0739	21.8593	20.1674
1571	R.RSSEEMKRDISASEGASPASLMAMGTTS*PQLSLSSSPTASVTPSTR.S	CYTSA_MOUSE	512060208	22.5333	22.2372	21.6608	22.5131	22.4882	22.8967	21.8666			22.9448
1572	R.S*RKGS*SGNASEVSVACLTER.I	CYTSA_MOUSE	366417673			23.6931	24.7348	24.4074	22.4049
1573	R.KGSS*GNASEVSVACLTER.I	CYTSA_MOUSE	342612547		21.1193		21.6768	21.6734	22.3065		20.7357		21.7572	21.2115	21.2988
1574	R.SRKGSSGNAS*EVSVACLTER.I	CYTSA_MOUSE	342627681	24.5233	24.7206	24.3266	24.8176	24.6951	25.002	24.4639	24.2672	24.2763	24.9281	24.5429	24.5692
1575	K.S*KSDNQISDKAALEAK.V	CYTSA_MOUSE	369184142				21.9815		21.2703
1577	R.TTHGSALRT*SGSSSSDVTK.A	CYTSB_MOUSE	500613087	23.3643	22.966	23.0088	23.6572	24.0059	24.0695	22.8758	23.1697		24.4585	23.2308	22.8186
1578	R.KS*PSLESLSRPPSLGFGNTR.L	CYTSB_MOUSE	512076416	24.5235	23.6179	22.756	23.6104	22.887	24.2852	22.8507	24.2977	23.1652	23.454	23.7866	24.0727
1579	K.KLGSSPTS*SCNPTPTKHLR.T	CYTSB_MOUSE	512034567	24.3685	24.995	23.0721	25.3014	25.1098	25.5981	24.2157	24.1363	23.6967	24.6269	24.9916	24.9183
1580	K.ASLSPDASDFEHITADT*PSRPLSATSNPFK.S	CYTSB_MOUSE	512061579	21.4507
1581	K.LGSSPTS*SCNPTPTKHLR.T	CYTSB_MOUSE	512054256	24.1142	24.412	23.3447	25.713	25.4169	25.7524	23.637	24.3708	22.9709	25.2471	24.5439	24.6939
1582	K.ASESDAEIKDMKET*IFELEDQVEQHR.A	CYTSB_MOUSE	499553815	20.508					20.8471	20.6219			20.4922
1583	R.SARSS*PPPLSGASEVDAGELGSERTPPS*PGRR.G	D19L1_MOUSE	512048286	23.0118	22.8218	23.5327	23.919	23.9138	24.4473	23.5499	22.7297	22.7019	23.5978	23.4678	22.8435
1584	R.SARSS*PPPLSGASEVDAGELGSERTPPSPGRR.G	D19L1_MOUSE	512034670	23.1632	23.0411	23.8958	23.5024	23.4343	23.3569	23.3823	23.091	23.0027	23.508	22.6266	23.9679
1586	K.KKGSEKT*DEYLLAR.F	DAB2_MOUSE	512035949	22.992	23.5685	23.4428	22.8339	23.1366	21.8489	22.5765	22.1392	23.1336	23.1208	22.1949	23.109
1587	K.SSANDLLASDIFAS*EPPGQMSPTGQPAVPQSNFLDLFK.G	DAB2_MOUSE	512049416	21.8917	22.0516	21.3518		22.494	20.7038	20.6326	20.1283	21.9784		20.3136
1588	K.KGSEKT*DEYLLAR.F	DAB2_MOUSE	512040152		21.1928			20.8199
1589	R.LRQQSS*SSKGDS*PELKPR.A	DAB2P_MOUSE	512059082	24.9785	25.0315	24.873	25.5425	24.9943	25.5559	24.5522	24.6937	23.6574	25.2623	25.3654	25.1472
1590	R.LRQQSSS*SKGDSPELKPR.A	DAB2P_MOUSE	500189263	27.7303	27.7719	27.3954	28.1859	28.0432	27.6124	28.2911	27.7071	27.6092	27.9727	28.1029	27.4551
1591	R.LRQQS*SSS*KGDS*PELKPR.A	DAB2P_MOUSE	512067255	23.5542	24.359			23.5771		23.2247	22.7319		23.4154
1592	K.MVIENDLSGLIDFT*RLPSPTPENKDLFFVTR.S	DAB2P_MOUSE	512044974	20.671		21.2932	21.4338	21.041		21.6797			20.1601	21.0327	21.4991
1593	R.QQSSSSKGDS*PELKPR.A	DAB2P_MOUSE	366441699	25.408	25.1069	25.2935	25.9839	25.9812	25.8897	26.0615	25.7796	25.6288	26.4322	26.1985	25.7147
1594	R.SVEQS*PPRERPR.A	DACT3_MOUSE	367690673	24.2768	25.2935	22.75	25.3823	25.7307	25.7594	25.0356	24.6232	23.147	24.9159	25.133	24.6079
1595	R.IVQKHPHTGDGKEERDKDDQEWESTS*PPKPTVFISGVIAR.G	DAP1_MOUSE	512034571									28.1377
1596	R.DKDDQEWES*TSPPKPTVFISGVIAR.G	DAP1_MOUSE	354259630	27.2783	24.3082	25.5135	25.3132	25.5298	26.6266	25.693	25.5683	24.8697	24.9129	24.957	24.2791
1597	R.IVQKHPHTGDGKEERDKDDQEWESTSPPKPT*VFISGVIAR.G	DAP1_MOUSE	512037694	29.9332	29.4802	29.5421	29.1846	29.4148	30.0265	28.6469	29.4627		29.5378	28.9889	29.3157
1598	R.GDKDFPPAAAQVAHQKPHAS*MDKHVSPR.T	DAP1_MOUSE	512036847	27.2321	24.6259	22.4975	26.0381	24.2249	26.2522	26.7172	25.7661		26.4135	25.7281
1599	K.HPHT*GDGKEERDKDDQEWESTSPPKPTVFISGVIAR.G	DAP1_MOUSE	512037561	27.7025	26.9548	27.3971	26.6618	26.9986		27.0879	26.7991	26.6078	26.2602	26.761	26.6615
1600	K.HPHTGDGKEERDKDDQEWESTSPPKPT*VFISGVIAR.G	DAP1_MOUSE	512036490						27.26
1601	R.TSEDLRNCESDT*EENIARR.K	DAPK2_MOUSE	512078526	22.0192	22.1868	21.8911	22.5254		21.6463	20.7244	21.9314	21.2556	22.1878	22.6443
1602	R.LREY*SLKSHSSMPR.N	DAPK3_MOUSE	512060255			22.0507									22.9639
1603	R.LREYS*LKS*HSSMPR.N	DAPK3_MOUSE	512059895			22.2713		21.2622	20.8973			20.2383		20.7074	22.6334
1604	K.SHSSMPRNT*SYASFER.F	DAPK3_MOUSE	512086171							21.349
1605	R.VSSHTWRDAS*PPSKR.F	DAXX_MOUSE	512037655			22.2686	23.5543	22.6449	23.2121	22.3447	22.2165	21.5698	22.0701	23.2481	22.9425
1606	R.RNS*EPAEGLRTPEGQQKR.G	DAXX_MOUSE	512047262	22.6211	22.1797	22.6743	22.4533	23.2384	23.0614	22.4676	20.8536	21.4061	22.4645	22.7149
1607	R.NSEPAEGLRT*PEGQQKR.G	DAXX_MOUSE	500188576	23.109	23.658	22.6226	23.3709	24.3962			23.9452	24.6529	24.8288	23.2766
1608	R.AMSTTSVTSSQPGKLRS*PFLQK.Q	DBNL_MOUSE	512066385		19.3442		21.5893				21.4779		21.7398	20.5959	22.0774
1609	K.CGETVES*GDEKDLAKFPLKR.L	DBR1_MOUSE	500206549	25.6597	25.9223	26.2138	25.8105	25.4854	25.2326	25.8357	25.9361	26.02	25.586	25.6907	25.6494
1610	R.NLPSSMFVSSDDASRSPASGEGKCGET*VES*GDEKDLAKFPLKR.L	DBR1_MOUSE	512078532	23.047	21.9955	24.3516	22.9513	23.7069		24.1707		24.1861		22.0072	24.2781
1611	R.SPAS*GEGKCGETVESGDEKDLAKFPLKR.L	DBR1_MOUSE	512061523	21.3804	22.6663	23.1434	22.7788	22.3648	21.783	23.0993	22.7212	22.9191	22.6979	22.6309	22.9129
1612	R.EAEALLQSMGLTTDSPIVPPPMSPSS*K.S	DC1I2_MOUSE	354257391	22.9767	23.3085	22.7144	23.8036	23.2713	22.9321	22.6839		22.3171	22.8544	23.0435	22.6559
1613	R.EAEALLQSMGLTTDSPIVPPPMSPSSKSVS*TPSEAGSQDSGDGAVGSR.R	DC1I2_MOUSE	512058787												20.9608
1614	K.LQSLLAKQPPTAAGRPVDASPRVPGGS*PR.T	DC1L1_MOUSE	512048364	21.9255	22.2569			22.664	23.5894		22.4774		23.6951	23.3407	23.7149
1615	R.DFQEYVEPGEDFPAS*PQRR.T	DC1L1_MOUSE	342629363	25.5709	25.2713	25.6473	25.357	25.311	25.4603	25.147	24.6398	24.7978	25.473	25.0853	25.433
1616	R.VPGGS*PRTPNR.S	DC1L1_MOUSE	497523716	23.5361		23.9747	25.7294	25.4201	26.4058	22.1874	23.2439		25.9046	24.9715	24.4706
1617	K.QPPTAAGRPVDASPRVPGGS*PRTPNR.S	DC1L1_MOUSE	512047863	25.5155	25.9688	24.8796	26.2974	25.6424	26.535	25.7392	25.8284	25.4273	26.0286	25.8945	26.2976
1618	K.LIRDFQEY*VEPGEDFPASPQR.R	DC1L1_MOUSE	512038372	23.5785	23.8454	22.9478	22.5517	23.1527	23.5526	22.3384	22.8045	22.6903	23.3663	23.1411	22.7214
1619	K.LIRDFQEYVEPGEDFPAS*PQRR.T	DC1L1_MOUSE	221695885	28.5429	28.5645	28.7317	28.2883	28.2155	28.2817	28.2931	28.3865	28.4784	28.417	28.1108	28.3794
1620	K.QPPTAAGRPVDASPRVPGGS*PR.T	DC1L1_MOUSE	192961259	27.509	26.8913	27.0141	27.0729	26.912	27.1852	26.9481	26.9754	26.3406	27.1952	27.0247	26.9026
1621	R.KFMKEFQDY*IEPEEGCQGSPQRR.G	DC1L2_MOUSE	512035731	26.574	26.6712	26.9268	26.5753	26.4591	26.6529	26.7494	26.858	26.5782	26.587	26.3413	26.9138
1622	K.QPATPTRTS*ESPARGPSGSPR.T	DC1L2_MOUSE	512051433	22.2767		22.4384	23.0306	23.1446	23.9974				24.0836	23.5635	24.073
1623	K.FMKEFQDYIEPEEGCQGS*PQR.R	DC1L2_MOUSE	500610927		22.9985	22.1786	22.3714	22.7717		23.0369	23.0042	22.5675	22.9536	23.0163
1624	R.GPLTSGSDEDSVALPLGDNVLT*HNLGIPVLVVCTK.C	DC1L2_MOUSE	512054678	20.2899	20.3008
1625	R.RGPLT*SGSDEDSVALPLGDNVLTHNLGIPVLVVCTK.C	DC1L2_MOUSE	512049308	21.026	20.7967	21.6101	20.9196				20.889
1626	R.GGPASVPSASPGT*SVKKPDPNIKNNAASEGVLASFFNSLLSK.K	DC1L2_MOUSE	512065912											20.317
1627	K.FMKEFQDY*IEPEEGCQGSPQRR.G	DC1L2_MOUSE	512036458	24.8804	25.217	25.2586	25.163	24.8335	24.9617	25.2362	25.4465	25.299	24.8714	24.7823	25.3426
1628	R.KFMKEFQDY*IEPEEGCQGSPQR.R	DC1L2_MOUSE	512040801	24.8686	25.104	25.1791	24.9486	24.8394	24.8849	25.0699	24.7346	25.0329	24.6521	24.77	25.1991
1629	K.LLLGPNGPAVAAAGDLTSEEEEGQS*LWSSILSEVSTR.A	DC1L2_MOUSE	512045122	19.2893	19.7872	19.7693	19.2381	20.9976	19.1649		19.2941				20.2983
1630	R.ARPES*ERERDGEQSPNVSLMQR.M	DCAF6_MOUSE	512043038	23.8566	24.0483	23.9965	24.3106	24.5302	24.5419	23.9808	23.9319	22.3266	24.3964	24.4533	24.972
1631	R.GHGHS*DEEDEEQPR.H	DCAF8_MOUSE	500204277		25.6579			25.0769		24.8509		25.3639	25.5575	26.9075
1632	R.ASRDQDSS*DDERALEDWVSSETTALPRPR.W	DCAF8_MOUSE	512034540	21.1276		21.2183	21.4124	22.4208		23.3068	23.2496	20.6122		21.9269	22.4062
1633	R.DQDSS*DDERALEDWVSSETTALPRPR.W	DCAF8_MOUSE	512042855	23.3162		22.8174	22.6491	22.6655	21.8074	23.9905	22.7104	22.9823		22.7593	22.7182
1634	R.GTDTESSGEEKDSDSMEDTGHYS*INDESRGHGHSDEEDEEQPR.H	DCAF8_MOUSE	512039753	22.4153	22.1412		23.1359	21.6212	23.6911	23.1595			22.5645	22.7369	22.7207
1635	R.GHGHS*DEEDEEQPRHR.G	DCAF8_MOUSE	512034687	26.3232	26.6682	26.168	26.2096	27.675	24.7641	27.0219	27.1154	27.1194	25.9924	27.0755	26.8998
1636	R.S*GKS*PSPSPTS*PGSLRK.Q	DCLK1_MOUSE	512058932	25.9587	25.2263	25.9829	26.1389	26.4098	25.4968	25.8582	25.256		25.6615	25.4543	25.1578
1638	R.S*GKSPSPSPT*SPGSLRK.Q	DCLK1_MOUSE	424854675		25.3863	25.9813			26.252		25.5676	22.2576
1639	R.SGKS*PS*PSPTSPGSLRK.Q	DCLK1_MOUSE	419822058	26.1667			26.7327	27.0538		26.0393		25.7459	26.6944	26.0482	25.7123
1640	R.VNGLPSPT*HSAHCSFYR.T	DCLK1_MOUSE	366484864	25.3976	23.6095	24.5327	23.8892	23.2976	23.8341	23.8143	24.1976	21.4927	23.0429	24.4356	24.8348
1641	R.SKSPASTS*SVNGTPGSQLSTPR.S	DCLK1_MOUSE	366433251	24.4706	24.0445	23.7605	24.49	25.1393	24.7543	23.6467		22.3964	24.1982	24.0897	23.3408
1642	R.GTTKSPGPSRRS*KSPASTS*SVNGTPGSQLSTPR.S	DCLK1_MOUSE	512047348				21.9658		21.6385	22.4055		21.7			21.8265
1643	R.SKSPAS*TSS*VNGTPGSQLSTPR.S	DCLK1_MOUSE	508139075					23.2321
1644	R.SGKSPSPSPT*SPGSLRK.Q	DCLK1_MOUSE	354258229	26.7167	22.6613	23.1774	24.0292		23.0545	26.3319	21.9629			26.4308	22.5063
1681	R.LKDGLSQPSEPKSNSS*DAPGEESSSETEKEIPVEQK.E	DDX21_MOUSE	512063952	24.4785	24.2714	25.2541	24.4033	24.0359	24.4439	24.5003	24.8257	24.8515	24.0673	24.1949	24.9288
1683	R.KAQAVSEEEEEEEGQSS*SPKKK.I	DDX24_MOUSE	512039870				24.0972					23.804	23.5439
1684	R.FGAT*AHLGSPCKDR.T	DDX24_MOUSE	500614407		21.9123	22.1619
1685	R.KAQAVSEEEEEEEGQS*SSPKKK.I	DDX24_MOUSE	512037170		22.5579			23.6074	23.4736	23.9581	23.7373			23.951	23.2805
1686	R.KAQAVS*EEEEEEEGQSSS*PKKK.I	DDX24_MOUSE	512053191			22.4443
1687	R.FGATAHLGSPCKDRT*ESGVLPEEAR.I	DDX24_MOUSE	500617872			24.9329					24.3648
1688	R.KAQAVS*EEEEEEEGQSSSPK.K	DDX24_MOUSE	500187548			21.0533		20.931	21.6596
1689	R.KAQAVS*EEEEEEEGQSSSPKK.K	DDX24_MOUSE	500187830	22.4056	22.2859				23.3261		22.754		22.3087
1690	K.ET*QRTFKGS*T*HKTFPPK.K	DDX31_MOUSE	512037334			22.251
1692	R.KGAT*EEEQQDSGS*EPRGDEDDIPLGPQSNVSLLDQHQHLKEK.A	DDX41_MOUSE	512076331				20.8111
1693	R.ARADEATAGGSRS*EDEDEDDEDYVPYVPLR.Q	DDX41_MOUSE	512042791	20.8389	20.9348	21.8325								22.1949
1694	R.Y*MAENPTAGVVQEEEEDNLEYDSDGNPIAPSKK.I	DDX42_MOUSE	512043263	21.2258			22.7748	21.7988	21.9902			21.5045		20.6687
1695	R.QQFHSKPADSDS*DDDPLEAFMAEVEDQAAR.D	DDX42_MOUSE	512042437	21.8833		21.1556	20.1873	21.0805		22.0882		21.1516		20.0741
1696	K.AALGLQDS*DDEDAAVDIDEQIESMFNSK.K	DDX46_MOUSE	193207955		21.0209	21.1312				21.8956		20.9696			20.7155
1697	K.TKKT*ENRSRS*KEKAEGGDSSKEK.K	DDX46_MOUSE	512053169					18.3589
1698	K.SRHHSESEERTETRENGVT*DDLDAPKPK.K	DDX50_MOUSE	512049759												22.3162
1699	R.FS*DEFSPSHKSR.R	DDX50_MOUSE	512043219		23.1686		23.3285	22.7003	23.235		23.949		22.3976	22.7218	21.9594
1700	R.HHSESEERT*ETRENGVTDDLDAPKPK.K	DDX50_MOUSE	512059079	24.5882	24.7828	24.4914	24.8632	24.0137	24.8759	24.7025	24.5785	24.258	24.181	24.8155	24.8205
1701	R.RRVS*GSATPNSEAPR.A	DDX51_MOUSE	500603739	25.4126	25.1185	25.6339	25.364	24.7347		24.4589	24.2394	23.9273	24.2971	25.3266	23.5742
1703	K.QKQKIDDRDSEEEGPS*NQRGPGPR.R	DDX54_MOUSE	512043573			23.4193	23.2813		23.3244	22.5538				22.5468	24.1963
1704	K.QKIDDRDSEEEGPS*NQR.G	DDX54_MOUSE	512037132	25.5383	25.6778	25.6007	25.3296	24.4505	24.9903	25.442	24.8282		25.0465	25.1935	25.1369
1705	K.IDDRDSEEEGPS*NQRGPGPR.R	DDX54_MOUSE	512060345	25.8566	26.0772	26.3126	26.2566	25.6903	25.9086	26.0759	26.1504	26.0415	25.403	26.0082	26.1138
1706	K.QKIDDRDSEEEGPS*NQRGPGPR.R	DDX54_MOUSE	512036205	27.3859	27.5707	27.8262	27.6683	27.0325	27.2327	27.6972	27.6256	27.7362	27.3667	27.7745	27.5972
1707	K.RKKDEGS*DIDDEDMEELLNDTR.L	DDX55_MOUSE	512043524	22.5671	22.7066	22.7689	22.6666	22.0687	22.5428	22.8877	23.0045	22.4768	21.4185	22.1233	22.786
1708	R.KKDEGS*DIDDEDMEELLNDTR.L	DDX55_MOUSE	354631343	23.2478	23.5604	23.8473	23.8311	23.5899	22.9534	23.0242	23.6862	23.7755	22.4945	23.5426	23.3876
1709	K.SSKKES*ESEDS*S*DDEPLIKK.L	DEK_MOUSE	512049394		26.3	25.7281	24.5856	23.531		27.2708		24.5094
1710	K.SSKKESES*EDSSDDEPLIK.K	DEK_MOUSE	512051413	21.9943		23.3868	22.8835	23.55	21.2131	22.672	23.1966	23.7106	24.3032	22.2599	22.6628
1711	K.SSKKESESEDSS*DDEPLIKK.L	DEK_MOUSE	512034890	25.6051	25.9869	26.0545	25.0487	26.1814	25.3802	26.71	25.633	26.8873	26.8507	25.8324	25.8287
1712	K.SSKKESES*EDSS*DDEPLIK.K	DEK_MOUSE	512060401		23.6576					24.7961
1714	K.TRSLPDRTPFHTS*LHSGTSK.S	DEMA_MOUSE	512045649	20.2075					20.6292
1715	R.KGAEEEEEEEDDDS*EEEIKAIRER.Q	DEMA_MOUSE	512042528	23.2426	24.413	24.3535	24.9264	25.0252	25.8766	23.9359	24.2809	23.9555	25.0194	24.3	23.4423
1716	R.HLS*AEDFSR.V	DEMA_MOUSE	354261324						21.151						21.3743
1718	R.KGAEEEEEEEDDDS*EEEIKAIR.E	DEMA_MOUSE	512033841	26.0161	25.6826	25.5386	25.9272	25.8643	26.6714	25.7722	25.6489	25.7014	25.5676	25.7586	25.6676
1719	R.SLPDRTPFHT*SLHSGTSK.S	DEMA_MOUSE	512043295	23.3418	23.5857	22.5445	22.7806	22.8673	23.7801	23.1944	22.5141	22.845	22.6238	22.5114	23.303
1720	R.KT*PELGIVPPPPTARPAK.L	DEN1A_MOUSE	512036365	22.0779		21.0595	21.7678	20.7451	20.3825	21.8719	21.3142	19.8033	21.4749	21.3658	20.717
1721	R.AASIDLLEDVFSS*LDVEAPLQPLGQAKSLEDLRAPK.D	DEN1A_MOUSE	512037488	22.8634	23.2313	22.8426	23.8255	24.1757	24.0795	23.7723	23.0815	22.9196	21.3974	23.1695	22.8629
1722	R.TLS*EENVYEDILDPPMKENPYEDVELHGR.C	DEN2A_MOUSE	512033724	22.7353	21.8518	20.6523	21.4026	22.1995	20.7949	22.3003	21.7429	20.3985	21.722	21.3731	20.3394
1723	R.T*HSFENVNCHLADSR.T	DEN4C_MOUSE	500222357	26.941	26.6512	26.6825	26.8229	27.1238	26.8722	26.708	26.5842	26.2699	27.2023	26.4013	26.4233
1724	K.HLQPT*PEPQSPTEPPAWGSSIVKVPSGLFDTNNR.T	DEN4C_MOUSE	512065852		22.7767	22.3083		23.2477				22.0232			22.8557
1725	K.AIEREDVETGLDPLS*LLATECVEKTSDSEDKLFSPVISR.N	DEN4C_MOUSE	512049700		21.073	20.6389			21.6329
1726	R.FKPQSPY*RAYKDR.S	DEN4C_MOUSE	512053024	21.1639	21.945		22.5116	21.6924	21.9536	20.7497			21.4301	20.9988	21.3339
1727	K.HLQPTPEPQSPT*EPPAWGSSIVK.V	DEN4C_MOUSE	450769899	23.0316	22.8485	23.7574	22.9578	24.3641	23.8631	22.9639	22.899	22.9326	23.5469	23.3284	21.6676
1729	K.S*CSMELHGEGNQEPGSPAVFAHPLER.S	DEN4C_MOUSE	500221335	22.4799	22.6528	22.9609		23.0841		22.7357	22.8035	22.0995	22.8781	22.3262	22.5383
1730	K.ILT*AALTCPKTSPPHVTR.T	DEN4C_MOUSE	512052955	24.9878	24.3373	23.856	24.2851	23.9593	24.2555	24.8153	24.4141	24.5044	24.8715	24.9137	24.5576
1733	R.NLADEIES*YMNLKSPLGSK.S	DEN4C_MOUSE	347345312	21.4326	21.221	21.7653	21.2371	22.3025	21.6867	21.4865		20.3372	21.2962		21.035
1734	R.SSSLPSDRGPPARDST*ETEKSSPAVSSSK.T	DEN4C_MOUSE	512058938	23.3392	23.0548	23.9488	23.2858	24.0296	24.0267	23.641	23.5102	22.1793	24.2567	23.6956	24.5369
1735	K.AIEREDVETGLDPLSLLATECVEKTSDS*EDKLFSPVISR.N	DEN4C_MOUSE	512036861					21.7423
1736	R.KAIEREDVETGLDPLSLLATECVEKTSDS*EDKLFSPVISR.N	DEN4C_MOUSE	512042516	21.8774			21.8895	23.0917	22.959		21.7817	21.4375			21.1859
1737	K.HLQPTPEPQSPT*EPPAWGSSIVKVPSGLFDTNNR.T	DEN4C_MOUSE	512034522	21.819			22.7893		22.19	21.8992			22.2509	21.63
1738	R.VLVGELLTS*LPEVDERPCRTPPLQQSPSVIR.R	DEN5A_MOUSE	512035482	22.229		21.439	21.7642	21.7742		22.5355	21.6165	22.516
1739	R.VLVGELLTSLPEVDERPCRT*PPLQQSPSVIR.R	DEN5A_MOUSE	354293615		20.7771				21.0665				22.4416		21.2222
1740	R.VLVGELLTS*LPEVDERPCRTPPLQQS*PSVIR.R	DEN5A_MOUSE	354275969	24.8491	24.6378	24.7528	24.5592	24.9976	24.5687	24.7274	24.1224	24.5482	24.6749	24.1101	24.068
1741	R.RKSDAS*AVMSPLR.I	DEN5A_MOUSE	512043039	23.2297		22.7568	23.0104	23.2439	22.2791	21.7804			22.3412
1742	R.VLVGELLTSLPEVDERPCRT*PPLQQS*PSVIRR.L	DEN5A_MOUSE	512038464	25.1062	24.6336	24.5234	24.7353	25.3953	24.8423	25.146	24.6957	24.5036	25.3833	24.7795	24.453
1743	R.FNSYDISRDT*LYVSK.C	DEN5A_MOUSE	512067422	20.5588						19.3486	20.2686			20.0702
1744	R.RKSDS*GVMLPTLR.V	DEN5B_MOUSE	354533156	24.5731	24.7926	24.407	24.9098	24.878	24.318	23.955	23.0974		23.8875	24.2006	23.2444
1745	R.ILIGELMTS*ASDEDLGKQCRTPPQQKS*PTTTR.R	DEN5B_MOUSE	512057640	22.6628			21.7981	22.3286	20.4811
1746	R.LRQSS*EHIGLDSDLREK.Y	DEN5B_MOUSE	512035954	21.759	22.5457	21.7457	21.3884	22.0642	22.0057	22.4883	22.3688		22.4529	22.6119	21.8538
1747	K.LTVENSPKQET*GITEGQGPVGEEEEKKKQK.R	DENR_MOUSE	512034620	24.4656	24.0844	24.9645	24.8049	24.4989	24.8555	24.9808	24.85	24.9456	24.902	24.6581	25.0533
1748	K.LT*VENSPKQETGITEGQGPVGEEEEKKK.Q	DENR_MOUSE	500606208	26.8567	26.5553	26.9728	26.6734	26.5805	26.4457	26.8724	26.7037	26.756	26.6723	26.5387	26.6057
1749	K.RHS*IAIGEVPACR.L	DEP1B_MOUSE	499484099									20.5161
1750	M.AS*GVQVADEVCRIFY*DMKVR.K	DEST_MOUSE	512037131								18.9779			19.8788
1752	R.MEEKYGGDSDHPSDGETS*VQPMMTK.I	DGCR8_MOUSE	512062880				20.7964								20.6631
1753	K.KMKDNEEREQNCDLAPS*GEVSPVKPLGR.S	DGCR8_MOUSE	512040291	22.6173	23.7919	23.7519	23.2398	23.3535		22.6138	23.303	23.4621	23.0106	23.3956	22.6354
1754	R.MEEKYGGDSDHPSDGET*SVQPMMTK.I	DGCR8_MOUSE	512047443		20.053
1755	K.IIAEGANGPT*TPEADKIFLER.N	DHE3_MOUSE	347454755					20.9635				20.4871
1756	R.DTS*PETCKFYLKGNCK.F	DHX57_MOUSE	512036267						24.4569	23.1469
1757	K.NVRDTS*PETCKFYLK.G	DHX57_MOUSE	500619904	23.6922					23.1044		23.1889	23.4324	23.2808
1758	K.NVRDTSPET*CKFYLKGNCK.F	DHX57_MOUSE	512075508				22.5229			22.3138			22.5127	22.2606
1760	K.ESSKNVRDTS*PETCKFYLK.G	DHX57_MOUSE	512035227						21.992
1762	R.GHTKQS*MDMSPIKIVK.N	DHX8_MOUSE	512054509				20.0396
1763	K.QS*MDMSPIKIVK.N	DHX8_MOUSE	475866510	19.8584	20.1479		20.9712	20.2622		20.3777		20.4922	20.8371	20.3198
1764	R.KGWSGPDVIIEAQFDDSDSEDRHGNT*SGLVDGVKK.L	DI3L2_MOUSE	512062897	25.0149	24.6359	25.6062	24.7957	25.1467	25.3466	24.7913	25.03	24.6615	24.3514	24.3721	25.1785
1765	R.KGWSGPDVIIEAQFDDSDS*EDRHGNTSGLVDGVK.K	DI3L2_MOUSE	512051253	23.003		22.104		23.9525	23.2286
1766	R.HDSS*PPNAVPNTADEGIADTLPENASEPDPESTSSLNQERK.C	DIDO1_MOUSE	500612576			22.3797
1767	K.VTAALPSEKKPPKYSVHSIDTAATS*T*TPPGSPPPPPPLPEPPVLK.I	DIDO1_MOUSE	512062786	23.06	22.8191	22.9742	21.5888	22.3569	22.2235	23.74	23.8515		23.262	23.5647	24.3725
1768	R.GRNWS*RERDWER.S	DIDO1_MOUSE	512051627		21.5226			21.9954	22.3201	21.7	22.3149				22.2084
1769	K.S*RESPRDQKPEAR.T	DIDO1_MOUSE	512037638	25.9883	25.513	25.6829	26.2352	26.4733	24.8854	26.6377	25.3552	26.6448	26.0982	26.6287	24.8449
1770	K.KPPKYSVHSIDT*AATSTTPPGS*PPPPPPLPEPPVLK.I	DIDO1_MOUSE	512078426	22.8529		22.9368		22.2643	21.7652	22.958	22.4486	23.4865	21.7924	22.3642	22.8996
1771	R.ERQAQAHGSEEEEESRS*ATTLEQEIAR.L	DJC17_MOUSE	512058964			21.6464				20.8602
1772	R.QAQAHGSEEEEESRSAT*TLEQEIAR.L	DJC17_MOUSE	512075495		21.1598	22.2862	20.2183	21.3624		20.5151	21.6697	21.7704	21.7811	20.4926
1774	R.KRDSESESDETPT*VPQLKEK.K	DKC1_MOUSE	512045775	26.2915	26.2121	26.492	26.8763	26.2078	25.7935	26.9211	26.074	26.751	26.7816	26.7119	26.0244
1775	K.T*VLESGGETGDGDNDTTKKKK.K	DKC1_MOUSE	512047444	22.9817	23.9607	23.5324	23.7472	23.5267	23.6993	23.4811	23.5103	23.106	23.4262	23.6852	22.705
1776	K.T*VLESGGETGDGDNDTTKKK.K	DKC1_MOUSE	512052861	23.2439						23.2272					22.9483
1777	R.KRDS*ESES*DET*PTVPQLKEK.K	DKC1_MOUSE	512060231		23.5546					24.2716
1778	R.KRDSES*ESDETPT*VPQLKEK.K	DKC1_MOUSE	512043460											27.1388	27.1367
1779	K.RKRDS*ESES*DETPTVPQLK.E	DKC1_MOUSE	512040505	23.3688	23.4765	24.3047	23.7811	21.3112		24.9066	23.1177	23.9178	21.9543	23.4616	23.4311
1780	R.KRDSES*ES*DETPTVPQLK.E	DKC1_MOUSE	354630421	26.4474	26.5428	26.6288	26.4709	25.8752	24.7398	26.6444	26.077	26.3125	25.3725	26.2252	26.0313
1781	K.RKRDS*ESESDET*PTVPQLKEK.K	DKC1_MOUSE	512057287	24.1141	25.0471	24.957	25.3528	24.7018	22.7692	25.4053	24.6435	24.8496	23.3541	24.8937	24.6293
1782	R.KRDSESES*DETPT*VPQLKEK.K	DKC1_MOUSE	512043461	26.8711	27.2401	27.3026	27.5113	26.8766	26.3679	27.5046	26.915	27.2757	26.8205
1783	R.KRDSESES*DETPTVPQLK.E	DKC1_MOUSE	512049365	26.2269	25.8343	25.9462	26.2708	25.7607	24.9127	26.5582	25.0021	26.2146	26.2799	26.2342	25.3322
1784	R.FGDILHVINAS*DDEWWQAR.Q	DLG1_MOUSE	366549984	20.5906		19.9989	20.7045	21.3917	20.4923	21.5564			20.0245		20.5754
1785	K.RKLSS*IGIQVDCIQPVPKEEPSPATK.F	DLGP4_MOUSE	482022836	22.718	22.3973	22.9819			22.2425			21.0504	22.7264	22.1622	23.0025
1786	K.ANSWQLVET*PEKRKEEK.K	DLGP4_MOUSE	450664359	22.5733	22.8007	23.1071		20.3873		22.6541	22.1155	22.4817		21.5865	21.6165
1787	R.ELGNIHET*SQDLSPEKASSK.T	DLGP5_MOUSE	512034195	22.8057	24.9245	24.9854	24.1942	23.7189	24.1735	23.9409	25.0155	25.0855	24.3781	24.052	24.2321
1788	R.CHVEDTPCPGEQDSS*DIEHDVNKINVK.M	DLGP5_MOUSE	512063848	22.1382	23.1518	23.9562	22.4113	21.2799			23.3495	24.4647	21.6364		23.6257
1789	K.ISEASWLPEEHYSS*SPEKILSPFSQK.F	DMXL1_MOUSE	500611268			20.2034			21.5372
1790	K.ISEASWLPEEHY*SSSPEKILSPFSQK.F	DMXL1_MOUSE	512037078	21.523			20.9959	22.5973			20.7483		21.5674
1792	R.QKDFDIS*EQNDSS*DEEKQRKER.T	DNJC1_MOUSE	512043886	27.0167	27.9439	27.3693	28.1897	28.0825	26.7159	28.0599	26.8671	27.3133	26.804	27.4752	27.7021
1793	R.QKDFDIS*EQNDSS*DEEKQR.K	DNJC1_MOUSE	512049617	23.4993	24.6511	23.1603	23.4158	23.3395		24.9636		22.7877			22.026
1794	R.QKDFDISEQNDSS*DEEKQRKER.T	DNJC1_MOUSE	512044434	22.1753	23.1077	22.3738	23.7724	23.7892	23.7236	23.0959	21.3369	22.4972	23.6786	23.3251	22.6484
1795	R.QKDFDISEQNDSS*DEEKQRK.E	DNJC1_MOUSE	512045558	24.415	23.5233		23.7744	23.9089	23.7918	23.7154	23.126	23.8826	22.6347	23.6757
1796	R.QKDFDIS*EQNDSS*DEEKQRK.E	DNJC1_MOUSE	512036779	26.3142	26.7447	25.613	26.6408	26.4165	23.5685	26.92	25.0713	25.8614	25.2745	25.8968	25.7696
1797	R.NASTS*FQELEDKKELSEESEDEELQLEEFPMLK.T	DNJC2_MOUSE	512055812									21.5261
1799	R.NAST*SFQELEDKKELSEESEDEELQLEEFPMLK.T	DNJC2_MOUSE	512055811												20.5541
1800	R.NAST*S*FQELEDKKELSEESEDEELQLEEFPMLK.T	DNJC2_MOUSE	512076344	21.6277	22.4405	23.1428				24.0661					20.2221
1801	R.NRNASTS*FQELEDKKELSEES*EDEELQLEEFPMLK.T	DNJC2_MOUSE	512076324			21.3007				21.8453		20.9409
1802	R.NQVVPES*DSPVKR.T	DNLI1_MOUSE	500197266		21.8412	22.7411	22.695		22.2052	20.6842		22.4878	22.6953	22.1467	22.5775
1803	R.NQVVPESDS*PVKRTGR.K	DNLI1_MOUSE	512043162									23.1759			23.0568
1804	R.GGIKPIPKHS*PMKPGEK.L	DNLI3_MOUSE	512049730	23.9937	24.5079	24.0982	24.2541				24.5125	24.8602	23.4458	24.5907	24.8453
1805	R.KFSGFS*AAKPNNSEQAPSSPAPGTSLSASK.C	DNLI3_MOUSE	512045345	22.8224	22.2847	22.6045				21.3197	22.8922	22.9335	22.1131	22.7228	23.7656
1806	R.KFSGFSAAKPNNSEQAPS*SPAPGTSLSASKCDPK.H	DNLI3_MOUSE	512060445		21.8834								22.3201
1807	K.LAVKS*SPVKVGMK.R	DNLI3_MOUSE	500611963	23.3126	23.8404	24.3077	23.5036		22.636	23.6401	24.2274	24.3808	23.704	23.6737	23.9178
1809	R.CPNLAVKEADDDEEADDDVS*EMPSPKKLHQGK.K	DNMT1_MOUSE	512057462		22.0501	23.413	22.0834		21.0158		22.7099			22.55
1810	K.VAS*PVKRPK.K	DNMT1_MOUSE	512036454	24.74	24.8938	26.187	25.6263	23.5643		25.259	25.2848	26.5169	24.8787	24.9514	25.1757
1811	K.REDSRGSLIPEGAT*GFPDPGSTSENTR.Q	DOC11_MOUSE	512049380							21.6289	22.1248			22.5461
1812	K.RLSKPGT*AAELR.Q	DOC11_MOUSE	471778839	23.6401	23.8269	23.7492	23.4045	23.2003	23.7308	23.115	23.8718	24.0706	23.5149	23.2132	23.5261
1813	R.VIPRRSPLS*YPAVNR.Y	DOCK4_MOUSE	512037735	24.2071	23.9136		24.9002	22.6981	22.9455	24.528	23.4382	24.0737	24.6042	24.8841	24.092
1815	R.HTTS*VSPSPAGRSPLK.G	DOCK4_MOUSE	512045581				22.3336			21.1013		21.319
1816	K.ES*KTPPPYSVYER.T	DOCK4_MOUSE	450458592	21.9535		21.9616	21.7173	21.9872		21.4738		21.9181	21.6536	21.4917
1817	R.AS*PLLSDKHK.H	DOCK4_MOUSE	290759290										21.4076	21.5593
1818	K.T*QRPKSLQLVDSR.L	DOCK5_MOUSE	512045543			21.0267	20.6375		21.2972		21.3577				22.1533
1819	R.LTPFHSPSPLQST*ALSPPPLTPK.A	DOCK5_MOUSE	512037960										21.7865		21.2752
1820	K.SKPY*ESSQRNSAEIAPPLPVRR.D	DOCK5_MOUSE	512057804	25.7145	26.0568	25.8806	25.7569	25.2563	25.4814	25.2465	25.8824	25.7663	25.3415	25.2767	25.4515
1821	R.ERS*PFGNQENVR.W	DOCK6_MOUSE	500196817	22.7328	24.0082		23.589	24.1339	23.4093			23.0739	23.7336	23.0779
1822	K.GLTCQVFEQDTPGDERT*GPEDVDDPQHCSGSPEDTPR.S	DOCK6_MOUSE	512053013	23.9861	23.8775	24.4281	23.5399	24.6806	24.2394	24.1638	24.0111	23.9114	23.9366	23.9359	24.4247
1823	K.GVDRSHS*WVNSAYAPGGSK.A	DOCK6_MOUSE	500614144	23.8992	24.1656	24.077	23.6815	24.0527	24.2019	24.3078	23.9333		24.3525	24.2009	24.6649
1824	R.S*RERSPFGNQENVR.W	DOCK6_MOUSE	512035526	24.887	25.7048	24.9254	25.2604	25.6319	25.164	25.0542	24.8589	25.0775	25.295	25.2781	24.957
1825	R.INSLTFKKS*LDMK.A	DOCK6_MOUSE	500614248	22.6989			20.8013	22.0288		21.1028			22.2457
1826	R.SKSIS*SSNPDLAVVPGSVDDEVSR.I	DOCK6_MOUSE	500199580	23.3522	22.6304	23.0212	23.4875	23.9322	23.9167	23.2294	23.3291	22.7372	23.8355	23.6137	23.3841
1828	R.SMS*IDDTPRGSWACSIFDLK.N	DOCK7_MOUSE	512047043			19.4757			19.441					19.0496	20.6266
1829	R.KQISGQY*SGSPQLLK.N	DOCK7_MOUSE	367813313		21.3529			22.0056	22.2091
1830	R.GQLERSPS*GSAFGSQENLR.W	DOCK7_MOUSE	347365344						22.2515
1831	R.TT*SGDDACNLTSFRPATLTVANFFKQEGDRLSDEDLYK.F	DOCK7_MOUSE	512038395	22.5305	22.6162	22.9982	22.4229	21.5688	22.4305		22.7457	21.3341		21.8069	22.3872
1832	R.TT*SGDDACNLTSFRPATLTVANFFK.Q	DOCK7_MOUSE	354258410	21.3598		20.9907				20.5913	20.9398
1833	R.SRGQLERSPS*GSAFGSQENLR.W	DOCK7_MOUSE	512042673	23.4891	23.5501	23.0598	23.3932	22.9437	24.0192	23.4035	23.4934	23.2937	23.3761	23.4742	23.5027
1834	R.SRSLSNSNPDIS*GTPTSPDDEVR.S	DOCK7_MOUSE	512042735	21.2522	21.2711		21.3502		22.2707			21.1659		22.1623	21.9748
1837	R.VMSSS*NPDLTGSHCAADEEVKNIMSSK.I	DOCK8_MOUSE	500612464			21.3463
1838	R.GSLISTDS*GNSLPDRNPEKSNSLDKQQQSGMLGNSVVR.C	DOCK9_MOUSE	512047099	20.8023		21.6918				21.7715	22.223	21.7263	20.7177
1839	K.VGQAQDILRT*DSHDGETEGK.T	DOK1_MOUSE	499569407	25.26	23.9828	24.7857	24.654	24.7458	25.558	24.8466	25.0155	24.5956	25.2519	24.5189	24.6745
1840	R.LKEEGYELPYNPAT*DDYAVPPPRSPKPAPAPKPQGLILPESGTTR.G	DOK1_MOUSE	512049272	25.475	25.0822	25.6117	25.4171	24.5381	24.6684	24.8952	24.6857	25.4894	24.5971	25.3826	25.2084
1841	R.LEFFDHKGS*SSR.G	DOK1_MOUSE	500192201	23.5356	23.3122	22.8068	22.7481	22.567	22.8945	22.7362	22.8368	22.363	22.4787	22.8144	22.936
1842	R.KSS*WDPKPITVPQFK.Q	DOP2_MOUSE	500224168				20.634	21.1466	20.4424
1843	R.AALLAAFQPESPRS*NAR.L	DOP2_MOUSE	500621225	21.1495			21.0318	21.6205	21.6391				21.0337	20.6564	20.9767
1844	R.SSESLSSVPS*SPHRK.A	DOP2_MOUSE	500191629				25.453		25.249			24.3666			24.8271
1845	R.LIAASSRPNQAGS*EGQLVLSSSQSEESDLGEEGKKR.E	DP13A_MOUSE	512051213			21.7098	21.7095			21.9892			22.098
1846	R.TSSSGSLGSESTNLAALS*LDSLVAPDTPIQFDIISPVCEDQPGQAK.A	DP13A_MOUSE	366551711			20.6468	21.7296
1847	R.TSSS*GSLGSESTNLAALSLDSLVAPDTPIQFDIISPVCEDQPGQAK.A	DP13A_MOUSE	342625911					21.5386
1848	R.VNQSALEAVT*PSPSFQQR.H	DP13A_MOUSE	354290476					20.2169	21.3347				19.2175	20.5406
1849	R.LIAASS*RPNQAGSEGQLVLSSSQSEESDLGEEGKKR.E	DP13A_MOUSE	512055738		22.3756			21.7307	22.7985				21.04		22.3805
1850	R.VDLSDEEAKET*EHLKK.K	DPOD3_MOUSE	512041804	23.5271	23.7999	23.8342	23.9714	23.3052	22.6267	24.2112	23.9692	24.2005	23.0532	23.843	23.7586
1851	K.RVDLS*DEEAKETEHLKKK.R	DPOD3_MOUSE	512037851		22.0109		23.4042	22.7626	22.8613	21.6931	23.3338	23.1416	22.9673		23.441
1852	R.GKRVDLSDEEAKET*EHLKK.K	DPOD3_MOUSE	512044169	25.4127	25.7976	26.1872		25.819	25.0749	25.7462	25.7889	26.3254	25.3593	25.661
1853	K.RVDLS*DEEAKETEHLK.K	DPOD3_MOUSE	500199778	23.6528	24.0957	24.1017	24.1946	23.4239	22.8397	24.2368	23.5571	24.344	23.4752	24.142	23.8032
1854	R.GKRVDLS*DEEAKETEHLK.K	DPOD3_MOUSE	512036580	24.054	24.6148		24.5974	24.3552	23.9846	24.607	24.661	24.8711	24.5656	25.0012	24.428
1855	R.GKRVDLS*DEEAKETEHLKKK.R	DPOD3_MOUSE	512043173	23.6947	24.3597	25.0348	24.9411	23.6454	24.3625	24.4832	24.6058	25.4115	24.7954	24.1897	25.0181
1856	R.VDLS*DEEAKETEHLKKK.R	DPOD3_MOUSE	512042956	22.7152	23.007	22.6688	22.8991			22.9637		23.2369		22.9572
1857	K.RVDLS*DEEAKETEHLKK.K	DPOD3_MOUSE	512036302	24.4317	25.1084	25.3277	25.2669	24.5714	24.0832	25.3402	25.0382	25.1168	24.6315	25.0739	24.8458
1858	R.VDLS*DEEAKETEHLK.K	DPOD3_MOUSE	500603757			22.7383	22.3521			21.9449					22.1905
1859	K.AIPS*GKPASPVLRNEPLLTPIPLKR.A	DPOLA_MOUSE	512043122	21.7747	22.6476				20.7615	22.6479	23.3931	23.3056	20.3298	23.1577	24.1017
1860	K.SSPS*KHQPPPIR.N	DPYL1_MOUSE	354269032						23.5253		24.292	23.6601			23.6074
1862	R.GLYDGPVCEVSVT*PKTVTPASSAKT*SPAKQQAPPVR.N	DPYL2_MOUSE	512065858				21.0238		21.2945				20.5054		22.7535
1865	K.TVT*PASSAKTSPAKQQAPPVR.N	DPYL2_MOUSE	417586471	29.8056	30.3116	30.0514	30.3724	30.1488	30.3281	30.1292	30.2094	30.2387	30.547	30.1827	30.4061
1866	K.TVTPASSAKT*S*PAKQQAPPVR.N	DPYL2_MOUSE	342636764	25.6918	25.3022	25.077	26.1283	25.9185	26.6647	24.9386	25.8225	25.7425	26.2249	25.1573	26.1105
1868	K.TVTPASS*AKTSPAKQQAPPVRNLHQSGFSLSGAQIDDNIPR.R	DPYL2_MOUSE	512065917				23.7609			21.9841			23.4127		24.5989
1869	K.T*SPAKQQAPPVR.N	DPYL2_MOUSE	342610655	24.7005	24.3522	24.8969	24.7713	24.5211	24.7302	23.9741	24.7967	24.4915	25.0436	24.3213	24.6381
1870	R.GLYDGPVCEVSVT*PKTVT*PASSAKT*SPAKQQAPPVR.N	DPYL2_MOUSE	512058855								20.5421
1871	K.T*SPAKQQAPPVRNLHQSGFSLSGAQIDDNIPRR.T	DPYL2_MOUSE	512054254		21.3137	20.3592	21.7362		21.3772		21.2783	21.5689		21.4091	21.735
1872	R.GS*PTRPNPPVR.N	DPYL3_MOUSE	354280877	25.1596	25.4078	25.3232	25.8857	25.6254	26.3104	25.1782	25.13	25.4611	25.7312	25.1953	25.1913
1873	R.GMYDGPVFDLTTT*PKGGT*PAGSTRGSPTRPNPPVR.N	DPYL3_MOUSE	512086157	28.6382	27.4955	26.9988	27.586	27.8858	28.5021	27.542	28.3497	27.4595	28.104	28.1383	28.441
1874	K.GGTPAGSTRGS*PTRPNPPVR.N	DPYL3_MOUSE	354264419	32.6615	32.9616	32.7399	32.9115	32.8136	33.1298	32.7887	32.7656	32.7212	33.1146	32.741	32.8387
1875	K.GGTPAGST*RGSPTRPNPPVRNLHQSGFSLSGTQVDEGVR.S	DPYL3_MOUSE	512039268	25.4113	26.3928	25.5427	27.113	25.6385	26.938	25.7865	26.172	26.3417	26.7775	26.4686	27.4585
1876	R.GS*PTRPNPPVRNLHQSGFSLSGTQVDEGVR.S	DPYL3_MOUSE	512051342	22.6771		22.5684	23.9287	23.5621	24.4062	22.1365	22.857	22.3637	24.1174	23.1344	24.4581
1877	R.GMYDGPVFDLTT*TPKGGTPAGSTR.G	DPYL3_MOUSE	354259329					21.4024				20.6549	20.8381
1878	R.GMYDGPVFDLTTT*PKGGT*PAGSTRGS*PTRPNPPVR.N	DPYL3_MOUSE	512061617	26.4789	24.7847	25.5768	24.4464	25.4318	26.2238	24.3941	25.4286	23.6128	24.5706	25.233	25.8881
1880	R.GMYDGPVFDLTTTPKGGT*PAGSTRGSPTRPNPPVR.N	DPYL3_MOUSE	512049621	25.4162	26.4269	25.724	27.174	26.4443	27.3021	26.3048	26.391	26.6409	27.0928	26.6848	27.3858
1882	R.MAPTPIPTRSPSDSST*ASTPIAEQIER.A	DREB_MOUSE	512058837	24.2456	23.8481	24.1094	24.371	24.3793	24.2286	23.7009	23.4501	23.8564	24.6828	24.4048	23.6147
1883	R.RMAPTPIPTRSPSDS*STASTPIAEQIER.A	DREB_MOUSE	512062707	23.1169	22.294	22.5704	21.7578	22.412	22.7556	22.4346	22.3768	21.9303	22.4612	22.4202	22.2964
1884	R.LS*SPVLHR.L	DREB_MOUSE	348507215	28.9674	28.4085	28.1061	28.5673	28.7604	29.0383	29.0548	28.398	28.5004	29.1741	29.1819	28.9184
1885	R.TMLLLS*RSPDAHPK.T	DSRAD_MOUSE	500616626	20.8626			21.0609		20.5892	20.7235			20.0656	20.7054
1886	R.GTSSSPAASKGTEDY*CVICMDTISNKHVLPK.C	DTX3L_MOUSE	512046975					22.7965		22.6316	22.5204		22.1798
1887	K.KS*NISPNFNFMGQLLDFER.T	DUS7_MOUSE	367016991												19.5621
1888	R.HLAGYESSSTLMTSELEST*SLGDSDEDDTMSR.F	DVL2_MOUSE	512054289					21.7879
1889	R.TSGIGDSRPPSFHPNVS*SSHENLEPETETESVVSLRR.D	DVL2_MOUSE	366415534			21.8946			21.4948					21.5057
1890	R.TGGIGDSRPPSFHPHASGGSQENLDNDT*ETDSLVSAQR.E	DVL3_MOUSE	512064824	24.2843	23.9103	23.7388	23.8426	23.6707	24.3175	23.5453	24.064	23.2278	23.6969	23.0998	24.2396
1646	R.RS*KSPASTSSVNGTPGSQLSTPR.S	DCLK1_MOUSE	367143535	25.5016	25.2235	25.0779	25.3753	25.9159	25.5355	25.1923	24.2295	24.9035	25.4697	25.0644	24.6738
1647	R.SGKSPSPS*PTSPGSLRK.Q	DCLK1_MOUSE	417640874					27.2592				22.3651	26.3671
1648	R.DKQSPS*QANGCSDQRPIDILEMLSR.A	DCP1A_MOUSE	500611250	23.3781	23.0385	23.4604	23.2907	23.7822	23.9267	23.8259	23.3452	23.6016	23.2736	23.6463	23.6654
1649	R.QKSPLLNQPVPELSHSS*LVASQSPFRAPVSLANPAGTALPSVDLLQK.L	DCP1A_MOUSE	512051320	22.1698	22.429	22.4232	23.0743	21.8299		22.4135	23.062	22.4695	21.0756	23.25	23.1304
1650	R.KASS*PS*PLTVGTAESQRKPSIILSK.S	DCP1A_MOUSE	512047503						21.0807	20.9807					22.0001
1651	R.QKSPLLNQPVPELS*HSSLVASQSPFR.A	DCP1A_MOUSE	499570590	22.0222			21.4125			22.004	21.8828	21.9652	21.0909	22.56	21.0914
1652	R.KASSPS*PLTVGTAESQRKPSIILSK.S	DCP1A_MOUSE	512034812	22.6944	22.0204		22.8809		20.608	22.2818	23.0588	22.7372		22.9136	23.5861
1653	K.ACHGAGSSPVTLSS*GEGQEVDILQMLTK.A	DCP1B_MOUSE	512049405							20.483
1654	K.ALLEGYNKT*TMLLS*K.Q	DCTN3_MOUSE	512050037				20.0828
1657	R.TQAQHSS*PGEMASSPQGLDNPALLRDMLLANPHELSLLKER.N	DDI2_MOUSE	512036560						21.106
1658	R.TDDVHAKDNT*RPGANSPEMWSEAIK.I	DDX1_MOUSE	512035534	21.1442				21.5518			20.8899	21.0604	21.2709	19.889
1659	R.LASGDGDEEQDEETEDEET*EDHLGKAREPHTESVVSIEEAQK.V	DDX10_MOUSE	512086191										21.3685		22.9821
1660	K.VKKSPQKLTTLANGEAAPT*PPPDSEVKK.K	DDX18_MOUSE	512077585									22.0105
1661	K.AAPPQESGCPAQLEEQVKNSVQTSVEDSSS*NSQHQAKDSSPGSLPK.I	DDX20_MOUSE	512060419	23.0336	23.291	24.7525	22.7146			23.0357	23.5962	24.1937		22.424	24.3088
1662	K.GKEANGDAGEKSPKLKNGLSQPS*EEEADIPKPK.K	DDX21_MOUSE	512055735	22.0806		23.9591						24.2744			24.0737
1663	K.KKKEPLEKQADSET*KEIITEEPSEEEADMPKPK.K	DDX21_MOUSE	512058963	25.6933	25.733	26.8117	26.6683	25.3964	26.4224	25.7539	26.3294		26.1538	25.7481	26.3239
1664	K.QADSET*KEIITEEPSEEEADMPKPK.K	DDX21_MOUSE	512047314	25.9686	25.9787	26.7038	25.4543	25.2631	25.3429	25.7742	26.2351	26.5334	25.3447	25.8694	26.1255
1665	K.LKNGLSQPS*EEEADIPKPK.K	DDX21_MOUSE	500195042				22.8833					24.3287
1666	K.LKNGLS*QPSEEEVDIPKPK.K	DDX21_MOUSE	500222509			22.6772						22.5056
1667	K.SNSS*DAPGEESSSET*EKEIPVEQKEGAFSNFPISEETVK.L	DDX21_MOUSE	512062727									22.6418
1668	K.KKKEPLEKQADSETKEIIT*EEPSEEEADMPKPK.K	DDX21_MOUSE	512035976									26.4725
1669	K.SNS*SDAPGEESSSET*EKEIPVEQK.E	DDX21_MOUSE	512065984			23.2662						23.0056
1670	K.KKEPLEKQADS*ETKEIITEEPSEEEADMPKPK.K	DDX21_MOUSE	512042790	24.6446	24.6115	25.8803	25.1547	24.3187	24.7388	24.7339	25.4078	25.5521	24.7787	24.814	25.4203
1671	K.KGKEANGDAGEKSPKLKNGLS*QPSEEEVDIPKPK.K	DDX21_MOUSE	512055842		21.284	22.3944						21.9334
1672	K.EANGDAGEKSPKLKNGLS*QPSEEEVDIPKPK.K	DDX21_MOUSE	512040804			22.6799						22.5917			22.5551
1675	K.QADSETKEIIT*EEPSEEEADMPKPKK.M	DDX21_MOUSE	512039726	24.9407	24.9961	25.6234	24.1245	24.2592	24.0994	24.9083	25.1177	24.5314	23.3448	24.5573	24.9728
1676	K.SNSSDAPGEESSSET*EKEIPVEQKEGAFSNFPISEETVK.L	DDX21_MOUSE	512039054	22.7129	23.8679							21.3987
1677	K.KKKEPLEKQADSETKEIIT*EEPSEEEADMPKPKK.M	DDX21_MOUSE	512043304			21.933								21.4257
1678	K.GKEANGDAGEKSPKLKNGLSQPS*EEEVDIPKPK.K	DDX21_MOUSE	512053066		21.9946	24.0234	22.962	22.227			23.1553	24.3128		21.9085	23.8638
1679	R.LKDGLSQPSEPKSNS*S*DAPGEESSSETEKEIPVEQK.E	DDX21_MOUSE	512065001	22.6003	24.4848	25.3947		22.6544		24.1102	23.8802	25.0867			23.7773
1680	K.EANGDAGEKSPKLKNGLSQPS*EEEADIPKPK.K	DDX21_MOUSE	512063897		22.5402	23.2348	22.1178		21.7521		21.5134	23.4817			23.2667
1891	R.TDST*SDGRPAWMR.T	DYHC1_MOUSE	221719552	25.7827	25.82	25.6799	26.0321	25.8178	26.3262	25.0906	25.1852	24.7487	26.1236	25.5032	25.9901
1892	K.ART*DSTSDGRPAWMR.T	DYHC1_MOUSE	500619274	26.5878	26.65	26.3215	26.6527	26.3145	26.5212	26.0627	26.1501	25.7379	26.2808	26.0738	26.6606
1893	K.KARTDSTS*DGRPAWMR.T	DYHC1_MOUSE	512059018						20.5642
1894	R.RKDS*AIQQQVANLQMK.I	DYHC1_MOUSE	366592572	21.6614	21.4048	21.2552	22.0127	20.9534	21.3957	21.495	21.4638		21.3529	22.2786	21.8928
1895	R.SRPSS*RGASPNRSTSASS*HACQAASPPVPAAASTPK.G	DYST_MOUSE	512067123						21.9293						23.0956
1896	K.MGNNDSNGELPRPENLADTTVVQKGSESPS*RVR.V	DYST_MOUSE	512043071	24.1199	23.5692	24.5818	24.0284	23.9662	23.9597	24.0604	24.1588	24.0901	24.2848	24.1183	24.5059
1897	K.NVQTGLT*ESPVLLETLAEIFDTPASK.V	DYST_MOUSE	512042423		23.3866	22.3297	22.5485	22.2931	22.2132	22.2296		22.6819	21.9882	21.6197	21.7193
1898	K.LQPSTVHDY*RQEEGGSDGEEPVTAQSSEQTK.K	DYST_MOUSE	512042958		22.8368	22.9235			22.8925		22.5979	22.6627			22.3763
1899	K.NVQTGLTESPVLLET*LAEIFDTPASK.V	DYST_MOUSE	512034228	22.9345							21.9672
1900	R.QKSFS*EDVISHKGDLR.Y	DYST_MOUSE	367146453	26.0431	25.8248	25.6447	25.9079	25.813	26.0113	25.7744	25.5809	25.4943	26.1518	25.9297	25.4932
1901	K.EHGGETQNVSDMIPLDKT*HSYSPLETQHGAGVFQPESAGR.G	DYST_MOUSE	512064709	23.0816	23.2896	23.2765	22.5302		22.5566	22.8734	23.6701	23.2598	22.826	22.5493	23.3981
1902	R.RGSDAS*DFDISEIQSVCSDVETVPQTHRPVPR.A	DYST_MOUSE	512033732	26.0566	25.5242	25.7099	24.4682	24.9855	25.9045	24.8954	25.7718	24.7793	24.7279	24.9214	25.848
1903	R.SLSGTLTELDDKLSSGLT*SGALPDAVNQQLEAAQR.L	DYST_MOUSE	499570691	20.6928
1904	R.QKSFS*EDVISHK.G	DYST_MOUSE	390242392	23.3904	22.6382	22.0035	22.7231	22.8541	23.2311	22.4546	22.3641		23.6256	22.2568	22.1922
1905	K.GSESPS*RVRVPKPTSSSTQPEGSVLRPESGSILKGCK.S	DYST_MOUSE	512035457				20.7443		20.5731		20.76	20.7036	21.6835
1906	R.SRPSS*RGASPNRS*TSASSHACQAASPPVPAAASTPK.G	DYST_MOUSE	512065971	22.4427
1907	R.LGAS*LTPDGHWRGDREECDTSR.E	DYST_MOUSE	512043221	21.3961	21.7045		21.0454	21.9545			21.7122	21.8496
1908	R.AMVES*QQKSPVKR.R	DYST_MOUSE	500612890	26.2117	26.7713	25.2869	26.417	25.6502	26.6985	24.7086	25.1694	26.4646	25.7222	25.8893	25.6331
1909	R.GASPNRSTSASS*HACQAASPPVPAAASTPK.G	DYST_MOUSE	512049332	22.8871	23.2556		24.2303	23.4477	24.9258	23.0282	24.29	22.3742	24.2954	23.9673	23.685
1910	K.LQPST*VHDYRQEEGGSDGEEPVTAQSSEQTKK.L	DYST_MOUSE	512045227	26.4664	26.2478	25.7752	26.1399	26.0989	26.4882	26.2323	26.3575	25.834	26.2422	25.5917	26.2958
1911	R.AS*SRRGSDASDFDISEIQSVCSDVETVPQTHRPVPR.A	DYST_MOUSE	512064708			22.0982			23.1206						22.7136
1913	K.ELSTS*GPPHDRR.F	E2AK2_MOUSE	500614952					23.1569		23.0272
1914	R.KS*GVKVSPDDVQR.N	E2AK2_MOUSE	512051508	21.2345				21.2069
1915	R.YYNAWIERHERPAVPGTPPPDCT*PQAQDSPATCGK.T	E2AK4_MOUSE	512039646				20.9759		22.1115		20.2164		20.5702	21.5993	21.0336
1916	R.RDSKSPT*KATPLPAEGKK.N	E41L2_MOUSE	512036897	24.0397	23.6334	24.2951	24.9663	24.2674	24.7096	24.3384	24.0458	24.1825	24.0313	24.0855	24.1993
1917	K.RRVT*PLPFQPQASSHETLNVVEEK.K	E41L2_MOUSE	512057280	22.9341	22.2774		21.9919	22.6571		21.3844	22.4631		21.9263		21.6646
1918	R.RVTPLPFQPQAS*SHETLNVVEEK.K	E41L2_MOUSE	500611789	22.7755	22.2168	22.5227		20.1339	22.6102	21.9844			22.0943	21.8372
1920	K.AKEVENEQTPVSEPEEEKGS*QPGPPVER.Q	E41L2_MOUSE	512061398	26.0239		25.9912	25.8459	26.3302	26.0209	25.374	25.6077		25.8667	23.7642	25.8276
1921	R.RDSKS*PT*KATPLPAEGKK.N	E41L2_MOUSE	512045393		23.8692	24.0802	23.733	23.2196	23.591			23.1755	23.1616
1922	R.RDS*KSPT*KATPLPAEGKK.N	E41L2_MOUSE	512045392	23.3532						23.3398	23.615			23.0696
1923	R.DS*KSPTKATPLPAEGK.K	E41L2_MOUSE	512051357	24.9282	25.0385	25.2075	24.7632	25.2362	25.5547	24.5988	24.831	24.7435	25.4448	24.3781	24.9627
1924	K.DGGDKKEPT*QADVEDQILGKEESLPEEESR.A	E41L2_MOUSE	500193538	25.1106	23.823	24.6065	23.6985	24.1197	24.189	23.6483	24.3783	22.8622		23.838	24.2494
1926	R.DS*KSPTKATPLPAEGKK.N	E41L2_MOUSE	512042602	27.427	28.0862	27.8131	28.3855	27.7981	28.2187	27.9282	27.8187	27.7126	27.8561	27.8307	27.7118
1927	R.AEVGKDESVIT*EEMNGKEMSPGHGPGETR.K	E41L2_MOUSE	512036211	23.7717	23.5617	23.8625	23.6788	22.952	23.1836	23.8977	23.7646	23.5958	23.617	24.0108	23.9473
1928	K.KRAEVGKDES*VITEEMNGKEMSPGHGPGETR.K	E41L2_MOUSE	512036261	26.1308	25.7985	26.0917	26.2014	25.7746	26.268	26.6199	26.1204	26.1714	26.1903	26.0202	26.3001
1929	K.DGGDKKEPTQADVEDQILGKEES*LPEEESRAKGDAEEMAQR.K	E41L2_MOUSE	512051518			21.0055			21.9028						21.8101
1930	R.VTPLPFQPQASS*HETLNVVEEKKR.A	E41L2_MOUSE	512033561	23.3813	23.5971	23.4072	23.1918	23.5158	24.0714	23.0157	23.2798	22.935	23.473	22.6021	23.9041
1931	K.RAEVGKDESVITEEMNGKEMS*PGHGPGETR.K	E41L2_MOUSE	512047553		21.9032	21.5452	21.3879			21.9574				21.0202	21.7437
1932	K.EKAKEVENEQT*PVSEPEEEKGSQPGPPVER.Q	E41L2_MOUSE	512058967	23.0529	21.2887	22.404		21.9637					21.8622		21.2475
1933	K.RRVTPLPFQPQAS*SHETLNVVEEK.K	E41L2_MOUSE	512049398						23.2287
1934	R.VTPLPFQPQASS*HETLNVVEEKK.R	E41L2_MOUSE	512039500	21.61	21.2233			20.6372	22.409				20.578		20.5535
1935	R.VS*RSLDGAPIGVVDQSPPGEGSVPGPGVISYTTIQDGRR.D	E41L2_MOUSE	512052979	20.6778							21.3706				21.3878
1936	R.VTPLPFQPQAS*SHETLNVVEEK.K	E41L2_MOUSE	369184543	24.3976	23.6155	23.372	24.1551	24.0099	24.7399	22.7756	23.0623	23.4392	23.8944	23.73	23.0044
1937	K.RLSTS*PVRLAAR.Q	E41L3_MOUSE	376148144		22.6835		22.0052		22.7763		21.3406		20.8292	20.8426	22.3927
1938	K.RLS*T*SPVRLAAR.Q	E41L3_MOUSE	369187515	23.143	24.53	23.5316	23.6313	24.2852	24.7339	23.2076	24.0649	22.9768	22.8976	23.0296	23.9059
1939	R.APTKPPAGPKTS*PLKDNPS*PEPQLDDIKR.E	EAF1_MOUSE	512055642			22.5799						22.8099			22.1353
1940	K.TSPLKDNPS*PEPQLDDIKR.E	EAF1_MOUSE	366602355	23.5586	23.4577	23.5126	23.829	22.5616	22.2858	23.3571	21.944	22.8183	23.2954	23.4137	23.1017
1941	K.NKESEDPQKPGSS*GLSESCSTANGEKDSITLISMR.N	ECSCR_MOUSE	512044910		21.4112					21.4617	22.495	22.0567	21.4914		22.625
1942	K.RTDVKS*QDVAISPQQQQCSK.S	EDC3_MOUSE	512036231		22.0647		21.4916	22.3548	22.362					20.839	22.59
1943	K.TKGS*PRTS*PKLK.R	EDC4_MOUSE	512047773	27.3174	26.7257	27.5239	26.6853	27.2012	27.67	26.5469	26.7919	25.8427	26.3756	27.2555	27.7696
1945	R.SLLPGLLPGPADKLISKGPGQVSTAASALSLDLQEVEPLGLPQAS*PSR.T	EDC4_MOUSE	512040953			23.626	23.4923		23.1406	23.0052	21.2284			22.5804	22.2811
1946	R.TRSPDVISSASTALS*QDIPEIASEALSR.G	EDC4_MOUSE	342626878	25.9706	25.7657	25.872	25.6833	25.8476	26.1325	25.8381	26.178	25.6059	26.0547	25.5443	25.8996
1947	R.DSQDTSAEQSDHDDEVAS*LASASGGFGSKIPTPR.L	EDC4_MOUSE	512060140	23.3433	23.5432	24.6037	24.0934	24.4737	24.3677	23.8329	24.5893	24.0151	24.2162	24.444	24.944
1948	R.RVSELEKQT*DDLRGEIAVLEATVQNNQDERR.A	EEA1_MOUSE	512043128				19.3974
1949	R.EHGPFRS*VEDLVR.M	EEPD1_MOUSE	342611566	20.9583	21.7356			21.9926		22.3876	22.1707		20.9522	21.4739
1950	R.KDGSASGTT*LLEALDCILPPTRPTDKPLRLPLQDVYK.I	EF1A1_MOUSE	512039886			20.9758	20.7971		21.3968					20.6225
1951	K.DDDDIDLFGSDDEEES*EEAKKLREER.L	EF1B_MOUSE	512043491	23.2486	22.8558	23.1136	22.8249		21.4417	23.204		22.7931		22.7604	23.1532
1952	K.SLGKYGPSSVEDTTGS*GAADAKDDDDIDLFGSDDEEESEEAK.K	EF1B_MOUSE	512047302	21.248	22.9862	23.162	23.7312	22.1805	22.3636	21.377	22.6057	23.6227		22.9136	23.4915
1953	K.YGPSSVEDTTGS*GAADAKDDDDIDLFGS*DDEEESEEAKKLREER.L	EF1B_MOUSE	512043109	22.2147	22.8945	24.0314	22.994	21.4535		23.4777	22.6603	23.3996		22.8507	23.3819
1954	K.YGPSS*VEDTTGSGAADAKDDDDIDLFGSDDEEESEEAKKLR.E	EF1B_MOUSE	512060269	25.9612	25.7341	26.2762	25.7229	25.2112	24.9887	25.5869	25.5792	25.6966	22.7153	25.5565	25.3585
1955	K.YGPS*SVEDTTGSGAADAKDDDDIDLFGSDDEEESEEAKKLREER.L	EF1B_MOUSE	512077584	31.9337	32.2537	32.5762	31.9568	31.6922	31.826	31.9511	32.1213	32.2062	31.0738	32.0314	32.3847
1956	K.SLGKYGPSSVEDT*TGSGAADAKDDDDIDLFGSDDEEESEEAKKLR.E	EF1B_MOUSE	512057298	22.9126	23.5874	24.2145	23.9966	22.9198	23.6306	23.5047	23.6126	23.6662	21.7533	22.6542	24.693
1957	K.YGPSS*VEDTTGSGAADAKDDDDIDLFGSDDEEESEEAKK.L	EF1B_MOUSE	500193394	26.2205	25.5708	26.5417	25.7864		24.6342	25.791	25.6587	25.8744	24.3063		25.8418
1958	K.YGPS*SVEDTTGSGAADAKDDDDIDLFGSDDEEESEEAKK.L	EF1B_MOUSE	500193393					24.9187						26.1091
1959	K.YGPSSVEDTT*GSGAADAKDDDDIDLFGSDDEEESEEAK.K	EF1B_MOUSE	500193343											21.4523
1960	K.SLGKYGPSSVEDTTGSGAADAKDDDDIDLFGS*DDEEESEEAKK.L	EF1B_MOUSE	512042699	23.578			24.8368			24.0376
1962	K.KGAT*PAEDDEDKDIDLFGSDEEEEDKEAAR.L	EF1D_MOUSE	500204421	29.1521	29.0606	29.4423	29.1846	28.5375	29.3622	28.7749	28.5413	28.8814	28.3423	29.4305	29.0054
1963	K.GAT*PAEDDEDKDIDLFGSDEEEEDKEAARLREERLR.Q	EF1D_MOUSE	512051663		23.2251		25.0749	24.4172	25.7392		22.5316	24.2293	24.4115	23.6318
1964	K.KGAT*PAEDDEDKDIDLFGSDEEEEDKEAARLR.E	EF1D_MOUSE	512047782				20.0517
1965	R.ATAPQT*QHVSPMR.Q	EF1D_MOUSE	366534683	22.5562		23.2756				23.3515	23.9504	24.1303	22.8893		23.6708
1966	R.ATAPQTQHVS*PMRQVEPPTK.K	EF1D_MOUSE	451129138	25.0349	26.0367	26.1201	25.5265	24.8706	25.2113	25.5865	26.3921	26.3578	25.3267	25.708	26.5543
1967	K.GAT*PAEDDEDKDIDLFGSDEEEEDKEAARLR.E	EF1D_MOUSE	512040762	23.6951	24.3731	24.8531	25.0737	24.7063	25.1186	24.0446	24.4361	24.5157	23.7751	24.4862	25.4394
1968	K.GAT*PAEDDEDKDIDLFGSDEEEEDKEAARLREER.L	EF1D_MOUSE	512037207	26.8819	28.1223	28.6029	29.1343	28.7359	29.3229	27.9212	28.5534	28.4728	28.679	28.5098	29.5345
1969	K.KGAT*PAEDDEDKDIDLFGSDEEEEDKEAARLREER.L	EF1D_MOUSE	512037239	23.7106	25.3232	25.4973	25.9538	25.6074	26.1601	24.1104	25.2713	25.5245	25.3501	25.3596	26.1411
1970	K.KGAT*PAEDDEDKDIDLFGS*DEEEEDKEAAR.L	EF1D_MOUSE	500196952	23.4259	23.5182	23.9853	22.7313	22.7084	20.7527	23.7169	23.5738	23.838	21.7564	23.2989	23.7899
1971	R.ATAPQT*QHVSPMRQVEPPTKK.G	EF1D_MOUSE	500612925	30.1355	30.7279	30.9447	30.4955	29.5678	29.8515	30.447	31.2098	31.3969	30.4517	30.2672	31.1996
1972	K.KGAT*PAEDDEDKDIDLFGS*DEEEEDKEAARLREER.L	EF1D_MOUSE	512047550				21.0344
1973	R.LS*SLEKSSPTPR.A	EF1D_MOUSE	512040393		23.1979	23.2001			23.4712		22.6318				23.3478
1974	R.QVEPPTKKGAT*PAEDDEDKDIDLFGS*DEEEEDKEAAR.L	EF1D_MOUSE	512042906			21.9167	21.7574	20.6796	21.9411	21.1106	21.6469	21.6896	20.4613	22.0467	22.3922
1976	R.QVEPPT*KKGATPAEDDEDKDIDLFGSDEEEEDKEAARLREER.L	EF1D_MOUSE	512047912						21.6732			20.379
1977	K.GAT*PAEDDEDKDIDLFGSDEEEEDKEAAR.L	EF1D_MOUSE	500203523	30.0346	29.7334	30.3112	30.087	29.5712	29.8903	29.4402	29.7003	29.9677	28.8002	30.0887	30.0936
1978	R.QVEPPTKKGAT*PAEDDEDKDIDLFGSDEEEEDKEAAR.L	EF1D_MOUSE	512035691	21.679	23.5019	23.7693	25.1699	24.7507	26.1129	23.1854	23.8179	24.2718	24.3322	24.7319	25.5804
1979	K.KFAES*QPKKDTPRKEK.G	EF1G_MOUSE	512036934	26.2631	26.9974	27.0127	25.4726	26.0552	25.9629	26.3598	26.1963	26.8853	26.5885	26.4131	26.7838
1980	R.VLSAPPHFHFGQT*NRTPEFLR.K	EF1G_MOUSE	366437757	23.2945	20.3696		21.9387	19.9479	22.4117	22.0957	21.6253	22.0782	21.0607		22.3776
1981	R.AGET*RFTDTRKDEQER.C	EF2_MOUSE	377443510	23.4967	23.5172	24.055	21.587	22.4493	22.2996	24.0882	23.6218		23.0581		23.5494
1982	R.IMGPNYT*PGKKEDLYLKPIQR.T	EF2_MOUSE	377337537								20.4891	20.4845
1983	R.RHESDEDS*LGSSGR.V	EF2K_MOUSE	512037242	23.2408		23.1908			22.6456	22.9154		23.7782	22.7927	23.0302
1984	R.RGS*GHLPSAR.-	EFC4A_MOUSE	175129859	23.5704			23.3263
1985	R.QQFGSHMEGSPERGPS*PAPKPSPR.V	EFCB7_MOUSE	512048437	22.7954	21.5532
1986	R.SGPGPAEPGSEDPPLSRS*PGPER.A	EGLN1_MOUSE	500193891	22.7124	22.4587	22.6243	23.9042	23.7516	24.3378	22.9552	22.1787		24.0979	23.6705	22.7152
1987	R.AFRGQGSEPAAITGGQVGPETPEPPPS*PPETR.S	EH1L1_MOUSE	354290905	21.6638	23.2789	23.1662	23.951	23.4109	23.8889	22.6651	22.6282	23.8442	23.0238	23.7458	23.1338
1988	K.TLCEEEDEGHIRPQQAAARPSS*AEDTSPAPVSAPAPPVR.A	EH1L1_MOUSE	512055587		22.3089		21.5388		21.7468	22.2902	21.6202	21.9978	21.5715
1989	R.ELKTLCEEEDEGHIRPQQAAARPSSAEDTS*PAPVSAPAPPVR.A	EH1L1_MOUSE	512040221	22.9618	23.4218	24.1861	23.7228	23.164	23.5778		22.9937	23.7131	23.5216	23.3303	23.1443
1990	R.LRRSS*VNGEAGPVPPPR.A	EH1L1_MOUSE	500611644	23.9824	22.9374	23.3469	24.1448	23.8109	24.9231	23.6888	23.1521	23.1262	24.2383	23.092	24.8086
1992	R.MGPFVERGPDEAIEDGEEGS*EDDAEWVVTKDK.S	EHD2_MOUSE	450666987	26.0733	25.6498	25.8864	25.3585	25.4768	25.2013	25.95	25.4475	25.5518	25.0341	25.9438	25.1294
1993	K.DKSKYDEIFYNLAPADGKLSGS*KAK.T	EHD2_MOUSE	512066323	23.2578	19.8727	20.6317	19.0205	20.7126		22.8779	21.0919			22.1999	19.5157
1994	K.SKYDEIFYNLAPADGKLSGS*KAK.T	EHD2_MOUSE	500611728	23.1616	22.184	22.644	22.3122	21.9159	22.3349	23.3677	22.8075	22.7855	22.8171	22.7318	20.922
1995	K.SKYDEIFYNLAPADGKLS*GSK.A	EHD2_MOUSE	342627659	23.1841	22.3665		21.2747	21.8922		23.2538	22.809			22.8355	21.8763
1996	R.MGPFVERGPDEAIEDGEEGS*EDDAEWVVTK.D	EHD2_MOUSE	450677638	23.6708	23.0843	22.5771	22.3505	22.1741	22.5751	23.0158	22.7252	21.9427	20.8483	23.5004
1997	K.DKSKYDEIFYNLAPADGKLS*GSK.A	EHD2_MOUSE	377342636							22.4723		21.5174
1999	K.HT*QENTRASPQEGTNR.V	EHMT1_MOUSE	512041117	22.6858
2000	K.HTQENTRAS*PQEGTNRVSR.V	EHMT1_MOUSE	512045926	23.7004	24.6431	24.3528	24.4913	24.8897	23.3233	24.5399	23.7151	25.1741	24.3032	24.8287	24.6054
2001	R.AKMSMT*GAGKSPPSVQSLAMR.L	EHMT2_MOUSE	424737569											20.1242
2003	R.RPQS*VERKQESEPR.I	EI24_MOUSE	512035154	28.1342	29.1756	27.8357	28.7113	28.965	28.9116	28.6245	28.4941	28.9941	28.9031	28.6728	28.1852
2004	R.SEMKT*ELSPRPGAAGR.E	EI2BD_MOUSE	512040772	24.5829	24.4865	24.2216	24.547	23.7484	23.448	24.8842	24.3655	24.4604	24.4605	24.8331	24.1364
2005	R.AGS*PQLDDIRVFQNEVLGTLQR.G	EI2BE_MOUSE	354262203	26.4824	26.5625	26.7435	26.4858	26.6909	26.9444	26.5247	26.9075	26.8084	26.784	26.253	26.6928
2006	K.RLEEPEES*KVLTPEEQLADKLR.L	EI3JB_MOUSE	512052867									20.7046
2007	R.RGT*DDDRPSWR.N	EIF3A_MOUSE	512040209	23.1031	23.9871	23.2687		22.2571	23.7752			22.1275		22.3443	22.1644
2008	R.AKPAAQSEEETAT*SPAAS*PTPQSAER.S	EIF3B_MOUSE	354256222	25.3718	25.2705	25.511	25.4748	25.2065	25.504	25.3408	25.145	25.6172	25.3483	25.1216	24.7087
2009	R.GHPSAGAEEEGGSDGS*AAEAEPR.A	EIF3B_MOUSE	354450378			24.5745	25.6315	25.9836	22.6764	25.3839					25.0722
2010	R.GHPS*AGAEEEGGSDGS*AAEAEPR.A	EIF3B_MOUSE	500204474	28.2178	28.0224	28.5628	28.1879	28.3081	28.1558	27.8665	28.2173	28.0279	28.052	27.7274	27.8315
2011	R.GHPS*AGAEEEGGSDGSAAEAEPR.A	EIF3B_MOUSE	354448263		23.4217
2012	R.AKPAAQS*EEETATS*PAAS*PTPQSAERSPSQEPSAPGKAEAVGEQAR.G	EIF3B_MOUSE	512055583	25.3215	25.8628	26.0064	25.2046	25.1894	25.3987	24.8048	25.6806	26.0085	23.3212	25.5347	26.3264
2013	R.AKPAAQSEEETAT*SPAASPTPQS*AERSPSQEPSAPGKAEAVGEQAR.G	EIF3B_MOUSE	512075269	28.574	28.5797	28.8808	28.3218	28.4533	28.8909	28.2606	28.8026	28.6581	28.3204	28.2336	28.8459
2014	R.AKPAAQSEEETATSPAAS*PT*PQSAERSPSQEPSAPGK.A	EIF3B_MOUSE	512064913	22.4495		22.3886					21.8781				22.2743
2015	R.AKPAAQSEEETAT*SPAASPTPQSAER.S	EIF3B_MOUSE	354256504	25.0468	24.5385	24.7689	25.4756	25.158	24.6905	24.6189	24.3902	24.728	25.1274	24.9815	24.5755
2016	R.AKPAAQSEEETATSPAAS*PTPQSAERSPSQEPSAPGKAEAVGEQAR.G	EIF3B_MOUSE	512061391	27.7802	27.6753	27.7323	27.568	27.5068	27.7089	27.7058	28.0862	27.9266	27.4674	27.5254	28.2918
2017	K.QPLLLSEDEEDT*KRVVR.S	EIF3C_MOUSE	512037626	25.3743	25.7055	26.1196	25.9791	25.7382	24.9985	25.6487	26.6461	26.1923	26.7914	26.3749	26.1976
2018	K.QPLLLS*EDEEDTKR.V	EIF3C_MOUSE	193212773	26.6058	26.2385	26.4323	26.0987	25.9935	25.8312	26.0632	26.3286	26.282	26.1675	26.1815	26.1836
2020	K.GIPLPT*GDTSPEPELLPGDPLPPPKEVINGNIK.T	EIF3G_MOUSE	354259902	25.3478	24.6761	24.754	24.3432	25.6789	25.2277	25.4382	25.1571	25.5148	25.2838	25.749	25.1677
2021	K.LMEVCKEKDFS*PEALKK.A	EIF3H_MOUSE	377358313	22.3562	22.958	23.24	22.1317	22.0486	22.4578	22.6038	22.9364	23.3402	23.1739	22.7571	23.2654
2022	R.VS*SSPGIKGGAATILKPGNSK.A	ELF1_MOUSE	512054257	22.2801	21.9918	22.8653	23.4149	22.1779	21.9182	22.9558	21.4548	21.9868		23.108	22.3819
2024	R.KT*KPPRPDSPTTTPNISVK.K	ELF1_MOUSE	512061491	25.7066											25.3847
2025	R.S*ASPSQKRPTDFIDPLASKKPR.I	ELL_MOUSE	512065941	23.9978	24.1865	23.7307	24.3351	23.2202	23.5206	23.9787	24.0592	24.032	23.803	24.4709	24.6785
2026	R.KLCQPQNAT*TDSSPPREHGR.S	ELL_MOUSE	504371728	26.9741	27.4704	27.352	27.3671	27.1963	26.5699	27.4295	27.0064	27.2997	26.8957	27.3332	26.8397
2027	K.LCQPQNAT*TDSSPPREHGR.S	ELL_MOUSE	512037081	24.6664	25.3446	25.4025	25.1244	24.9837	24.6872	25.2116	24.9839	24.6916	25.1143	25.1919	25.1455
2028	R.S*ASPSQKRPTDFIDPLASK.K	ELL_MOUSE	500613357			24.1033					23.3096
2029	R.IAFDAESEPNNSS*GSMEKRK.S	ELMO1_MOUSE	500613790	24.3833	24.3181	24.5379	25.2005	24.4025	24.4462	24.6488	23.9872	24.4304	25.0368	24.7115	24.4062
2030	R.RIAFDAESEPNNS*SGSMEKRK.S	ELMO1_MOUSE	512040619	22.4701			23.4684	22.8646			21.1987	22.7809			22.7128
2031	K.KFSPALDVAS*DNHFKKPK.H	ELOA1_MOUSE	512036259	22.5898	21.3695	20.9572	22.8062			22.2367	22.0882		21.7841	22.7402	22.6297
2032	K.KLVPVERNS*EAEDQDFEKNNSR.K	ELOA1_MOUSE	512047060	22.5519		22.9223	21.8435	22.3996		22.9212	22.8501		21.705	22.894	21.7573
2034	R.KVVPLEADGGTT*GKEQTSPQKKDVPVVRR.S	ELYS_MOUSE	512050084		22.294	21.7264	22.0568			22.4142		23.449	22.4069
2036	R.KVVPLEADGGTT*GKEQTSPQKK.D	ELYS_MOUSE	512052739	26.0669	26.5031	26.6949	26.0169	25.6076	25.1803	26.1956	26.3471	26.9065	25.8636	26.0173	25.9133
2037	R.LLDLVVHPVPQPSQCLEFIQQS*PT*RSPLCLLSSSLPLSSQFK.R	ELYS_MOUSE	512055730			22.1977	19.1858			20.2903
2038	R.NGVSLFNSPKTEQPSPVVHS*FPHPELPEAFVGTPISNTSQR.I	ELYS_MOUSE	512052915			19.1815				19.6512		19.6788
2039	R.KVVPLEADGGTTGKEQTS*PQKKDVPVVR.R	ELYS_MOUSE	512040552	21.0905	22.7732	23.0828	21.6646			22.4838	22.686	23.1463	21.8785	22.3947	22.8922
2040	R.NRPETSLNQSNVTTEDMYTNGS*PAPGS*PAHAKGQEAR.R	EM55_MOUSE	512049208	23.4711	22.4378	23.7625		21.9277	24.082		22.5025			22.2478	23.1174
2041	R.NRPETSLNQSNVTTEDMYTNGS*PAPGSPAHAK.G	EM55_MOUSE	500616261			22.5267								21.2242	22.316
2042	R.VASVAHSAPSEAPS*CSPFGKK.K	EM55_MOUSE	500614542	23.3919	23.751	24.1539	23.6864	23.2594	24.4949	22.5613	23.3632	21.9958	22.9142	22.9425	23.7872
2043	R.NRPETSLNQSNVTTEDMY*TNGSPAPGSPAHAKGQEAR.R	EM55_MOUSE	512060165	24.6856	23.8333	23.9829	23.7027	23.2601	24.3883	23.5688	23.8199	22.9032	23.4155	24.108	24.6143
2044	R.NRTGSTSSS*SSGKKNS*ESKPKEPAFSPEEGYVK.M	EMAL1_MOUSE	512078441	23.0656			21.7682	22.6222	21.4259	22.5409				21.5715	21.4025
2045	K.SINRTSSS*ERVSPGGR.R	EMAL1_MOUSE	512057537			21.4849	23.7215	23.0088	22.8657				23.6773	22.2067
2046	R.NRTGSTSSS*S*S*GKKNSESKPKEPAFSPEEGYVK.M	EMAL1_MOUSE	512061387	22.6939											22.059
2047	R.TSSS*ERVSPGGRR.E	EMAL1_MOUSE	512038913	25.0426		24.696	24.9086	25.2376	24.3468	25.5216		24.758	24.4069	25.6292	24.7928
2048	R.EKKEDSHSNDQS*PQIRASPSPQPSSQPLQINR.Q	EMAL4_MOUSE	512058880	22.3178	21.7391	22.4707	21.2444	22.0107		23.0322	22.9338	21.6049		22.1696	23.1715
2049	R.T*NTMNGSKSPVISRPK.S	ENAH_MOUSE	366440754					21.4975
2050	R.TNT*MNGSKSPVISRPK.S	ENAH_MOUSE	354533252						21.3734
2052	K.TET*VEEPLEEDEAAKEEKEESDDEAAVEEEEEEKKPK.T	ENPL_MOUSE	512035670	23.5326		21.4345			22.7421
2053	K.TVFAGAVPVLPASPPPKDS*LR.S	EP15R_MOUSE	354265553	25.7659	25.6181	25.7662	26.1089	25.7163	25.8396	25.6554	25.4188	25.4234	25.9189	25.8467	25.6785
2054	R.STPSHGSVSSLNST*GS*LSPKHSVK.Q	EP15R_MOUSE	512051837	23.168	23.1202		23.9571	23.9102	21.7712	22.9236	22.0932	21.3812	23.9564	23.7013	22.6328
2055	R.STPSHGSVSSLNSTGS*LSPKHSVK.Q	EP15R_MOUSE	500611201	26.7418	26.3726	25.4714	27.095	26.0205	26.6595	26.5235	26.3745	26.818	26.9807	27.0544	25.2749
2056	R.STPSHGSVSS*LNSTGSLSPK.H	EP15R_MOUSE	424533918	23.63	23.0982	23.0596	23.8658	23.7735	23.7389	23.5401	22.2807	23.0514	24.1412	23.8977	22.9886
2057	R.SPGVAVSAPPKPQSPAQNAASS*QDGSQDKLAEQITLENQIHQR.I	EP400_MOUSE	512047005	21.2895						21.6228	22.2246		21.7533		21.6381
2058	R.LKGFDTS*PEHSLDLGISGRK.R	EP400_MOUSE	512055688							20.3093
2059	R.LKGFDT*SPEHSLDLGISGR.K	EP400_MOUSE	354494304	24.0914	24.1378	24.3388	24.3107	23.8882	23.5228	24.3289	24.1986	24.0998	23.9857	24.3115	24.0998
2060	R.VSIRLPSTS*GSEGVPFR.T	EPHA2_MOUSE	346224645	20.398	21.0036	20.6848
2061	K.SEQLKPLKT*YVDPHTYEDPNQAVLK.F	EPHA2_MOUSE	272243391	20.1209		20.6624	20.0137
2062	R.ARQSSEDVRFSKSEQLKPLKTY*VDPHTYEDPNQAVLK.F	EPHA2_MOUSE	512047920		21.5093		20.34		21.1903			21.0255			23.0432
2063	R.ARQSS*EDVRFSK.S	EPHA2_MOUSE	500618706	28.8526	29.4533	29.3213	29.4316	29.3179	29.4925	28.9385	29.1635	29.3763	29.5391	29.1226	29.3215
2064	R.ARQSSEDVRFS*KSEQLKPLK.T	EPHA2_MOUSE	512049513	23.6661	24.4711	24.1568	24.1672	23.8808	24.3686	23.9116	24.1778	24.6357	24.4347	24.0835	24.6355
2065	R.TT*SPDLFESQSLTSASSKPSSAR.K	EPN2_MOUSE	354256120					22.0484		21.2029				22.2263
2066	R.GSSQPNLSTSY*SEQEYGKAGGSPASYHGSTSPR.V	EPN2_MOUSE	512047025	22.6802		22.5785	22.9997	24.2692	24.4014	23.594		22.3135	24.3659	23.7486	23.5642
2067	K.DREDS*PERCS*DS*DEEKKARR.G	EPN4_MOUSE	512037533	23.8213			24.4232						23.6285
2068	R.TANPSKTIDLGAAAHYTGDKASPDQNAST*HTPQSSAKPSVPSSK.S	EPN4_MOUSE	512052888				23.2983		23.5594		22.7516
2069	R.RGRS*PKGEFKDEEETVTTK.H	EPN4_MOUSE	377358467	27.9586	28.4591	29.2741	29.7798	29.4039	29.4449	29.1951	29.1568	29.7078	27.6477	29.6537	28.5933
2070	K.TIDLGAAAHYTGDKASPDQNASTHT*PQSSAKPSVPSSK.S	EPN4_MOUSE	512086130	28.0139	27.787	27.971	27.4332	27.4761	27.582	27.9198	28.0981	27.5095	27.5444	27.3885	28.0391
2071	R.RKDREDSPERCS*DSDEEKKAR.R	EPN4_MOUSE	512035588	27.4379	26.9984	27.0429	27.6675	27.577	27.8469	27.6432	27.6554	27.226	27.0796	27.5569	27.2175
2073	K.DREDSPERCS*DSDEEKKAR.R	EPN4_MOUSE	512037142	23.8861		23.6108	24.6887		23.4468		24.36	24.3932	24.6478	23.509	23.415
2074	R.RKDREDS*PERCS*DS*DEEKKAR.R	EPN4_MOUSE	508056346	29.1514	28.8704	28.814	29.3331	30.2365	29.5063	29.6788	28.8728	29.5711	28.5658	29.5809	28.6862
2076	K.DREDS*PERCS*DSDEEKKAR.R	EPN4_MOUSE	475864618	25.3035		25.2957	25.6204	25.718				25.3034	25.6699	25.7979	25.5846
2077	R.GRS*PKGEFKDEEETVTTK.H	EPN4_MOUSE	377340579	27.4838	27.5151	27.5091	27.8412	27.4094	27.2235	27.5445	27.2693	27.3521	27.6341	27.4891	27.3707
2078	R.RKDREDS*PERCS*DS*DEEKKARR.G	EPN4_MOUSE	512042918	27.0732	26.6022	26.3461	27.7404	27.9965	27.9083	27.4582	26.6989	26.9337		26.8617	27.0482
2080	R.RKDREDS*PERCSDS*DEEKKARR.G	EPN4_MOUSE	512043552	24.0883			25.6157		24.8759					24.7351
2081	R.RKDREDSPERCS*DS*DEEKKAR.R	EPN4_MOUSE	512043132	28.8371	28.7647	28.3982	29.2236	29.7359	29.165	29.4321	28.7071	29.2944	28.5716	29.2759	28.8639
2082	K.DREDS*PERCS*DS*DEEKKAR.R	EPN4_MOUSE	475887908	24.3632	26.4173	24.9727	23.8999	25.6196			26.1599	26.5728	26.1173	26.0983	25.1548
2083	K.NITGSSPVADFS*AIKELDTLNNEIVDLQREK.N	EPS15_MOUSE	512065956							20.0342	19.7599
2084	K.RLSTEHS*NVSDYPPADGYAYSSSMYHR.G	EPS8_MOUSE	500618836	24.8746	24.4633	24.3429	24.7579	24.7249	23.9518	25.0409	25.0309	24.7824	24.2695	24.7348	23.6013
2085	K.VRQEDENFNSLLQNGVNLNNS*PEEKFK.I	ERBIN_MOUSE	369183976			20.3724	19.9526	20.8726		21.4036		20.7052
2086	R.HPS*REQLIDYLMLK.V	ERBIN_MOUSE	346248865	22.0678		20.3007	21.6088		21.6683	20.5661	20.1859		20.4057	21.3429	20.1978
2087	K.VRQEDENFNSLLQNGVNLNNS*PEEK.F	ERBIN_MOUSE	500225035			22.1821	22.656	22.6217	23.0762			22.8475	22.079	21.965	22.8892
2089	K.VVALS*NNKKDDAKDADSLSDEVTHNSNQNNSNCSSPSR.M	ERBIN_MOUSE	512049389	23.4397	23.7441	23.5136	23.0545	23.2714	23.7322	23.3697	23.2405	23.4516	21.883	23.3196	23.5372
2090	R.RILSDDEDEDEEDAFKGS*HTNSINISPFPFSSVK.Q	ERC6L_MOUSE	512042718		21.5574	21.7517				22.3209	23.1475	22.4822			21.0572
2093	R.ILSDDEDEDEEDAFKGSHTNS*INISPFPFSSVK.Q	ERC6L_MOUSE	512055785		21.6889							21.8299			21.5217
2094	R.AKSALTLSLDSS*PKSDEESEVISVK.T	ERC6L_MOUSE	512076349	20.4504		22.4895	21.3565	21.2542		20.9384	21.6096	22.0863
2095	K.KVMDVDSESLPSSSNVHSVSSNLKS*SPHEK.V	ERCC5_MOUSE	512037578			22.9691					21.6079
2096	K.VKPEREPEAAPPS*PR.T	ERCC5_MOUSE	500186474	23.5608	25.5818	26.5635	25.0028	24.3974	23.8748	23.7058		26.6839	24.5624		24.0824
2097	R.YLQAHTQS*VYNYHLSPR.A	ERF_MOUSE	497517245	23.2201	22.9305		22.5114	21.7511	22.5196	22.2711	22.4506	21.8737	23.7267	24.0508	24.2232
2098	R.RVSS*DLQHATAQLSLEHRDS.-	ERF_MOUSE	342612602	22.6691	23.62	23.7466	23.2564	23.2155	23.0125	23.0476	22.6849	22.5359	23.0113	22.6812	23.8429
2099	R.VTIKMECNPS*QVNGSRNSPDECSVNKGGK.M	ERG_MOUSE	512075389	25.3264	25.2078	25.9542	26.257	25.6943	25.6292	25.9045	25.2133	26.0114	25.7816	25.9623	25.9619
2100	K.MECNPSQVNGSRNS*PDECSVNKGGK.M	ERG_MOUSE	500614293	25.1894	24.7839	25.2987	26.1767	25.1893	25.3751	25.718	24.6254	25.3368	25.5427	25.7769	25.2134
2101	K.MS*PRVPQQDWLSQAPAR.V	ERG_MOUSE	500612028				20.2351
2102	R.ETPLPHLT*SDDVDKALQNSPR.L	ERG_MOUSE	512056041	25.0138	23.9187	25.6683	25.2313	24.755	24.557	24.6929	25.3853	25.6582	25.2832	25.3157	25.3114
2104	K.MVGSPDT*VGMSYGSYMEEKHVPPPNMTTNER.R	ERG_MOUSE	500619292							21.4745
2106	K.AAPPRPGTFTPTPSVSSQALSS*PRLPR.V	ESAM_MOUSE	512060272			24.2146	23.8872	22.6418	23.1011		24.6262			25.1144
2107	K.NS*QKPQKIDSEISPKKDNEEFLQNK.K	ESF1_MOUSE	512040464		23.3687	24.0175	22.0196			21.9371	23.4939	23.7308	21.7357	22.4773	23.2864
2108	K.MKNSQKPQKIDSEIS*PKKDNEEFLQNK.K	ESF1_MOUSE	512053102			21.7587					21.3668
2109	R.HRLTHGDSPS*EAPVGPLGQVK.L	ESYT1_MOUSE	500616026	22.1977	22.1584	22.0643	21.7314	22.1014	21.5671	21.9324	22.134	22.1896	22.6115	21.4692	22.5237
2110	K.SQMSASPGTGGANTAPST*PVMGVDDKPAMEEKPQPPEASPLGHR.D	ESYT2_MOUSE	512035181	24.4314	23.1393	23.6943	21.9943	22.4822	21.7783	23.947	23.9474	23.5375	22.576	23.0384	23.7771
2111	R.SSSSLLASPSHIAAKEPTPSIAS*DISLPIATQELR.Q	ESYT2_MOUSE	500186021	21.1551	21.5164	22.1774	20.651	20.6223	20.3354	20.249	22.1215	20.4846		20.7905	22.2253
2112	R.SSSSLLASPS*HIAAKEPTPSIAS*DISLPIATQELR.Q	ESYT2_MOUSE	512054381	24.3312	21.9845	24.0504	22.884	23.7081	22.7262	23.5147	23.9056	23.114		22.151	23.5559
2113	K.SQMSASPGTGGANTAPSTPVMGVDDKPAMEEKPQPPEAS*PLGHRDLGR.S	ESYT2_MOUSE	512036890	24.5048	24.0713	24.1942	24.2008	23.4292	24.0335	24.8626	24.7883	24.2402	24.2745	24.2838	23.9673
2114	R.RLSQQS*ASGAPVLLR.Q	ETHE1_MOUSE	500206495			22.1206	21.2185	20.6534
2115	R.ISY*TPPESPVASHR.S	ETV6_MOUSE	500196858	22.5862	23.064	23.7744	24.8078	23.7947	22.7731	24.5747	23.391	24.3234	24.2859	24.589	23.474
2116	R.ISYT*PPES*PVASHR.S	ETV6_MOUSE	369185913	22.0489	23.1297	23.2333	23.3921	22.9621	23.1785	22.7982	22.7292	23.3018	22.3692	23.2872	22.8813
2117	R.RLS*PVEKAQGPR.L	ETV6_MOUSE	512034552	27.4395	28.058	28.045	28.667	28.2153	28.3352	28.3657	28.0533	28.3257	28.5665	28.5276	28.0305
2118	R.SS*TPLHVHTVPR.A	ETV6_MOUSE	500225243	23.9438					24.1502		22.9176				25.2388
2119	R.SPIT*TNHRPSPDPEQQRPQRS*PLDNMSR.R	ETV6_MOUSE	512063930			23.0168	23.2396			23.0941	22.5445	22.5727			21.229
2120	R.TPAESVHHNPPTIELLHRPRS*PITTNHRPS*PDPEQQRPQR.S	ETV6_MOUSE	512043970	25.7141		22.6881	24.7716	21.4655	24.737	21.9154	23.4771				22.8401
2122	R.SPITTNHRPSPDPEQQRPQRS*PLDNMSR.R	ETV6_MOUSE	512041197				23.2552	21.9165		23.2171		22.4612	22.8216	21.7525
2123	R.LQQENNHQET*YPLSVSPVENNHCLPSSPWQESTR.V	ETV6_MOUSE	512054263	26.9345	26.7455	27.284	27.075	26.8572	26.8301	27.4341	27.1449	27.1759	26.4269	27.2418	26.9944
2124	R.RDPRSS*TLEPEDEDDEEDEDTMTR.L	EVA1B_MOUSE	512042327			20.9483	22.1597	22.072	22.4532					21.0328
2125	R.NFIGNSNHGSQS*PRNMEER.M	EVI1_MOUSE	512036217					22.5838	22.5839				22.4393
2126	K.ASPVRYKEEDY*KSGLSALDHIR.H	EVI1_MOUSE	512065900	20.503						20.3186	20.0084	20.4667
2127	R.SLPLKMEPQSPS*EVKK.L	EVI1_MOUSE	500614461	23.5389	22.187	23.6052	23.3243	23.3049	23.1676	23.0539	23.2996	23.1992	23.2647	23.5485	23.2148
2128	R.S*LPLKMEPQSPSEVKKLQK.G	EVI1_MOUSE	512052919			21.4765	21.6297		21.3576						22.5813
2129	K.AASQTDKPADRKEDESQTEDPS*TSPSPGTR.A	EVL_MOUSE	512054472	23.1922		22.3917	24.377	24.559		24.653			24.23	24.1363	22.6365
2130	R.S*NSVEKPVSSLLSR.T	EVL_MOUSE	354260172	21.6093		21.3962	22.1018	21.4713	21.3208	21.1041	20.8966		22.2845	21.3115	21.0075
2131	K.S*PEAKSPLQSQPHSR.V	EVL_MOUSE	483114677	21.8879						21.6091			22.5606		21.5723
2132	R.KAASQTDKPADRKEDESQTEDPSTS*PSPGTR.A	EVL_MOUSE	512057607												21.8715
2134	R.KAASQTDKPADRKEDESQTEDPST*SPSPGTR.A	EVL_MOUSE	512057502					24.5682					24.9684	23.9677
2172	R.RAMS*GSWER.D	F134C_MOUSE	500224549						21.7779				22.6317
2173	R.GFLRAPSSDLDTDAEGDDFELLDQS*ELNQLDPASSR.S	F134C_MOUSE	512077484	20.7029	20.7423	20.978			20.8193
2174	R.RAMSGS*WERDQQVEAAQR.T	F134C_MOUSE	500616904	23.9026	24.6495	24.3897	24.1853	24.3908	24.5873	23.6686	24.4745	24.1286	24.7552	24.2046	24.8325
2175	R.GQTPLT*EGSEDLDGHSDPEESFAR.D	F134C_MOUSE	346245052	21.6603			22.3956	23.0359	22.1051	21.8839		22.6305
2176	R.AMSGS*WERDQQVEAAQR.T	F134C_MOUSE	500612383			21.1323						21.2374		21.4769
2177	R.GFLRAPSSDLDT*DAEGDDFELLDQSELNQLDPASSR.S	F134C_MOUSE	500616826							19.8702				20.324
2178	K.TDKHETEESSVVGLS*SPELK.V	F135A_MOUSE	500612528					21.504					21.937
2179	K.LIKQNSKDS*VVLVSYK.C	F135A_MOUSE	512036616	20.7075						20.4878				20.0231
2180	R.RPSY*LEWTAR.V	F167B_MOUSE	500617410		22.1049	21.4767	21.0476	20.5331		21.5891			20.7518	21.582
2181	R.S*RRPSLGELLLR.H	F16A2_MOUSE	367070026	21.115			19.9872
2182	R.SSASELRRDSLTS*PEDELGAEVGDEAGDKKSPWQR.R	F1712_MOUSE	512047031	23.8622	22.8179	23.471	23.4925	23.8408	23.0747	24.1162	23.1997	22.5776	22.1669	24.079	23.4025
2183	K.S*ARSVEGPGGLEPSLDEYRR.G	F1712_MOUSE	500617397	24.2128	23.3491	23.7695	24.2525	23.6481	23.3434	23.0819	22.981	22.7097	23.718	23.1812	23.1613
2185	R.RVIHFVSGET*MEEYS*TDEDEVDGLDKK.D	F177A_MOUSE	512066080	24.182	24.255	25.0391	23.3865	20.7312		24.9803	21.9919	23.6943		22.3224	23.6112
2186	R.HSETTLVNIY*DLSDEDTGRR.T	F188B_MOUSE	512034639			22.9556	23.0597	22.6225	22.1168		22.9866	22.7395	22.8276	23.4795
2187	R.S*KSDPVLHHSEER.A	F1892_MOUSE	500199088	23.4169	22.2118	22.7169	23.2779	24.0303		23.2394	22.7411	22.561	21.8997	23.416
2188	R.SHS*DPGITTSSDIADFRDLYTK.V	F189B_MOUSE	500613334	20.5321
2190	R.NSSPRSPTNSS*EIFTPAHEENVR.F	F195B_MOUSE	354257823	27.2375	26.699	27.0784	27.3192	26.9818	27.155	27.0734	26.9397	26.9657	27.2737	27.1207	27.1701
2191	K.RNSSPRS*PTNSSEIFTPAHEENVR.F	F195B_MOUSE	500616648			21.9287
2192	K.RNSSPRSPT*NSSEIFTPAHEENVR.F	F195B_MOUSE	512042861	23.6425	21.5705		22.9591	23.1042				22.853	23.3906	22.5941	21.2994
2193	K.RNSSPRSPTNS*S*EIFTPAHEENVR.F	F195B_MOUSE	512047743	20.5626
2194	R.KGSLKNGS*MGSPVNQQPK.K	F219A_MOUSE	472658207	24.0524	23.6561	23.5787	24.6173	23.9545	24.6337	23.511	23.9637	23.5697	23.515	24.5576	23.9768
2195	R.KGS*LKNGSMGSPVNQQPK.K	F219A_MOUSE	367643006						22.4879						22.665
2196	R.TRLVVPNKGYSS*LDQSPDEKPLVALDTDSDDDFDMSR.Y	F219A_MOUSE	512061490		21.547		21.484	22.5276		22.1315
2197	R.NYSVGSRPLKPLS*PLR.A	F262_MOUSE	366481392		19.604
2199	R.GQHKVTAS*PELAEAAAGR.G	FA63B_MOUSE	500614211	23.3282	21.678		21.4025		21.4948		22.7608		21.3145
2200	R.GAQKDRGS*PPPSLSQK.N	FA64A_MOUSE	512036124	22.8003	23.3842	23.931	21.576	22.8249	22.8576	23.4118	23.2444				22.6753
2201	R.S*QSFAGVLGSHERGPR.S	FA65A_MOUSE	499571336	23.3806	23.6591	22.8236	22.9275	21.7254	22.6404	22.7374	23.5585		23.492	23.1432	23.2881
2202	R.TLSHISEASVDAALT*EAVEAVDSQSPIPGPSPLVYPDSTHVER.V	FA65A_MOUSE	512045067	22.0092	22.7132	22.8159	22.5698	22.5254	22.4967	22.1633	22.4693	22.3439	22.3552	21.5806	22.82
2203	R.SFTVFSPPGPPRKPLVLS*R.V	FA65A_MOUSE	512054554											21.8337
2205	R.FSTYS*QSPPDTPSLREQAFYNMLR.R	FA65A_MOUSE	366494844	24.2298	24.5548	23.2214	24.3776	23.8498	24.3548	23.923	24.3392	24.0268	24.7823	24.7766	24.478
2206	R.RQEELENGTAWSLSSESSDDSSS*PQLSGTAR.H	FA65A_MOUSE	500619148		21.337		21.5248	21.7845	22.276			21.499
2207	K.VS*SLSPEQEQGLWKQSHK.S	FA76B_MOUSE	512049535					21.4188				21.1375
2208	R.HSSGHHKVSS*LSPEQEQGLWK.Q	FA76B_MOUSE	512043170			22.782	24.4742	22.8943	25.0632	23.6826	21.808			21.2286	23.4832
2209	R.EVRHGS*DPAFGPSPR.G	FA83H_MOUSE	512035772					20.7447
2211	R.LNLVADLVEEAQES*VSKSENMSPVLR.D	FADD_MOUSE	512060325	20.908	19.5459	19.9891	21.7242		20.429		20.6732			19.5013
2212	R.LNLVADLVEEAQESVSKS*ENMSPVLR.D	FADD_MOUSE	512045214					21.3986		21.5691					19.9212
2213	R.IRTPS*GEFLERR.F	FAF1_MOUSE	500619093	23.4526	23.8097	23.5775	24.5148	23.713		24.583	23.7852	23.8571	23.6393	24.5142	23.8314
2214	R.IRT*PSGEFLER.R	FAF1_MOUSE	377443635											19.7082
2215	R.FLKPDVRLS*R.G	FAK1_MOUSE	367137536	25.4645	24.8839	24.8714	24.8701	24.5837	24.5913	24.8624	25.307	25.2266	25.0527	25.4001	25.3711
2216	R.RQATVSWDSGGS*DEAPPKPSRPGYPSPR.S	FAK1_MOUSE	512045728	27.5938	27.2613	27.3636	27.3357	27.2639	27.2415	27.5665	27.7269	27.3413	27.2411	27.4346	27.5312
2217	R.QATVSWDSGGSDEAPPKPSRPGY*PSPR.S	FAK1_MOUSE	367043273	25.7973	24.3066	25.5995		25.4849	25.0197	24.9958	25.7513	24.9687	24.6698	24.8005	25.3778
2218	K.LQPQEISPPPTANLDRS*NDKVYENVTGLVK.A	FAK1_MOUSE	512054194	22.4771	22.7546	23.3683	21.7395	21.1792		22.1617	22.0479	21.4837	21.8564
2219	R.YMEDSTYY*KASK.G	FAK1_MOUSE	181091856				21.3646	20.8609		21.2622			21.9824
2220	R.FLKPDVRLSRGSIDREDGSFQGPT*GNQHIY*QPVGKPDPAAPPK.K	FAK1_MOUSE	512055979	21.9409		20.7062			21.2433						21.0273
2221	K.LQFQVPEGLCASSPTLTSPMEYPSPVNS*LHTPPLHR.H	FAK2_MOUSE	512037002	24.5773	23.2483	23.0115	23.3403	23.1943	24.5458	23.8952	23.9069	23.3314	23.0559	24.2648	24.2836
2222	K.DGEKRNSLPQIPT*LNLEAR.R	FAK2_MOUSE	512040517	23.8793	20.3551	23.8285		21.2397	20.4023		22.9812	22.6553			21.0605
2223	K.RNSLPQIPT*LNLEARR.S	FAK2_MOUSE	512040550	23.4648	22.9609	22.5403	23.0779	22.9785	23.4976	23.0417	22.8958	23.0139	23.2605	23.3314	23.1821
2224	K.KDGEKRNSLPQIPT*LNLEAR.R	FAK2_MOUSE	512037046	26.4942	26.0091	26.5733	26.1909	26.1996	26.1206	26.2852	26.3112	26.1674	26.4762	26.28	26.3229
2225	K.KDGEKRNS*LPQIPTLNLEARR.S	FAK2_MOUSE	512036424	24.3758	23.9821	24.0956	24.5454	23.9427	24.8166	24.3052	23.917	24.3077	24.7876	24.3683	24.4326
2227	R.YIEDEDYY*KASVTRLPIK.W	FAK2_MOUSE	512044993	22.4298		21.8966							21.0009
2228	K.DGEKRNSLPQIPT*LNLEARR.S	FAK2_MOUSE	512052034	22.4214	21.1971	23.3298	23.2161	23.4431	22.882	22.9962	22.5971	22.7021	23.3122	22.5131	23.36
2229	R.ARPAQAPVS*EELPPSPKPGK.K	FAM21_MOUSE	500224291	26.9074	26.2869	26.9835	26.7238	26.7488	26.9636	26.9784	27.023	26.2831	26.8466	26.7975	26.81
2230	K.SLAFPDLS*EGSSTEDLFQSVKPR.A	FAM21_MOUSE	500186133	20.5954	20.3583	20.3752	20.8081			21.2622	20.1002			20.5238
2231	R.LAAQESS*EAEDVTVDRGPVAQLSSSPVLPNGHQPLLQPR.M	FAM21_MOUSE	512058791	23.756	23.4202	24.1452	23.4285	24.0474	24.1576	24.2116	23.8388	23.7902	23.6174	23.6941	24.0633
2233	R.RLAAQESSEAEDVT*VDRGPVAQLSSSPVLPNGHQPLLQPR.M	FAM21_MOUSE	512058876	24.2342	24.242	24.8679	24.3891	24.5662	24.5142	24.6317	24.2176	24.4523	24.027	24.2146	24.305
2236	R.ARPAQAPVSEELPPS*PKPGKK.I	FAM21_MOUSE	512043074	25.9332	25.3728	25.5148	24.892	25.2891	24.7178	25.4852	25.4475	24.7445	24.5341	25.0785	25.4253
2237	K.ACT*LELGPHQSPALPKSPPGSK.A	FARP1_MOUSE	512035810	26.1817	25.4761	25.6551	25.8759	25.6245	26.3837	25.7301	25.7976	25.3872	26.2494	25.7192	26.4096
2239	K.ET*KACTLELGPHQSPALPKSPPGSK.A	FARP1_MOUSE	512065954	21.4363	21.7541	21.9747	22.5894	21.8244		21.6771	21.5608	21.7122	22.6814	21.8567	22.6778
2240	K.ACTLELGPHQS*PALPK.S	FARP1_MOUSE	353910032	23.4921		22.508	22.6235	22.1043	20.7922	21.013	21.2794	22.1282	23.0921	21.9348	21.3379
2241	R.SKS*PQAMASHGSRPGSR.L	FAT4_MOUSE	512065164								22.6736				21.878
2242	K.FS*IQRHSPLGFAR.Q	FAT4_MOUSE	512040680	20.8548	20.4841		19.5508		20.0455					20.3029	20.1906
2244	R.RVSEMEMAS*R.E	FBLN2_MOUSE	500613192	26.9914	24.2814	24.7211	25.2442	24.213	26.0109	25.4193	24.768	23.9587	26.1797	25.5896	24.8825
2245	R.RHSSDINHLVTQGRESPEGSY*TDDANQEVR.G	FBP1L_MOUSE	512057261	21.7756	21.7934	20.341	21.4842	22.414		23.0463		21.7161	20.9352	22.2198
[truncated: 6,164 more rows]
