# Supplementary material for: (Phospho)Proteomic dataset of ischemia- and ultrasound- stimulated mouse cardiac endothelial cells in vitro
Source: Data Brief. 2021 Sep 4;38:107343. doi: 10.1016/j.dib.2021.107343 (PMC8429095; doi:10.1016/j.dib.2021.107343)
Supplement: Supplementary file 7 [file mmc7.xlsx]

## Sheet: phospho - groups
BL_BLUS Only	Protein Name	BL_OGD Only	Protein Name	OGD_OGDUS Only	Protein Name	BL_BLUS_OGD Total Overlap	Protein Name	BL_BLUS_OGDUS Total Overlap	Protein Name	BL_US_BL_OGD Total Overlap	Protein Name	BL_BLUS_OGD Only Overlap	Protein Name	BL_BLUS_OGDUS Only Overlap	Protein Name	BL_OGD_OGD_OGDUS Only Overlap	Protein Name	All 3 Overlap	Protein Name
K.AKGGNVFEALIQDDS*EEEEEEEENRVLKPAKPEK.N	ABCF1_MOUSE	R.VALGDGVQLPPGDYST*TPGGTLFSTT*PGGTRIIYDRK.F	4EBP1_MOUSE	K.AKGGNVFEALIQDDS*EEEEEEEENRVLKPAKPEKNR.I	ABCF1_MOUSE	R.ERFQNLDKKASSEGGAAT*GAGLDSLHK.N	ARC1B_MOUSE	R.KKQKEDVEGVGTS*DGEGAAGLSSDPKSR.E	CDC26_MOUSE	R.VAEHGT*PKPFR.K	ARHGC_MOUSE	R.ERFQNLDKKASSEGGAAT*GAGLDSLHK.N	ARC1B_MOUSE	R.KKQKEDVEGVGTS*DGEGAAGLSSDPKSR.E	CDC26_MOUSE	R.VAEHGT*PKPFR.K	ARHGC_MOUSE	R.GSSFQS*GRDDTWR.Y	EXOC2_MOUSE
K.EAEQGSGEEKEEKEGDLKANDPY*ANLSK.K	ABCF1_MOUSE	R.NSPVAKTPPKDLPAIPGVTSPTS*DEPPMQASQSQLPSSPEDK.R	4EBP1_MOUSE	R.TNPPTQKPPSPPVSGRGT*LGR.N	ABI1_MOUSE	R.KGSIT*EYTATEEKGDGR.R	BNIP2_MOUSE	R.SRTS*VQTEDDQLIAGQSAR.A	CTNA2_MOUSE	R.KGSITEYT*ATEEKGDGRR.W	BNIP2_MOUSE	R.KGSIT*EYTATEEKGDGR.R	BNIP2_MOUSE	R.SRTS*VQTEDDQLIAGQSAR.A	CTNA2_MOUSE	R.KGSITEYT*ATEEKGDGRR.W	BNIP2_MOUSE	R.RASETERLLT*PNPGYGTQVGTSPAPTTPTEEEDLRRR.L	MCLN1_MOUSE
K.SKPAAADSEGEEEEEDT*AKEKEPPQQGKDR.D	ABCF1_MOUSE	R.RVALGDGVQLPPGDYSTT*PGGTLFSTT*PGGTRIIYDRK.F	4EBP1_MOUSE	R.STTRLDSDRVS*SASSTAER.G	AFAD_MOUSE	K.QKS*DAEEDGVTGSQDEEDS*KPKAEEDEILNR.S	CALX_MOUSE	R.GSSFQS*GRDDTWR.Y	EXOC2_MOUSE	R.S*SSPGKLLGSGLAGGSSR.G	CLAP1_MOUSE	K.QKS*DAEEDGVTGSQDEEDS*KPKAEEDEILNR.S	CALX_MOUSE	R.KASPEPEGET*AGKMTTEEQQQR.H	I2BP1_MOUSE	R.S*SSPGKLLGSGLAGGSSR.G	CLAP1_MOUSE	R.IVRKGT*GDCS*DEEVDGKADGADAK.A	MYH9_MOUSE
R.TNPPTQKPPSPPVS*GR.G	ABI1_MOUSE	R.TVAISDAAQLPQDY*CTTPGGT*LFSTTPGGTRIIYDRK.F	4EBP2_MOUSE	R.KCDSDMWINQSSS*VESSTSSQEHLNHSSK.S	AFAD_MOUSE	R.KPSELNGEASKSQEMVHLVNKEPSET*PDQCMTADETR.N	CD44_MOUSE	R.KASPEPEGET*AGKMTTEEQQQR.H	I2BP1_MOUSE	R.TDST*SDGRPAWMR.T	DYHC1_MOUSE	R.KPSELNGEASKSQEMVHLVNKEPSET*PDQCMTADETR.N	CD44_MOUSE	R.DGAERESPRPPAAAEAPAGS*DGEDGGRR.D	LARP1_MOUSE	R.TDST*SDGRPAWMR.T	DYHC1_MOUSE
K.SGVSITIDDPVRT*AQVPSPPRGK.I	ACINU_MOUSE	R.RRS*S*GREEDEEELLR.R	ABLM1_MOUSE	R.ANGHSTDQPQDLLGNSLQAPASPS*SSTSSHCSSRDGEFTLTTLKK.E	AKAP2_MOUSE	R.QQSSSSKGDS*PELKPR.A	DAB2P_MOUSE	R.DGAERESPRPPAAAEAPAGS*DGEDGGRR.D	LARP1_MOUSE	R.GSSFQS*GRDDTWR.Y	EXOC2_MOUSE	R.QQSSSSKGDS*PELKPR.A	DAB2P_MOUSE	R.ESPRPPAAAEAPAGS*DGEDGGRRDFVEAPPPK.V	LARP1_MOUSE	R.RGPNYTSGYGTNS*ELSNPSETESERKDELSDWSLAGEDDRETR.H	FXR1_MOUSE
K.SSSFS*EEKGESDDEKPRKGER.R	ACINU_MOUSE	K.S*GPLPPGGWDDSRRDSVGGEGDREVLLGDAGPGDLPKAPR.S	ACATN_MOUSE	R.SASRPS*SLIEQEKQR.S	AKP13_MOUSE	K.LIRDFQEYVEPGEDFPAS*PQRR.T	DC1L1_MOUSE	R.ESPRPPAAAEAPAGS*DGEDGGRRDFVEAPPPK.V	LARP1_MOUSE	R.RGPNYTSGYGTNS*ELSNPSETESERKDELSDWSLAGEDDRETR.H	FXR1_MOUSE	K.LIRDFQEYVEPGEDFPAS*PQRR.T	DC1L1_MOUSE	R.DGAERES*PRPPAAAEAPAGSDGEDGGRRDFVEAPPPK.V	LARP1_MOUSE	R.ILKHS*PESSR.G	GAPR1_MOUSE
R.KSSSFS*EEKGESDDEKPRKGER.R	ACINU_MOUSE	K.SGPLPPGGWDDS*RRDSVGGEGDREVLLGDAGPGDLPK.A	ACATN_MOUSE	K.SGSLDSELS*VSPKRNSISR.T	AKP13_MOUSE	R.GSSFQS*GRDDTWR.Y	EXOC2_MOUSE	R.DGAERES*PRPPAAAEAPAGSDGEDGGRRDFVEAPPPK.V	LARP1_MOUSE	R.ILKHS*PESSR.G	GAPR1_MOUSE	R.SGSRERREEQTDTS*DGESVTHHIR.R	GNL1_MOUSE	R.FPRS*PEEDQQAFRPLEK.E	NEST_MOUSE	R.RRESEKS*LENETLNKEEDCHSPTS*KPPKPDQPLK.V	IF4B_MOUSE
R.TRANS*MEGLMPR.W	ADCY6_MOUSE	R.TASFSES*RADEVAPAKK.A	ACLY_MOUSE	R.NAEAVKS*PEKEGVLGVEKK.S	AP3D1_MOUSE	R.SGSRERREEQTDTS*DGESVTHHIR.R	GNL1_MOUSE	R.RASETERLLT*PNPGYGTQVGTSPAPTTPTEEEDLRRR.L	MCLN1_MOUSE	R.RRESEKS*LENETLNKEEDCHSPTS*KPPKPDQPLK.V	IF4B_MOUSE	K.QVDLES*NPQNRSPESRPGVVYSNTKFPR.K	HELZ_MOUSE	R.SGKNSQEDSEDS*EEKDVKT*KKDDSHSAEDS*EDEKDDHKNVR.Q	NUCKS_MOUSE	R.SKVGS*TENIKHQPGGGR.A	MAP4_MOUSE
R.TEEVLSPDGSPSKS*PSKKK.K	ADDG_MOUSE	R.VT*RSQEELREEK.V	AFAD_MOUSE	R.EKHKS*PSYQIK.E	APC1_MOUSE	K.QVDLES*NPQNRSPESRPGVVYSNTKFPR.K	HELZ_MOUSE	R.IVRKGT*GDCS*DEEVDGKADGADAK.A	MYH9_MOUSE	R.SKVGS*TENIKHQPGGGR.A	MAP4_MOUSE	R.RRKASPEPEGET*AGKMTTEEQQQR.H	I2BP1_MOUSE	R.Y*AHQQPPSPLPVYSSSAK.N	PAXI_MOUSE	K.VGS*TENIKHQPGGGR.A	MAP4_MOUSE
K.VNVPEESRNGET*SPRTK.I	ADDG_MOUSE	K.ITSVSTGNLCT*EEQSPPPRPEAYPIPTQTYTR.E	AFAD_MOUSE	R.SASEPS*LHRTQADELPACLLSAAR.L	ARAF_MOUSE	R.RRKASPEPEGET*AGKMTTEEQQQR.H	I2BP1_MOUSE	R.FPRS*PEEDQQAFRPLEK.E	NEST_MOUSE	K.VGS*TENIKHQPGGGR.A	MAP4_MOUSE	R.HPSWRS*EETQER.E	IF4B_MOUSE	R.IKWDEQT*SNTKGDDDEESDEEAVKK.T	PRPF3_MOUSE	R.RENSLPEIVPPPFHT*VLELPDNKR.K	RHG31_MOUSE
R.SFSPGDFRT*DKNIVHQTK.Q	AFTIN_MOUSE	R.HRTLENSPISSCDTS*DAEGPLPVNSAAVLKK.S	AFAP1_MOUSE	R.ERERASS*PPDRIDIFGR.T	ARGL1_MOUSE	R.HPSWRS*EETQER.E	IF4B_MOUSE	R.SGKNSQEDSEDS*EEKDVKT*KKDDSHSAEDS*EDEKDDHKNVR.Q	NUCKS_MOUSE	R.RASETERLLT*PNPGYGTQVGTSPAPTTPTEEEDLRRR.L	MCLN1_MOUSE	R.ES*EKSLENET*LNKEEDCHSPTSKPPKPDQPLK.V	IF4B_MOUSE	R.S*RSPARGIEYSR.A	SLAI2_MOUSE	R.LFDQQLSPGLRPRPQVPGEAS*PITMVAK.L	SHIP1_MOUSE
K.GPSEAPQEAEAEEGAT*SDGEKKR.E	AKA12_MOUSE	R.SSFASSSASDASKPSS*PRGSLLLDGAGASGAGGSRPCSNR.T	AJUBA_MOUSE	K.ANQEGGDVPGT*RRDSTPSLK.T	ARH_MOUSE	R.ES*EKSLENET*LNKEEDCHSPTSKPPKPDQPLK.V	IF4B_MOUSE	R.Y*AHQQPPSPLPVYSSSAK.N	PAXI_MOUSE	R.IVRKGT*GDCS*DEEVDGKADGADAK.A	MYH9_MOUSE	R.RRESEKS*LENETLNKEEDCHS*PTS*KPPKPDQPLK.V	IF4B_MOUSE	K.SLLPNSSQDELMEVEKSEQPLSQVLPS*LSPEHK.E	SRRM2_MOUSE	R.VPLS*AYDRVSGRTSPLMLDR.A	SRRM2_MOUSE
K.KT*SFKKPKEDDLETSEK.R	AKA12_MOUSE	K.RTSEDT*SSGSPPKKSPGGPKR.D	API5_MOUSE	R.GINGGPS*RMSPK.A	ATX2L_MOUSE	R.RRESEKS*LENETLNKEEDCHS*PTS*KPPKPDQPLK.V	IF4B_MOUSE	R.IKWDEQT*SNTKGDDDEESDEEAVKK.T	PRPF3_MOUSE	R.RENSLPEIVPPPFHT*VLELPDNKR.K	RHG31_MOUSE	R.SFS*KEVEER.S	IF4G1_MOUSE	K.ELSHSPPRENS*FESSLEFK.N	SRRM2_MOUSE	R.QHS*KSNDDEETEIHWK.L	TASOR_MOUSE
K.EGSEQQEPEATVEEAGSQTPGSEKPQGMFAPPQVS*SPVQEKR.D	AKAP2_MOUSE	R.KAS*EEEYVIRK.S	ARHG6_MOUSE	R.QGS*GRESPSLVSREGK.Y	ATX2L_MOUSE	R.SFS*KEVEER.S	IF4G1_MOUSE	R.S*RSPARGIEYSR.A	SLAI2_MOUSE	R.LFDQQLSPGLRPRPQVPGEAS*PITMVAK.L	SHIP1_MOUSE	K.AASLT*EDRGRDPVKR.E	IF4G1_MOUSE	R.SPQNLS*HAVEEALKTSSPETREPESK.G	SYMPK_MOUSE
R.SLS*PFRR.H	AKP13_MOUSE	R.KPS*DEEFAVRK.S	ARHG7_MOUSE	R.LGASTPSDKTVDLPPAPHSRPPEEPFAS*VPFISHSGSPEKK.T	BMP2K_MOUSE	K.AASLT*EDRGRDPVKR.E	IF4G1_MOUSE	K.SLLPNSSQDELMEVEKSEQPLSQVLPS*LSPEHK.E	SRRM2_MOUSE	R.VPLS*AYDRVSGRTSPLMLDR.A	SRRM2_MOUSE	R.T*REQESS*GEEDNDLSPEEREKKRQFEMKR.K	IPP2_MOUSE
K.RAEGEEKTLAGDVKTS*PPRSAPK.K	AKTIP_MOUSE	K.RKPERKPS*DEEFAVR.K	ARHG7_MOUSE	R.HDLDAS*PPRK.S	BUD13_MOUSE	R.T*REQESS*GEEDNDLSPEEREKKRQFEMKR.K	IPP2_MOUSE	K.ELSHSPPRENS*FESSLEFK.N	SRRM2_MOUSE	R.QHS*KSNDDEETEIHWK.L	TASOR_MOUSE	K.KLNSDEEGESS*GKRKAEDDDKANKK.H	LEO1_MOUSE
R.ELRKS*QECLCCER.S	AL2CL_MOUSE	K.HLSTPSS*VSPEPQDPAKLR.Q	ARHGC_MOUSE	K.RAVVVS*PKEENKATEPPPPPKIPK.L	CCNK_MOUSE	K.KLNSDEEGESS*GKRKAEDDDKANKK.H	LEO1_MOUSE	R.SPQNLS*HAVEEALKTSSPETREPESK.G	SYMPK_MOUSE	R.RRGS*DIDNPTLTVTDIS*PPSRSPR.A	M3K2_MOUSE
R.TQFVSPWREDGGLEDNEKNFYES*EEEEEEKEKSSR.K	AP3B1_MOUSE	R.SHHAPMSPGS*SGGGGQPLAR.T	ARI1A_MOUSE	K.AAPVPCPERVDPPCELPELEKPERGPSPES*VK.S	CHAP1_MOUSE	R.RRGS*DIDNPTLTVTDIS*PPSRSPR.A	M3K2_MOUSE			R.STSPHDVDLCLVS*PCEFSHRKPPPPASPGSSDSSAR.S	MAP1S_MOUSE
R.TSEDTSS*GSPPKKSPGGPKRDAR.Q	API5_MOUSE	R.EYVNSTS*EESHDEDEIRPVQQQDLHR.A	ATAD1_MOUSE	R.KVFS*PVIR.S	CIC_MOUSE	R.STSPHDVDLCLVS*PCEFSHRKPPPPASPGSSDSSAR.S	MAP1S_MOUSE			R.QAS*MELVNSFPRK.S	MYCT1_MOUSE
R.HGTDLWIDSMNSAPS*HSPEKK.D	ARFG2_MOUSE	R.RMS*DEFEGSFK.G	BAD_MOUSE	R.KIS*PPSYAR.R	CLASR_MOUSE	R.RASETERLLT*PNPGYGTQVGTSPAPTTPTEEEDLRRR.L	MCLN1_MOUSE			R.TGFY*RHSGYER.R	MYCT1_MOUSE
R.NS*SPPPS*PNKNNNAVDSGIHLTIEMNK.S	AT2B1_MOUSE	R.S*RSAPPNLWAAQR.Y	BAD_MOUSE	K.RYRS*PEPDPYLSYR.W	CLK3_MOUSE	R.QAS*MELVNSFPRK.S	MYCT1_MOUSE			K.QIKRES*PPIR.A	NCOR1_MOUSE
R.RDRNS*WGGFSEK.S	ATLA1_MOUSE	R.RMSDEFEGS*FKGLPRPK.S	BAD_MOUSE	R.SS*RS*VEDDKEGHLVCR.I	CLK3_MOUSE	R.TGFY*RHSGYER.R	MYCT1_MOUSE			R.EALVEPAS*ESPRPALAR.S	NHRF1_MOUSE
R.RLDGLPNS*PIRK.S	ATRIP_MOUSE	R.T*ADGRVSPAGGTLDDKPKEQLQR.S	BBX_MOUSE	R.GS*LASLDSLRK.G	CTND1_MOUSE	R.IVRKGT*GDCS*DEEVDGKADGADAK.A	MYH9_MOUSE			R.ISASS*ATRELDELMASLSDFK.M	PAXI_MOUSE
R.KS*VPEKKEEDSS*EDEKQGKKVVDNGGHER.A	ATRX_MOUSE	R.NNPKS*PQKPIVR.V	BRAF_MOUSE	K.KLGSSPTS*SCNPTPTKHLR.T	CYTSB_MOUSE	K.QIKRES*PPIR.A	NCOR1_MOUSE			K.LKFS*DDEDEEDVVKDGR.S	PRC2B_MOUSE
K.YVESDDEKPTDENVNEKAATENS*ENDITMQSLPK.G	ATRX_MOUSE	R.AS*SPRPHPEFLQTLCR.L	BRAT1_MOUSE	R.LRQQSS*SSKGDS*PELKPR.A	DAB2P_MOUSE	R.EALVEPAS*ESPRPALAR.S	NHRF1_MOUSE			K.QNPDNTGPALEWDNYDLREDALDDSVSSSSVHAS*PLASSPVRK.N	RBP2_MOUSE
K.S*VPEKKEEDS*SEDEKQGKKVVDNGGHER.A	ATRX_MOUSE	R.IMGFHRPGSGS*EEENQTK.S	CAMLG_MOUSE	K.CGETVES*GDEKDLAKFPLKR.L	DBR1_MOUSE	R.ISASS*ATRELDELMASLSDFK.M	PAXI_MOUSE			R.SS*SPAELELKDDLQQAHGR.C	RGPA2_MOUSE
R.RWS*APETR.K	ATX1_MOUSE	R.TSSSETEEKKT*EKPLILQPLGSR.T	CD2AP_MOUSE	R.GS*PTRPNPPVRNLHQSGFSLSGTQVDEGVR.S	DPYL3_MOUSE	K.LKFS*DDEDEEDVVKDGR.S	PRC2B_MOUSE			R.DVY*LSPRDDGYSTKDSYSSRDYPSSR.D	RMXL1_MOUSE
K.RRWS*APETR.K	ATX1_MOUSE	R.TRT*SSSETEEKKTEKPLILQPLGSR.T	CD2AP_MOUSE	K.TVFAGAVPVLPASPPPKDS*LR.S	EP15R_MOUSE	K.QNPDNTGPALEWDNYDLREDALDDSVSSSSVHAS*PLASSPVRK.N	RBP2_MOUSE			K.VKTVIS*PR.G	SRRM2_MOUSE
R.RVGDPPQTLPEEPMEVQGAERT*SPEPQRENASPAPGTTAEEAMSR.G	BAG6_MOUSE	R.ILELT*PEPDRPR.I	CDK13_MOUSE	R.YLQAHTQS*VYNYHLSPR.A	ERF_MOUSE	R.SS*SPAELELKDDLQQAHGR.C	RGPA2_MOUSE			R.ERS*LS*RERNHKPSR.S	SRSF3_MOUSE
R.CDS*ADLRHDIDRR.R	BCLF1_MOUSE	R.WSMPELAEVEENKKMS*QPGS*PSPK.T	CHD4_MOUSE	K.SSSSSGVPY*SPAIPNKRK.D	EXOC7_MOUSE	R.DVY*LSPRDDGYSTKDSYSSRDYPSSR.D	RMXL1_MOUSE			R.KS*KSPPKVPIVIQDDSLPTGPPPQIR.I	SZRD1_MOUSE
K.KAEGEPQEES*PLKSKSQEEPKDT*FEHDPSESIDEFNK.S	BCLF1_MOUSE	R.GNVVPSPLPT*RR.T	CHSP1_MOUSE	R.NSSPRSPTNSS*EIFTPAHEENVR.F	F195B_MOUSE	K.VKTVIS*PR.G	SRRM2_MOUSE			R.QSSTFGGADGGFS*AGIPSPDKVHR.K	UVRAG_MOUSE
R.HLDVDLDRQSLS*SIDR.N	BIG2_MOUSE	R.DRS*PS*PLRGNVVPSPLPT*R.R	CHSP1_MOUSE	R.FSTYS*QSPPDTPSLREQAFYNMLR.R	FA65A_MOUSE	R.ERS*LS*RERNHKPSR.S	SRSF3_MOUSE			R.RRDEDMLYS*PELAQR.G	WBP11_MOUSE
R.ELEKPMQSKPQSPVIQATAGS*PKFSR.L	BIG2_MOUSE	R.DRS*PS*PLRGNVVPSPLPT*RR.T	CHSP1_MOUSE	K.RNSLPQIPT*LNLEARR.S	FAK2_MOUSE	R.KS*KSPPKVPIVIQDDSLPTGPPPQIR.I	SZRD1_MOUSE			R.QASTDAGT*AGALTPQHVR.A	YAP1_MOUSE
R.HLDVDLDRQS*LS*SIDRNASER.G	BIG2_MOUSE	R.T*RDRS*PSPLRGNVVPS*PLPTRR.T	CHSP1_MOUSE	K.KLDDQSEDEALELEGPLIMPGSGS*IYSSPGLYSK.T	FERM2_MOUSE	R.QSSTFGGADGGFS*AGIPSPDKVHR.K	UVRAG_MOUSE			R.VQS*QEET*RS*DEEDRASEPKSQDQDSEAHELSR.G	ZCH18_MOUSE
K.TLGRRDS*SDDWEIPDGQITVGQR.I	BRAF_MOUSE	R.RDSSES*QLASTESDKPTTGR.V	CR025_MOUSE	R.DHSPTPSVFNS*DEERYR.Y	FIP1_MOUSE	R.RRDEDMLYS*PELAQR.G	WBP11_MOUSE
K.ALQKS*PGPQRER.K	BRAF_MOUSE	R.DFQEYVEPGEDFPAS*PQRR.T	DC1L1_MOUSE	R.QIDRQNRLNS*PPSTIYK.N	FND3B_MOUSE	R.QASTDAGT*AGALTPQHVR.A	YAP1_MOUSE
K.TKPPPTY*ESEEEDKCKPMSYEEKR.Q	BRD4_MOUSE	K.LIRDFQEY*VEPGEDFPASPQR.R	DC1L1_MOUSE	R.GNRT*DGSISGDRQPVTVADYISR.A	FXR2_MOUSE	R.VQS*QEET*RS*DEEDRASEPKSQDQDSEAHELSR.G	ZCH18_MOUSE
R.HDTPDPS*PPRK.A	BUD13_MOUSE	R.GHGHS*DEEDEEQPRHR.G	DCAF8_MOUSE	K.QADLSFS*SPVEMKNEKSEEEQSSASVKKDETNVK.M	HNRPC_MOUSE
R.LANHDEGSDDEEEET*PKKQNTPAASTTQLK.S	C2D1A_MOUSE	R.RRVS*GSATPNSEAPR.A	DDX51_MOUSE	K.IIPT*LEEGLQLPSPTATSQLPLESDAVECLNYQHYK.G	HNRPK_MOUSE
K.QKSDAEEDGVTGS*QDEEDSKPKAEEDEILNRSPR.N	CALX_MOUSE	R.VDLSDEEAKET*EHLKK.K	DPOD3_MOUSE	K.EEKES*DDKPEIEDVGSDEEEEEKKDGDKKKK.K	HS90A_MOUSE
K.QKSDAEEDGVT*GSQDEEDSKPKAEEDEILNRSPR.N	CALX_MOUSE	K.ART*DSTSDGRPAWMR.T	DYHC1_MOUSE	K.GKKTS*FDENDSEELEDKDSKSKK.T	IF2P_MOUSE
K.TAHETDKS*EGGKRKADSDSEDKGEESKPK.K	CBX1_MOUSE	R.VTPLPFQPQASS*HETLNVVEEKKR.A	E41L2_MOUSE	K.SKKTARPNS*EAPLSGSEDADDSNKLSK.K	IF2P_MOUSE
R.KIST*EDINKR.L	CDK16_MOUSE	R.DS*KSPTKATPLPAEGK.K	E41L2_MOUSE	K.SLENET*LNKEEDCHSPTSKPPKPDQPLK.V	IF4B_MOUSE
K.WGQPPSPT*PVPRPPDADPNTPS*PKPLEGRPER.Q	CHD4_MOUSE	K.KGAT*PAEDDEDKDIDLFGSDEEEEDKEAAR.L	EF1D_MOUSE	R.MKMDRDPLGGLADMFGQMPGS*GIGTGPGVIQDRFSPTMGR.H	IF4G2_MOUSE
K.WGQPPSPT*PVPRPPDADPNTPSPKPLEGRPER.Q	CHD4_MOUSE	K.S*RSPPSEEASKGKDEGHSSSK.K	F10C1_MOUSE	R.AISPS*IKEPSVVPIEVLPTVLLDEIEAAELEGNDDRIEGVLCGAVK.Q	INT1_MOUSE
R.T*FSATVR.A	CHSP1_MOUSE	K.S*ARSVEGPGGLEPSLDEYRR.G	F1712_MOUSE	K.NKTSAAS*PPVVPSAEQPRPIVEEELSKK.S	IPP2_MOUSE
R.KNST*DLDSAPEDPT*SPKRK.M	CIC_MOUSE	K.LQPQEISPPPTANLDRS*NDKVYENVTGLVK.A	FAK1_MOUSE	R.T*REQESS*GEEDNDLSPEEREKKR.Q	IPP2_MOUSE
R.EASPS*RLSVAR.S	CLAP2_MOUSE	R.RGS*LPDQKDLR.L	FBX42_MOUSE	K.KLQLERPVS*PEAQADLQR.N	K1522_MOUSE
R.ITVEKDPDSALGIS*DGETSPSSKGKTQEGR.S	COBL1_MOUSE	K.TMTPTYDAHDGS*PLSPTSAWFGDSALSEGNPGILAVSQPVTSPEILAK.M	FERM2_MOUSE	K.RSEVDSPGDSLSWTPQPKSPKS*PFHPGVLGSR.V	K1671_MOUSE
R.NVMEEAKGFQPSRPTAQQEPDGKPASS*PVIMASQTTHKEEK.S	COPB2_MOUSE	R.RIS*DPQVFSK.E	FIL1L_MOUSE	R.S*SGLSTPVAPSAGHLAHVR.E	KANK2_MOUSE
R.SQSSHSYDDST*LPLIDRNQK.S	CTND1_MOUSE	R.ARS*SPKSSDS*DLQEYELEVKR.V	FND3B_MOUSE	R.S*GSLGKIRDVLRR.S	KLC4_MOUSE
R.DSASPSTSS*FCLGVPVATSSHVPIQKK.L	CUL4B_MOUSE	K.AMPTKDASS*DTELDKCEKK.T	FOG2_MOUSE	R.LRLGLAVIHGEAQCTELDMDDGRHS*PPMVK.N	KPRA_MOUSE
K.VAAGHELQPLAIVDQRPS*SR.A	CXA1_MOUSE	R.HGSGADS*DYENT*QSGDPLLGLEGKR.F	GIT1_MOUSE	K.QS*WKGSKESLVPQR.H	LATS1_MOUSE
K.KVAAGHELQPLAIVDQRPS*SR.A	CXA1_MOUSE	R.LRSS*DVCADCNGPDPSWASVNR.G	GIT2_MOUSE	K.TINHQMES*PGERRK.S	LIMC1_MOUSE
R.TTHGSALRT*SGSSSSDVTK.A	CYTSB_MOUSE	K.KTEKPDQDRDPIDALSEDLDS*CPSTTETSKNTAK.G	ICAL_MOUSE	K.SSSLGNLKKEASDGT*DKAPTDSR.T	LIPB1_MOUSE
K.LGSSPTS*SCNPTPTKHLR.T	CYTSB_MOUSE	R.ERHPS*WRS*EETQER.E	IF4B_MOUSE	K.S*QEPISNDQKVSDDDKEKGEGALPTGK.S	LYRIC_MOUSE
R.SARSS*PPPLSGASEVDAGELGSERTPPS*PGRR.G	D19L1_MOUSE	R.ERHPS*WRSEET*QERER.S	IF4B_MOUSE	R.VEKLVPRPGSGSSSGSSNSGS*QPGSHPGSQSGSGERFR.V	M4K4_MOUSE
R.ARPES*ERERDGEQSPNVSLMQR.M	DCAF6_MOUSE	R.S*FSKEVEERS*RERPSQPEGLRK.A	IF4G1_MOUSE	R.RGS*DASDFDLLETQSACSDTSESSAAGGQGSSR.R	MACF1_MOUSE
K.QADSETKEIIT*EEPSEEEADMPKPKK.M	DDX21_MOUSE	R.TPAT*KRSFSKEVEER.S	IF4G1_MOUSE	R.RADALT*SSPGR.D	MCM2_MOUSE
K.QADSET*KEIITEEPSEEEADMPKPK.K	DDX21_MOUSE	R.KAASLT*EDRGRDPVKR.E	IF4G1_MOUSE	R.KKAS*EDESDLEDEEEKSQEDTEQK.R	MCM3_MOUSE
R.AASIDLLEDVFSS*LDVEAPLQPLGQAKSLEDLRAPK.D	DEN1A_MOUSE	K.KRPS*RNQEEFVPDSDDIKAK.R	INF2_MOUSE	R.IADPEHDHTGFLT*EYVATR.W	MK03_MOUSE
K.VTAALPSEKKPPKYSVHSIDTAATS*T*TPPGSPPPPPPLPEPPVLK.I	DIDO1_MOUSE	R.RESLTSFGNGPLS*PGGPSKPGGGGGGPGSSSTSR.G	ITPR1_MOUSE	R.QAVALPEPST*SDGLPIEPDTTATSPSHETIDLLVQILR.N	MOR2A_MOUSE
R.QKDFDISEQNDSS*DEEKQRKER.T	DNJC1_MOUSE	R.S*RASPRAEDPDGLAAR.R	KANK3_MOUSE	R.TS*SGFRAESPGPGSR.S	MYCB2_MOUSE
R.SKSIS*SSNPDLAVVPGSVDDEVSR.I	DOCK6_MOUSE	R.RGSRDVAGPQS*ESDLEESGPAAEWSGDGSGSLRR.S	KLC2_MOUSE	K.QAQVVGDPPGSPS*PVQRPTTLALDSR.V	MYO9B_MOUSE
K.TVTPASSAKT*S*PAKQQAPPVR.N	DPYL2_MOUSE	K.EIQNGTLRESDS*EHVPR.D	KTN1_MOUSE	R.RAS*LEIGESFPEGTKGPREDGLEAWTETTAPSSSK.Q	MYO9B_MOUSE
R.GS*PTRPNPPVR.N	DPYL3_MOUSE	R.RGSGDT*SISMDTEASIR.E	LRRF1_MOUSE	K.KFPISTTKISPKEEERKDES*PASWR.L	MYPT1_MOUSE
R.GMYDGPVFDLTTTPKGGT*PAGSTRGSPTRPNPPVR.N	DPYL3_MOUSE	K.RKGSLDY*LKQVENETR.D	LUZP1_MOUSE	K.REGT*PPPPPPPRDLTETYKPRPLDPLGPLK.L	NCOR2_MOUSE
R.QVEPPTKKGAT*PAEDDEDKDIDLFGSDEEEEDKEAAR.L	EF1D_MOUSE	K.LVPRPGSGSSSGSSNSGSQPGS*HPGSQSGSGER.F	M4K4_MOUSE	K.AEIKEMLASDDEEES*SPKIEK.A	NEXN_MOUSE
K.KFAES*QPKKDTPRKEK.G	EF1G_MOUSE	R.RSSQPSPT*TVPASDSPPAKQDVKK.A	MA7D1_MOUSE	K.SVEDEMDSPGEEPFYTGQGRSPGSGSQSS*GWHEVEPGLPSPSTLKK.S	NFIA_MOUSE
R.AGET*RFTDTRKDEQER.C	EF2_MOUSE	R.RSSQPSPTT*VPASDSPPAKQDVK.K	MA7D1_MOUSE	R.T*VSPEGYSERSDVNEKR.S	NKTR_MOUSE
R.SGPGPAEPGSEDPPLSRS*PGPER.A	EGLN1_MOUSE	K.TKTDTKENSGSLET*INEPIPQPMPFPPSIIR.S	MAGI3_MOUSE	R.KKSS*PKEEVAS*EPEEAAS*PTTPK.K	NOP56_MOUSE
R.MGPFVERGPDEAIEDGEEGS*EDDAEWVVTKDK.S	EHD2_MOUSE	R.SY*SPDGKES*PSDKKSK.T	MATR3_MOUSE	R.LKCGSGPVHIS*GQHLVAVEEDAESEDEDEEDVKLLGMSGK.R	NPM_MOUSE
K.QPLLLS*EDEEDTKR.V	EIF3C_MOUSE	R.DSLPS*GPREEAKPASPSSVQDR.S	MIA3_MOUSE	K.QMNMSPPPGNAGPVIMS*LEEKMEADAR.S	PABP2_MOUSE
R.STPSHGSVSS*LNSTGSLSPK.H	EP15R_MOUSE	K.SSCKENPFNRKPSPS*ASPTVR.K	MILK1_MOUSE	R.S*HREPPSPADVPEKTR.S	PACS2_MOUSE
R.RKDREDSPERCS*DSDEEKKAR.R	EPN4_MOUSE	K.APLKDEQEMRAS*PK.I	MYCB2_MOUSE	R.RS*SLVDEAPEDEEFEQKISR.L	PCM1_MOUSE
R.RKDREDS*PERCS*DS*DEEKKARR.G	EPN4_MOUSE	R.ASAPISQWS*PTRRPR.S	MYCT1_MOUSE	R.ANT*LSPVRFFVSKK.W	PEAK1_MOUSE
R.RKDREDSPERCS*DS*DEEKKAR.R	EPN4_MOUSE	R.RKTSDANET*EDHLESLICK.V	NCBP1_MOUSE	R.INDCY*KRSLER.K	PEAK1_MOUSE
K.TIDLGAAAHYTGDKASPDQNASTHT*PQSSAKPSVPSSK.S	EPN4_MOUSE	K.RKPSVPDTAS*PADDSFVDPGER.L	NCK1_MOUSE	R.RLSAGTT*VADVQKINK.E	PHLB2_MOUSE
R.SSSSLLASPSHIAAKEPTPSIAS*DISLPIATQELR.Q	ESYT2_MOUSE	R.S*DSRSPGSISYLPSFFTK.L	NCOR1_MOUSE	R.RES*RQESDPEDDDVKKPALQSSVVATSK.E	PININ_MOUSE
K.SQMSASPGTGGANTAPST*PVMGVDDKPAMEEKPQPPEASPLGHR.D	ESYT2_MOUSE	R.AVKDTLS*NPQSPQPSPYNS*PKPQHK.V	NED4L_MOUSE	R.RESRQES*DPEDDDVKKPALQSSVVATSKER.T	PININ_MOUSE
R.S*ASWGSTDHRKEITK.L	F117A_MOUSE	K.ERQESLKS*PEEEDQQAFR.L	NEST_MOUSE	R.AASPYSQRPAS*PTAVRR.V	PKP4_MOUSE
K.RIDFIPVSPAPSPT*R.G	F122A_MOUSE	R.LIEKERQES*LKS*PEEEDQQAFR.L	NEST_MOUSE	R.GMQKLS*TPQKK.-	PP14B_MOUSE
K.RVSIS*EGDDKIEYR.A	FBRL_MOUSE	R.IASDEEIQGT*KDAVIQDLERK.L	PALLD_MOUSE	R.HMS*ESPNRKVEKEKK.A	PPIG_MOUSE
R.SRS*PPDRDATEPEPLVDQLIRDLNELDDVPFFDVR.L	FBXW8_MOUSE	R.RST*SPIIGSPPVR.A	PATL1_MOUSE	R.LAGSGDDS*PKRKEVLESILSPGEPGDQK.A	PPR18_MOUSE
R.SVT*SMERKER.L	FER_MOUSE	R.QQSHFAMMHGGT*GFAGIDSSSPEVK.G	PCBP1_MOUSE	R.RPGQSFHVNSEVNS*VLSPR.S	PUM1_MOUSE
K.KPVS*PPS*PKAEPIQEPPTCVPK.L	FHOD1_MOUSE	K.LHQLAMQQSHFPMTHGNTGFSGIES*SSPEVK.G	PCBP2_MOUSE	K.KRPES*LEKERPGR.V	R12BB_MOUSE
R.ERDHSPTPSVFNS*DEERYR.Y	FIP1_MOUSE	R.RGS*QGDIKQQNGPPRK.H	PDLI5_MOUSE	R.S*KSIEEREEEYQR.V	R3HD2_MOUSE
R.HNQDSQHCS*LSGDEEDELFKGATLK.V	FKB15_MOUSE	R.QPTVTSVCS*ESAQELAEGQRRGSQGDIK.Q	PDLI5_MOUSE	R.RPAGGSLGAVS*PALSGGQARR.R	RAB12_MOUSE
K.YADEEIPRS*PFKVK.V	FLNB_MOUSE	R.ESGYVEMKGPPSVSPPRQS*LHLRDR.Q	PEAR1_MOUSE	R.SAGSSS*PEAGEDSDHEDGNYCPPVKR.E	RANB3_MOUSE
R.T*PAERAPRDSPDGRAPRS*PS*PAPENTPSDPADQGAR.T	FOG1_MOUSE	R.RTQSS*GQDGRPQEEPHAEDLQK.I	PI51C_MOUSE	R.SHSGTS*PDNTAPPPPPPRPQPSHSR.S	REPS1_MOUSE
R.REEQTDT*SDGESVTHHIRR.L	GNL1_MOUSE	R.RRT*QSSGQDGRPQEEPHAEDLQK.I	PI51C_MOUSE	R.EKVASDT*EDTDRITSK.K	RERE_MOUSE
R.GEPNVS*YICSR.Y	GSK3B_MOUSE	R.RRT*QS*SGQDGRPQEEPHAEDLQK.I	PI51C_MOUSE	K.RTY*SDEASQLR.A	RFIP5_MOUSE
K.QLVRGEPNVS*YICSR.Y	GSK3B_MOUSE	R.T*RRES*RQESDPEDDDVKKPALQSSVVATSK.E	PININ_MOUSE	R.DTDHSMKPLFFS*SKEDIR.S	RHG29_MOUSE
M.SETAPAAPAAPAPAEKT*PVKKK.A	H14_MOUSE	R.SRSDVT*HVDWR.V	PKHM3_MOUSE	K.IIESEEEFSS*LPPAAQKTSPIPESSPAPFPFPEAPGSLPSSSAPR.E	RHG31_MOUSE
K.S*LDSDESEDEDDDYQQKR.K	HAP28_MOUSE	R.ARGPGGSPS*GLQKR.H	PP14A_MOUSE	K.ASSGKSSPFKVS*PLSFGR.K	SDPR_MOUSE
R.MLPHAPGVQMQAIPEDAVHEDS*GDEDGEDPDKR.I	HDAC2_MOUSE	R.SESGGLGVSMVEYVLS*SSPADKLDSR.F	PUM2_MOUSE	K.ASS*GKSS*PFKVSPLSFGR.K	SDPR_MOUSE
R.KVS*ADGAAKAEPK.R	HMGN1_MOUSE	R.Y*GSQEHPIGDKSFQNYIR.Q	RASA3_MOUSE	K.AS*SGKSSPFKVS*PLSFGRK.K	SDPR_MOUSE
K.ES*DDKPEIEDVGSDEEEEEKKDGDK.K	HS90A_MOUSE	R.GRY*RSPYSGPK.F	RBM39_MOUSE	K.AS*SGKSSPFKVSPLSFGRK.K	SDPR_MOUSE
K.EIS*DDEAEEEKGEKEEEDKEDEEKPKIEDVGS*DEEDDSGKDK.K	HS90B_MOUSE	K.SYKY*SPKTPPR.W	RBP2_MOUSE	K.GQLT*KSPLAQMEEERREHVAK.M	SEPT7_MOUSE
K.EREKEIS*DDEAEEEKGEKEEEDKEDEEKPK.I	HS90B_MOUSE	R.LKS*EDELRPDVDEHTQK.T	REPS1_MOUSE	K.LVPRKEQES*PKMLRK.E	SHIP1_MOUSE
R.EKEIS*DDEAEEEKGEKEEEDKEDEEKPKIEDVGS*DEEDDSGK.D	HS90B_MOUSE	R.RLKS*EDELRPDVDEHTQK.T	REPS1_MOUSE	K.ITNYLT*VPAHKLDSPTLSR.A	SL9A1_MOUSE
K.RKPS*PEPEGEVGPPK.I	I2BP2_MOUSE	R.RS*SS*PAELELKDDLQQAHGR.C	RGPA2_MOUSE	K.NTRTIQRRDS*FIGTPY*WMAPEVVMCETSK.D	SLK_MOUSE
K.RKASPEPPDS*AESALKLGEEQQR.Q	I2BPL_MOUSE	R.KHS*EEANFESPK.K	RPA43_MOUSE	K.TSNALEKDLDLLASVPSPS*SVSRK.A	SMAP2_MOUSE
R.DLQSPDFT*AGFHSDKVEGK.A	IBTK_MOUSE	K.HSEEANFES*PKKRQ.-	RPA43_MOUSE	R.GRPPAEKLS*PNPPNLTK.K	SMCA4_MOUSE
K.KKEQKPFT*PASPVQSTPSKPSDK.S	ICAL_MOUSE	K.KS*EGSPNQGKKAEGAPNQGK.K	RRBP1_MOUSE	R.LVPDGDVKQRS*PKMR.Q	SPD2B_MOUSE
K.ALSRS*NEQMVSEKPSESK.T	ICAL_MOUSE	R.ERQESES*EQELVNKRPK.K	RRP5_MOUSE	R.TSS*KES*S*PVPSPTLDRK.A	SPTB2_MOUSE
K.TARPNSEAPLSGS*EDADDSNKLSK.K	IF2P_MOUSE	K.IALALNKVDGPDVALKDSDQVAQSDGEES*PAAEEQLLGER.I	SC31A_MOUSE	K.QTPPAS*PSPQPIEDRPPSSPIYEDAAPFKAEPSYR.G	SRC8_MOUSE
K.KTS*FDENDSEELEDKDSK.S	IF2P_MOUSE	R.SFEVEEIEPPNSTPPRRVQT*PLLR.A	SEPT9_MOUSE	K.KQTPPASPS*PQPIEDRPPSSPIYEDAAPFKAEPSYR.G	SRC8_MOUSE
K.KT*SFDENDSEELEDKDSKSKK.T	IF2P_MOUSE	R.RGT*FSDQELDAQSLDDEDDSLQHAVHPALNR.F	SLAI2_MOUSE	R.AKKQTPPASPSPQPIEDRPPSSPIY*EDAAPFKAEPSYR.G	SRC8_MOUSE
K.GKKTSFDENDS*EELEDKDSK.S	IF2P_MOUSE	K.ALHGAQT*SDEERFLR.-	SLIRP_MOUSE	R.KVELS*ES*EEDKGSK.M	SRRM1_MOUSE
K.TSFDENDSEELEDKDS*KSK.K	IF2P_MOUSE	R.GRPPAEKLS*PNPPKLTK.Q	SMCA2_MOUSE	R.T*ASPPPPPKRRAS*PS*PPPKR.R	SRRM1_MOUSE
R.ERHPS*WR.S	IF4B_MOUSE	K.RKRS*PS*PSPTPEAK.K	SMRC2_MOUSE	R.NHS*GS*RT*PPVALSSSR.M	SRRM2_MOUSE
R.ERTGSPGAKIPFS*VPEVPLVFQGQTK.Q	IN35_MOUSE	R.DREKEPEAASSRGS*PVRVK.R	SNUT2_MOUSE	K.S*RS*ISPCPKVDSR.L	SRRM2_MOUSE
K.TS*AASPPVVPSAEQPRPIVEEELSKK.S	IPP2_MOUSE	K.RKSPPKEY*IDEEGVR.Y	SP130_MOUSE	K.VKSGTPPRPGSVT*NMQADECTATPQR.Q	SRRM2_MOUSE
R.KS*QAWAEGGSPR.S	JMY_MOUSE	K.AAIPPPVYEEPDRPRSPTGPSNS*FLANMGGTVAHK.I	SPF45_MOUSE	R.KPFS*PKDKEVPIGHK.S	STON1_MOUSE
R.T*DSREDEISPPPPNPVVK.G	KAP0_MOUSE	R.TSSKESS*PVPSPT*LDRK.A	SPTB2_MOUSE	R.RGT*GGSESS*KANGLTAESK.A	SUN2_MOUSE
K.TGIRTDS*REDEISPPPPNPVVK.G	KAP0_MOUSE	K.KQT*PPAS*PS*PQPIEDRPPSSPIYEDAAPFKAEPSYR.G	SRC8_MOUSE	R.AAS*APAKESPKKGAHPGTPGK.T	TCOF_MOUSE
R.LRGTQEVAPPTPLTPT*SHTANTSPRPVSGMER.E	KC1D_MOUSE	R.KET*ES*EAEDDNLDDLER.H	SRRM1_MOUSE	K.GKGSPGPQGAKEKPDGELLGIKLES*GEQSDPKSK.S	TCOF_MOUSE
R.RYEDDGIS*DDEIEGKR.T	KDM2A_MOUSE	R.EARS*PQPNKRHS*PS*PRPR.A	SRRM1_MOUSE	K.ERPPETLTPPPPYGHQPQTGSGESSGT*TGDKDHLYSTVCKPR.S	TGFI1_MOUSE
R.REATPPGT*PGAPPPPATAPGPGGATAAPHLLAASILADLR.G	KLF16_MOUSE	R.RRSPS*VSSPEPTEK.S	SRRM2_MOUSE	R.EREKEPS*RERDVAK.E	THOC2_MOUSE
R.QNGS*NDS*DRYSDNDEDSKIELK.L	LAP2B_MOUSE	R.GGS*GYHSRSPTRQESSR.T	SRRM2_MOUSE	R.S*RSGEGEVSGLLRK.V	TIF1B_MOUSE
R.LRLS*PSPTS*QR.S	LMNA_MOUSE	R.SGS*SSKERGPSPEGSSSSESSPEHAPK.S	SRRM2_MOUSE	K.SKDHFGLEGDEESTMLEDS*VSPKKSTVLQQQYNR.V	TLN1_MOUSE
R.KLESSESRSS*FSQHAR.T	LMNA_MOUSE	R.NIMTQQKDSFEMEEVQST*EGEAPHVPATCQLSLAK.S	SSFA2_MOUSE	K.TQGSSMSVVDLESDVKDS*VPASPGVPAADFPAETEQSKPSKK.T	TOP2A_MOUSE
R.KQHRES*GEGEEEVADSAR.L	LRC47_MOUSE	R.RLSDPLLLPHHDET*GGLVHLEDLEKDALLEEEESQPVEVHK.L	SSH1_MOUSE	R.ASVS*DLSPRERSPALKSPLQSVVVR.R	TR150_MOUSE
R.ERKQHRES*GEGEEEVADSAR.L	LRC47_MOUSE	R.GY*SSQDAEEQDREFEKR.D	TB182_MOUSE	R.VILSNMVSISS*EPFGHLVDDGDISDPEEHHAEK.S	TSSC1_MOUSE
R.GVS*HPGEKAENQRPAEDSALSPGPLAGAK.C	LRRF1_MOUSE	R.GEGVSQVGPGT*PPAPESPRKPISGVQGNDPGIS*LPQRDDGESQPR.S	TB182_MOUSE	R.RPVTPPS*QTPAR.G	TSSC4_MOUSE
K.ADDAEGRDEKPIQAEAQASPGAPINQSGHQDT*TGPGSTDAQRTPPHAK.E	LRRF1_MOUSE	R.FSELEHPERLS*GR.S	TGFR2_MOUSE	K.VVDRS*PPASLRPQR.A	TYDP1_MOUSE
K.SQEPIS*NDQKVSDDDKEKGEGALPTGK.S	LYRIC_MOUSE	K.QEVAKDHGESQEDKLLQGS*PEQGEAVTR.T	THUM2_MOUSE	R.RRVSSDEEHT*VDSCIGDIKTETR.E	UBP34_MOUSE
R.AASPTRSSSSAS*QSNHSCTSMPSSPATPASGTK.V	MACF1_MOUSE	K.VNKAQEDDLKWVEENVPSSVTDVALPALLDS*DEER.M	TM87A_MOUSE	R.ATSRPINLGPSS*PNTEIHWTPYR.A	VINEX_MOUSE
R.RS*TSPHDVDLCLVSPCEFSHR.K	MAP1S_MOUSE	R.VRANSKSEGS*PVLPHEPSK.V	TNIK_MOUSE	R.AGDSDEESRT*DDKGVMDYYLK.Y	ZBT7A_MOUSE
R.LARRST*S*PHDVDLCLVSPCEFSHR.K	MAP1S_MOUSE	R.GNEQEAAKNKKS*PEIHRR.I	TR150_MOUSE	R.DQRPSS*PIRHQGR.S	ZC3HD_MOUSE
K.VAEFNNVTPLS*EEEVTSVKDMSPSAETEAPLAK.N	MAP4_MOUSE	R.RS*GALASPTDPFQSR.L	TRI47_MOUSE	R.KRYEPS*DKDRQSPPAKK.A	ZCH18_MOUSE
K.KKPCLDTSQVEGIPSSKPTLLANGDHGMEGNNTAGSPT*DFLEER.V	MAP4_MOUSE	K.GLLALSQQDDLMDLTSNYPLSAS*EDEGDSDGERKHQK.L	UT14A_MOUSE	R.SASPS*RLAGALRR.L	ZNHI2_MOUSE
K.TAAKGEATAERPGEAAVASSPS*KANGQENGHVK.V	MARCS_MOUSE	R.KVAPLSSSLDT*SLDFSKENKK.A	UVRAG_MOUSE	K.VQIPVS*HPDPEPVSDNEDDSYDEEVHDPR.A	ZO1_MOUSE
R.S*RNSPLLDR.A	MARK2_MOUSE	R.VHKPS*SLSFEPEMR.S	WDFY3_MOUSE
K.GIAPAS*PMLGNAGNPNKADIPERK.K	MARK3_MOUSE	R.SHSSPAS*LQLGTGAGAAGGPAQQHAHLR.Q	WWTR1_MOUSE
R.KHSLEVT*QEEVQREQCQR.E	MAST4_MOUSE	K.ILPESFFKEPDS*GSHS*RQSSTDSSGGHPGPR.L	WWTR1_MOUSE
R.SY*SPDGKESPSDKKSK.T	MATR3_MOUSE	K.DKEKPKPRS*PQPPSR.Q	ZCH18_MOUSE
R.KRS*Y*SPDGKES*PSDKKSK.T	MATR3_MOUSE	R.YEPS*DKDRQSPPAKK.A	ZCH18_MOUSE
R.GRPSKSPNKT*PEPLISTGPELQPPTSIEQPVIPKPTSR.V	MDC1_MOUSE	R.KKKVQIPVSHPDPEPVS*DNEDDS*YDEEVHDPR.A	ZO1_MOUSE
R.SVYATMTDHESRS*PAKEPVEQPR.V	MINT_MOUSE	K.FT*PVVSKFSPGAPSGPGPQPNQK.M	ZYX_MOUSE
R.S*LAVSDEEEAEEEAEKRR.E	MOR2A_MOUSE	K.QHPQPPPAQNQNQVRSPGGPGPLT*LK.E	ZYX_MOUSE
K.LKS*KESLQEAGKSDANTDLIGGSPK.G	MOT1_MOUSE
K.LKS*KESLQEAGKS*DANTDLIGGSPKGEK.L	MOT1_MOUSE
R.LKQPS*TPTRTAV.-	MP2K2_MOUSE
K.LKISPEQHWDFT*AEDLKDLGEIGR.G	MP2K4_MOUSE
K.GEGESPPVNGTDEAAGATGDAIEPAPPS*QEAEAKGEVAPKETPKKK.K	MRP_MOUSE
R.SGS*PLLSSHVLDKEK.I	MSD3_MOUSE
R.GHLS*RPEAQSLSPYTTSANR.A	MTA2_MOUSE
R.TISSS*SERGSSPTHSATPVHTSV.-	MTMR1_MOUSE
R.SS*DPSLNEKWQEHGR.S	MTMR3_MOUSE
R.RSSDPS*LNEKWQEHGR.S	MTMR3_MOUSE
R.FSHSYLS*DSDTEAKLTETSA.-	MY18A_MOUSE
K.NKLEGDSDVDS*ELEDRVDGVKSWLSK.N	MY18A_MOUSE
R.KGT*GDCSDEEVDGKADGADAKAAE.-	MYH9_MOUSE
R.IVRKGT*GDCS*DEEVDGKADGADAKAAE.-	MYH9_MOUSE
R.IVRKGT*GDCSDEEVDGK.A	MYH9_MOUSE
R.GRRQS*GTDLQEDVIVR.Q	MYO9A_MOUSE
K.SIGSPEST*PKNQASHPPATK.L	NAV1_MOUSE
K.KQQQLEEEAAKPPEPEKPVS*PPPIESK.H	NCOR2_MOUSE
R.EGT*PPPPPPPRDLTETYKPRPLDPLGPLK.L	NCOR2_MOUSE
R.VDAGHAFLTKPPAREPASS*PSKSSEPR.S	NCOR2_MOUSE
K.VHEPPREDTVPPKPVPPVPPPT*QHLQPEGDVSQQSGGSPR.G	NCOR2_MOUSE
R.KSLEDESQET*FGSLEKENLESLR.S	NEST_MOUSE
R.TGKPLEKENQESLRS*LDENQETIVLLESK.N	NEST_MOUSE
K.TLGESGVKQDSSTSVTS*PVETSGKKEGAEK.S	NKTR_MOUSE
K.HIKEEPLSEEEPCTST*AVPS*PEKK.K	NOP58_MOUSE
K.HIKEEPLSEEEPCT*STAVPS*PEK.K	NOP58_MOUSE
K.CGSGPVHIS*GQHLVAVEEDAESEDEDEEDVK.L	NPM_MOUSE
R.IHSANSASPEGAPT*DAENGISGNVTPDQDPARGPHTPPPPGAAGSR.G	NXP20_MOUSE
R.YEPIPFSASMNESTPTGITDHIAQGPEPNLEES*PKRK.G	OCAD1_MOUSE
R.ALVHQLS*NESR.L	OSBL3_MOUSE
R.TGSNIS*GASSDVSLDEQYKHQLEETKKEKR.T	OSBP1_MOUSE
R.GGSGSHNWGTVKDELT*ESPKYIQK.Q	PAIRB_MOUSE
R.S*RDSGDENEPIQER.F	PALLD_MOUSE
K.SPTPKS*PPSR.K	PARVA_MOUSE
K.QICLVMLET*LSQSPQGR.V	PCBP1_MOUSE
K.QSPSSSPT*HERSPSPSFR.W	PCY1A_MOUSE
R.SGVAVPT*SPKGR.L	PDCD4_MOUSE
R.LDSSEMDHSENEDY*TMSSPLPGKK.S	PDS5B_MOUSE
R.AGAEASEEVPQTSLSS*ARPGTPSDHQPQEATQFER.K	PERQ2_MOUSE
R.FSGWYDADLS*PAGHEEAKR.G	PGAM1_MOUSE
K.ALES*PERPFLAILGGAK.V	PGK1_MOUSE
R.LLKPGEEPSEYTDEEDT*KDHSKQD.-	PGRC2_MOUSE
K.ISQRDPS*PESKKGGS*PGLESR.S	PHC3_MOUSE
R.KNSIT*EISDNEDELLEYHRR.Q	PHLB1_MOUSE
R.ES*RQESDPEDDDVKKPALQSSVVATSK.E	PININ_MOUSE
R.GASPS*RHSISEWR.M	PITM2_MOUSE
K.TIEKESGDTVQEETSEPNS*EKSDVSGDSKQPTKGNSPVTAK.K	PK1IP_MOUSE
K.AQLEPVAS*PAKKPK.V	PLEC_MOUSE
R.SRSS*SVGSS*SSYPISSAGPR.T	PLEC_MOUSE
R.LLEAAAQSS*KGYYSPYSVSGSGSTAGSR.T	PLEC_MOUSE
R.VESEES*GDEEGKKHGGGGIVANLSEQSLKDGVDR.G	PP1R7_MOUSE
R.RVES*EESGDEEGKKHGGGGIVANLSEQSLKDGVDR.G	PP1R7_MOUSE
R.RVESEES*GDEEGKKHGGGGIVANLS*EQSLKDGVDR.G	PP1R7_MOUSE
K.SSTLKNQEDEKTRS*PVEKENQK.S	PPIG_MOUSE
R.ERS*DSGGSSSEPFER.H	PRC2A_MOUSE
R.S*LS*PKLRDK.S	PRP4B_MOUSE
K.NLAKPGVTSTS*DSEDEDDQEGEKK.R	PSIP1_MOUSE
R.Y*RDVSPFDHSR.I	PTN1_MOUSE
K.TVSSTPNSTAEEEAHDLTEHHNS*SPLLK.A	PTN12_MOUSE
R.AAESSEESQSNS*HTPPRPDCLPLDKK.G	PTN12_MOUSE
R.KWPQGVVPQPPPS*TPATTEITTTPERPR.R	PYR1_MOUSE
R.TTNTSLVT*SFHKSMEHVAPDPTGTER.G	RBCC1_MOUSE
R.SGSSHASQDASVSYPQHHVGNLSPT*STSPNSYER.T	RBM7_MOUSE
K.SQPHSSTSNQETSDS*EMEMEAEHYPNGVLESVSTR.I	RBP10_MOUSE
K.SHET*DGGSAHGDEEDDGPHFEPVVPLPDKIEVK.T	RBP2_MOUSE
R.NEASATHCIACQYPNKQNQPTSCVSAPASS*ETSRSPK.S	RBP2_MOUSE
R.KLSGDQIT*LPTTVDYSSVPK.Q	RCAS1_MOUSE
K.VLSSTINNQVAEADEAAEEET*PDSPGVEKHDKEKDQK.E	RHG12_MOUSE
R.NRSPT*LSCR.L	RHG21_MOUSE
K.AT*IRPAKSMDSLCSVPVEGK.E	RHG31_MOUSE
K.MHASSTGSS*CDLSKEGEWGQEGMPAGAEGGCEVGGQIRPLPEQLK.V	RHG31_MOUSE
R.GLMAGGRPEGQY*SEDEDTDTEEYREAK.A	RIC8A_MOUSE
R.DVY*LSPRDDGYSTKDSYSSR.D	RMXL1_MOUSE
R.LKAEVDNRS*PQKFGR.F	RN219_MOUSE
R.SSSSPDGS*KGQESAHEQKSQAK.T	RNH1_MOUSE
K.S*EGSPNQGKKAEGAPNQGK.K	RRBP1_MOUSE
K.KS*EGSPNQGKKAEGAPNQGKKKDGS*PSQAK.K	RRBP1_MOUSE
R.KTDTVANQGT*KQEGVSNQVKKSEGSPNQGKKAEGAPNQGK.K	RRBP1_MOUSE
K.KS*EGSPNQGKKAEGAPNQGKKKDGSPSQAK.K	RRBP1_MOUSE
K.KPLPDHVS*IVEPKDEILPTTPISEQK.G	RS3_MOUSE
K.IGPKKPLPDHVSIVEPKDEILPT*TPISEQK.G	RS3_MOUSE
K.KPLPDHVSIVEPKDEILPTT*PISEQKGGKPEPPAMPQPVPTA.-	RS3_MOUSE
K.LMELHGEGGSS*GKAAGDETGAKVER.A	RS3A_MOUSE
R.RLS*S*LRASTSKSESSQK.-	RS6_MOUSE
R.LSSLRASTS*KSESSQK.-	RS6_MOUSE
K.VKPPRSPS*PLPK.S	RTP4_MOUSE
R.QDVFGEGSEERKET*GKEAMAPGADTQKEAVQPLVGAEAK.D	S38AA_MOUSE
R.APTAALSPEPQDS*KEDVKKFAFDACNDVPAPPKESSASEGADQK.M	SAFB2_MOUSE
R.KLS*PTEPR.N	SCAM3_MOUSE
R.TLSDES*IYSSQREHFFTSR.A	SI1L1_MOUSE
R.SKEPSSPGTDDVFTPGSS*DSPSSQR.I	SL9A1_MOUSE
R.S*ASPDDDLGSSNWEAADLGNEERKQK.F	SMAP_MOUSE
R.KSSPKS*AAPVMDLLGLDAPVACSIANSK.T	SMAP2_MOUSE
K.GGPEGGAAPAAPCAAGSGPADT*EMEEVFDHGSPGKQK.E	SMCA5_MOUSE
K.SKRGHREEEQEDLT*KDMDEPSPVPNVEEVTLPK.T	SMRC2_MOUSE
R.T*KRSQS*PHYPMVK.V	SNIP1_MOUSE
K.ATWGDGGDNSPS*NVVSKQPSR.I	SNP23_MOUSE
R.DREKEPEAASSRGS*PVRVKR.E	SNUT2_MOUSE
R.RIS*PASSLQR.A	SPD2A_MOUSE
R.RPDPDSDEDEDY*ERER.R	SPF45_MOUSE
K.KIALESVGQPEEQMES*GNCSGGDDDWTHLSSK.E	SQSTM_MOUSE
R.VKS*PSPKS*ERSER.S	SR140_MOUSE
R.AKKQTPPAS*PSPQPIEDRPPSSPIYEDAAPFK.A	SRC8_MOUSE
R.AKKQTPPASPS*PQPIEDRPPSSPIY*EDAAPFKAEPSYR.G	SRC8_MOUSE
R.RRT*PS*PPPR.R	SRRM1_MOUSE
R.T*ASPPPPPKR.R	SRRM1_MOUSE
R.RRRS*PS*PAPPPPPPPPPPR.R	SRRM1_MOUSE
K.SRVS*VSPGRTS*GKVTK.H	SRRM1_MOUSE
R.QKET*SPRMQMGK.R	SRRM1_MOUSE
R.DKFSPT*QDRPESSTVLK.V	SRRM2_MOUSE
R.NHS*GS*RTPPVALSSSR.M	SRRM2_MOUSE
R.MSCFS*RPSMSPTPLDR.C	SRRM2_MOUSE
R.MVQASSQS*LLPPAQDRPRSPVPSAFSDQSR.S	SRRM2_MOUSE
R.SSSPVTELT*ARS*PVKQDKSEISTDPK.L	SRRM2_MOUSE
R.RQPSPQPS*PR.D	SRRM2_MOUSE
R.RGGSGY*HS*RSPTRQESSR.T	SRRM2_MOUSE
K.AAETPAVASCWS*GPQVSPEHKELSHS*PPRENSFESSLEFK.N	SRRM2_MOUSE
R.LGLIQEDVASSCIPRDKFS*PTQDRPESSTVLK.V	SRRM2_MOUSE
R.SQEKSRS*QEKSLLK.S	SRSF4_MOUSE
R.NAFADHPHKSDGS*NFANYSPPVNR.A	STALP_MOUSE
K.RHEEQQRELEEEEENS*DEDELDSHTMVK.T	STK3_MOUSE
K.AKRHEEQQRELEEEEENS*DEDELDSHTMVK.T	STK3_MOUSE
K.GGGGGGSPGPTAGPEPLS*LPGILHFIQHEWAR.F	STRN4_MOUSE
R.AASPPAS*ASDLIEQQQKR.G	STRP1_MOUSE
R.KDSEGYSESPDLEFEYADTDKWAAELAELY*SYTEGPEFLMNR.K	STRP1_MOUSE
R.AS*SRVSGGFPEDSSKEK.N	STX7_MOUSE
K.TPSSPS*KSPASFEIPASTTEADGDGLNKPAKK.K	TACC2_MOUSE
R.KADGPRPSLDYVELSPLAPSS*PQRMR.T	TARA_MOUSE
R.AVGGAPS*PPPPVRR.A	TB10B_MOUSE
R.NRSAEEGEVT*ESKSSQKESSVQR.S	TB182_MOUSE
R.ASRVPSS*DEEVVEEPQSRR.T	TB182_MOUSE
R.KEILASPDRLWGS*R.L	TB182_MOUSE
R.GEGVSQVGPGTPPAPESPRKPISGVQGNDPGIS*LPQRDDGESQPR.S	TB182_MOUSE
R.SRNRSAEEGEVT*ESKSSQKESSVQR.S	TB182_MOUSE
R.RESPPS*AERQWVESSPK.S	TENS3_MOUSE
R.CSGRLDS*VDGPGRSPGRQGDDPIGGR.L	TENS3_MOUSE
R.VQNHLPASGPPQPPAAS*PT*REGCPSPPGQTSK.G	TGFI1_MOUSE
K.RPAASSAAAAS*AAASSPAGGGGEAQELLEHCGVCR.E	TIF1B_MOUSE
R.RRGSGS*AEGEVEASQLR.R	TMM40_MOUSE
K.VEEEQEADEEDVSEEEAEDREGAS*KATSQSSIR.Q	TMX1_MOUSE
R.WDSY*ENFNQHHEDSVDGALAHTR.G	TNS2_MOUSE
R.ASPALGSGHHDGSGDS*LEMSSLDR.A	TOM70_MOUSE
K.TPEGRASPALGS*GHHDGSGDSLEMSSLDR.A	TOM70_MOUSE
R.KTPEGRASPALGSGHHDGSGDS*LEMSSLDR.A	TOM70_MOUSE
R.ASVSDLS*PRER.S	TR150_MOUSE
K.TDSEKPFRGSQS*PKRYK.L	TR150_MOUSE
R.GNEQEAAKNKKS*PEIHR.R	TR150_MOUSE
K.SDPFAPKTDS*EKPFRGSQS*PKRYK.L	TR150_MOUSE
K.KS*PVGKSPPATGSAYGSSQKEESAASGGAAYSKR.Y	TR150_MOUSE
R.KGTENGVNGTVT*SNGADSPR.N	TRAM1_MOUSE
R.ALRPGDLPPS*PDDVKRR.V	TRIM3_MOUSE
R.FKEGTCQLGDQCCYSHSPAAPVASGDIPIEECPETTT*KISPGPK.A	TRM1_MOUSE
K.T*RFSPDPKQPCVK.A	TTC28_MOUSE
R.VQDLTAGGITDIGSERRPEATTASKEQGVES*PGAQPASSPR.A	TXLNA_MOUSE
K.FKDLEDKKVNQQPNANDKNS*PPKEIK.Y	UBP14_MOUSE
K.MTMEEEDKDSEEEKDDS*YMK.S	UBP16_MOUSE
R.HVT*LPSSPR.S	UBR4_MOUSE
R.S*NTPMGDKDDDDDDDADEKMQSSGIPDGGHIR.Q	UBR4_MOUSE
R.KVSKQEEAS*GGPLAPKAENSR.S	VASP_MOUSE
R.AEAT*TRS*RESSPSHGLLK.L	VCIP1_MOUSE
R.EAKET*DPGSPRRCDIIIISGRK.E	VIGLN_MOUSE
R.DFVYPSS*AREPSASERGSSPSRKEEK.K	VINEX_MOUSE
R.RTNSS*EQERTGLPR.E	WDR37_MOUSE
K.GAYVPSSPT*RLGK.G	WIPI2_MOUSE
R.GTEDGSGS*PHSPPHLCSK.S	WNK1_MOUSE
K.IGDLGLAT*LKRASFAK.S	WNK4_MOUSE
R.SRPLNAVS*QDGKETK.A	YBOX3_MOUSE
R.AAKPCPTEASPPAASPSGDS*SPPATAPYDPR.V	ZC3H4_MOUSE
R.LRSPS*NDSAHRSGDDQGSR.K	ZC3HD_MOUSE
R.VAASGSPGKS*STHASVSPASEPSR.M	ZCCHV_MOUSE
M.PGET*EEPRSPEQQDQEGGPAAAADAASEELRPGAAAAPAAPAETASSR.V	ZFP91_MOUSE
K.ALKDEKIEVDESNVGSSKEEPGESS*PGDETVAPK.S	ZHX1_MOUSE
K.AQPS*TSPKKAPFVPTDECGR.A	ZN622_MOUSE
R.KNDLELGKGSTFS*PDLK.N	ZN638_MOUSE
K.T*PTSPKTLMK.A	ZO1_MOUSE
R.RSQSRS*PDQRSEPSDHS*TQSPQQPSNGSLR.S	ZO1_MOUSE
R.RQQYSDQDY*HSSTEKLKERPSSR.E	ZO2_MOUSE
R.RAASRDQLRDAS*PPPAFKPEPPK.A	ZO2_MOUSE
R.LYQDTRGSYGS*DPEEEEYRQQLAAHSK.R	ZO2_MOUSE
R.RQQYS*DQDY*HSSTEKLKERPSSR.E	ZO2_MOUSE
R.GWGS*PGRPK.K	ZSWM8_MOUSE
R.LLS*FRSMEETRPVPTVK.E	ZZEF1_MOUSE
