# Supplementary material for: (Phospho)Proteomic dataset of ischemia- and ultrasound- stimulated mouse cardiac endothelial cells in vitro
Source: Data Brief. 2021 Sep 4;38:107343. doi: 10.1016/j.dib.2021.107343 (PMC8429095; doi:10.1016/j.dib.2021.107343)
Supplement: Supplementary file 8 [file mmc8.xlsx]

## Sheet: BL vs OGD
Row_ID	peptides	fullpept	Protein	BL	BL	BL	OGD	OGD	OGD	BL-AVE	BL(#non-missing)	OGD-AVE	OGD(#non-missing)	Fold Change	Absolute Fold Change	pval
512057387	SGSSSKERGPSPEGSSSSESSPEHAPK	R.SGS*SSKERGPSPEGSSSSESSPEHAPK.S	SRRM2_MOUSE	23.6673	24.1799	23.5869	25.7764	24.4605	26.3226	23.8114	3	25.5199	3	-1.70847	1.70847	0.0427964
512040123	RRSPSVSSPEPTEK	R.RRSPS*VSSPEPTEK.S	SRRM2_MOUSE	22.745	24.2214	24.0694	25.5694	24.6713	25.8638	23.6786	3	25.3682	3	-1.68956	1.68956	0.045828
512037918	VRANSKSEGSPVLPHEPSK	R.VRANSKSEGS*PVLPHEPSK.V	TNIK_MOUSE	21.7452	21.9896	23.0756	23.6317	23.5503	24.3893	22.2702	3	23.8571	3	-1.58695	1.58695	0.0313973
500615165	SRASPRAEDPDGLAAR	R.S*RASPRAEDPDGLAAR.R	KANK3_MOUSE	23.5166	23.3491	22.4616	24.769	24.487	24.6215	23.1091	3	24.6258	3	-1.51673	1.51673	0.0108506
500620658	TKTDTKENSGSLETINEPIPQPMPFPPSIIR	K.TKTDTKENSGSLET*INEPIPQPMPFPPSIIR.S	MAGI3_MOUSE	21.486	21.7408	21.423	23.2517	22.2366	23.1816	21.5499	3	22.89	3	-1.34005	1.34005	0.0171783
500604477	DKEKPKPRSPQPPSR	K.DKEKPKPRS*PQPPSR.Q	ZCH18_MOUSE	25.5056	24.679	24.7521	26.2445	25.8578	26.3909	24.9789	3	26.1644	3	-1.18549	1.18549	0.0183858
512053036	GGSGYHSRSPTRQESSR	R.GGS*GYHSRSPTRQESSR.T	SRRM2_MOUSE	25.8371	26.3102	26.557	27.6014	26.7289	27.6092	26.2348	3	27.3132	3	-1.0784	1.0784	0.0402834
512055833	RRKASPEPEGETAGKMTTEEQQQR	R.RRKASPEPEGET*AGKMTTEEQQQR.H	I2BP1_MOUSE	23.2359	23.708	23.8849	24.7849	24.4488	24.5907	23.6096	3	24.6081	3	-0.998515	0.998515	0.00998946
512034176	NSPVAKTPPKDLPAIPGVTSPTSDEPPMQASQSQLPSSPEDK	R.NSPVAKTPPKDLPAIPGVTSPTS*DEPPMQASQSQLPSSPEDK.R	4EBP1_MOUSE	25.2777	24.4545	24.784	25.7061	26.0199	25.7549	24.8387	3	25.827	3	-0.98824	0.98824	0.0186844
504377045	YEPSDKDRQSPPAKK	R.YEPS*DKDRQSPPAKK.A	ZCH18_MOUSE	24.8048	24.7295	25.0037	25.9674	25.3449	26.1786	24.846	3	25.8303	3	-0.984292	0.984292	0.02014
512046454	ESGYVEMKGPPSVSPPRQSLHLRDR	R.ESGYVEMKGPPSVSPPRQS*LHLRDR.Q	PEAR1_MOUSE	22.5696	22.2969	21.71	23.1034	23.148	23.092	22.1922	3	23.1145	3	-0.922283	0.922283	0.0221892
472855523	ILKHSPESSR	R.ILKHS*PESSR.G	GAPR1_MOUSE	23.5985	23.8225	24.4711	25.0739	24.6947	24.7463	23.964	3	24.8383	3	-0.874226	0.874226	0.0382943
512044953	SRSPPSEEASKGKDEGHSSSK	K.S*RSPPSEEASKGKDEGHSSSK.K	F10C1_MOUSE	24.5484	24.2384	24.7942	25.5874	25.1743	25.3495	24.527	3	25.3704	3	-0.843396	0.843396	0.0136143
512045448	SFEVEEIEPPNSTPPRRVQTPLLR	R.SFEVEEIEPPNSTPPRRVQT*PLLR.A	SEPT9_MOUSE	22.5906	22.4137	22.6001	23.4846	23.3082	23.2959	22.5348	3	23.3629	3	-0.828113	0.828113	0.000649576
367664890	ISASSATRELDELMASLSDFK	R.ISASS*ATRELDELMASLSDFK.M	PAXI_MOUSE	21.742	21.6627	21.8359	22.6531	22.357	22.6764	21.7469	3	22.5622	3	-0.81531	0.81531	0.00204608
512037761	GLLALSQQDDLMDLTSNYPLSASEDEGDSDGERKHQK	K.GLLALSQQDDLMDLTSNYPLSAS*EDEGDSDGERKHQK.L	UT14A_MOUSE	22.758	22.6146	22.3427	23.3893	23.591	23.0288	22.5718	3	23.3364	3	-0.764619	0.764619	0.020176
346213108	WSMPELAEVEENKKMSQPGSPSPK	R.WSMPELAEVEENKKMS*QPGS*PSPK.T	CHD4_MOUSE	23.0323	22.3504	22.9129	23.5701	23.4444	23.519	22.7652	3	23.5112	3	-0.745978	0.745978	0.0249892
512040608	QEVAKDHGESQEDKLLQGSPEQGEAVTR	K.QEVAKDHGESQEDKLLQGS*PEQGEAVTR.T	THUM2_MOUSE	24.4945	23.9195	23.8651	24.8531	24.7111	24.9244	24.093	3	24.8296	3	-0.736521	0.736521	0.0250714
512064798	STSPHDVDLCLVSPCEFSHRKPPPPASPGSSDSSAR	R.STSPHDVDLCLVS*PCEFSHRKPPPPASPGSSDSSAR.S	MAP1S_MOUSE	23.3753	23.9021	23.347	24.2962	24.3452	24.134	23.5415	3	24.2584	3	-0.716965	0.716965	0.0200434
500615860	DVYLSPRDDGYSTKDSYSSRDYPSSR	R.DVY*LSPRDDGYSTKDSYSSRDYPSSR.D	RMXL1_MOUSE	24.7104	25.0332	25.0938	25.7189	25.6112	25.6147	24.9458	3	25.6483	3	-0.702484	0.702484	0.0048054
512034687	GHGHSDEEDEEQPRHR	R.GHGHS*DEEDEEQPRHR.G	DCAF8_MOUSE	26.3232	26.6682	26.168	27.0219	27.1154	27.1194	26.3865	3	27.0856	3	-0.699081	0.699081	0.00985812
354258061	EALVEPASESPRPALAR	R.EALVEPAS*ESPRPALAR.S	NHRF1_MOUSE	24.6354	24.4284	24.3962	25.3394	24.8769	25.296	24.4867	3	25.1708	3	-0.684113	0.684113	0.0144253
499488593	RKRSPSPSPTPEAK	K.RKRS*PS*PSPTPEAK.K	SMRC2_MOUSE	26.8411	26.6735	26.5896	27.3463	27.0118	27.7364	26.7014	3	27.3649	3	-0.663457	0.663457	0.0404256
512057227	HRTLENSPISSCDTSDAEGPLPVNSAAVLKK	R.HRTLENSPISSCDTS*DAEGPLPVNSAAVLKK.S	AFAP1_MOUSE	22.9309	23.0883	23.3693	23.8684	23.4681	23.9473	23.1295	3	23.7613	3	-0.631751	0.631751	0.0322178
512034054	KSEGSPNQGKKAEGAPNQGK	K.KS*EGSPNQGKKAEGAPNQGK.K	RRBP1_MOUSE	29.5581	29.3902	29.5588	30.1461	29.8234	30.4193	29.5024	3	30.1296	3	-0.6272	0.6272	0.0257589
512047096	SSFASSSASDASKPSSPRGSLLLDGAGASGAGGSRPCSNR	R.SSFASSSASDASKPSS*PRGSLLLDGAGASGAGGSRPCSNR.T	AJUBA_MOUSE	22.6015	21.9693	22.2654	22.8338	22.8417	22.9251	22.2787	3	22.8669	3	-0.58814	0.58814	0.0335312
475884366	TPATKRSFSKEVEER	R.TPAT*KRSFSKEVEER.S	IF4G1_MOUSE	29.5946	29.4697	29.5334	29.7971	30.2104	30.3193	29.5325	3	30.1089	3	-0.57638	0.57638	0.0241514
512043185	RTSEDTSSGSPPKKSPGGPKR	K.RTSEDT*SSGSPPKKSPGGPKR.D	API5_MOUSE	26.5427	26.8789	26.8953	27.3284	27.419	27.2804	26.7723	3	27.3426	3	-0.57032	0.57032	0.00945629
504233806	SYKYSPKTPPR	K.SYKY*SPKTPPR.W	RBP2_MOUSE	23.9913	24.1369	24.1133	24.5947	24.6576	24.6674	24.0805	3	24.6399	3	-0.559415	0.559415	0.000379072
347364949	RSTSPIIGSPPVR	R.RST*SPIIGSPPVR.A	PATL1_MOUSE	24.1566	23.5719	23.7039	24.4709	24.4027	24.2211	23.8108	3	24.3649	3	-0.554084	0.554084	0.0448143
366441699	QQSSSSKGDSPELKPR	R.QQSSSSKGDS*PELKPR.A	DAB2P_MOUSE	25.408	25.1069	25.2935	26.0615	25.7796	25.6288	25.2695	3	25.8233	3	-0.553849	0.553849	0.0229346
512040437	KAASLTEDRGRDPVKR	R.KAASLT*EDRGRDPVKR.E	IF4G1_MOUSE	30.0434	30.1557	30.0623	30.4949	30.6229	30.7378	30.0871	3	30.6185	3	-0.531376	0.531376	0.00245958
512042062	AASLTEDRGRDPVKR	K.AASLT*EDRGRDPVKR.E	IF4G1_MOUSE	29.8315	29.9693	29.8532	30.2348	30.3933	30.5602	29.8847	3	30.3961	3	-0.511415	0.511415	0.00773838
450677531	EARSPQPNKRHSPSPRPR	R.EARS*PQPNKRHS*PS*PRPR.A	SRRM1_MOUSE	30.5451	30.3232	30.1669	31.0592	30.6415	30.8677	30.3451	3	30.8562	3	-0.511105	0.511105	0.0350844
512059000	VPLSAYDRVSGRTSPLMLDR	R.VPLS*AYDRVSGRTSPLMLDR.A	SRRM2_MOUSE	25.5759	25.9225	25.7427	26.1916	26.2777	26.2782	25.747	3	26.2492	3	-0.502137	0.502137	0.0085092
475901718	ERSLSRERNHKPSR	R.ERS*LS*RERNHKPSR.S	SRSF3_MOUSE	27.8363	27.9088	27.7258	28.4401	28.0629	28.4649	27.8236	3	28.3226	3	-0.499012	0.499012	0.0237772
512043511	LFDQQLSPGLRPRPQVPGEASPITMVAK	R.LFDQQLSPGLRPRPQVPGEAS*PITMVAK.L	SHIP1_MOUSE	22.6632	22.6634	22.3763	23.1621	22.8969	23.0595	22.5676	3	23.0395	3	-0.471869	0.471869	0.0184886
512034970	GNEQEAAKNKKSPEIHRR	R.GNEQEAAKNKKS*PEIHRR.I	TR150_MOUSE	30.0336	29.8824	29.8019	30.4958	30.2217	30.407	29.906	3	30.3748	3	-0.468885	0.468885	0.0113013
512043417	KLNSDEEGESSGKRKAEDDDKANKK	K.KLNSDEEGESS*GKRKAEDDDKANKK.H	LEO1_MOUSE	26.3323	26.0506	26.1161	26.8069	26.465	26.6084	26.1664	3	26.6268	3	-0.460414	0.460414	0.024363
508014128	SYSPDGKESPSDKKSK	R.SY*SPDGKES*PSDKKSK.T	MATR3_MOUSE	27.4339	27.2736	27.6061	27.9013	27.7462	27.9847	27.4379	3	27.8774	3	-0.439505	0.439505	0.0208098
512036117	QHSKSNDDEETEIHWK	R.QHS*KSNDDEETEIHWK.L	TASOR_MOUSE	22.5162	22.7848	22.5442	23.025	23.0844	23.0461	22.6151	3	23.0518	3	-0.436777	0.436777	0.00738377
500204641	DSLPSGPREEAKPASPSSVQDR	R.DSLPS*GPREEAKPASPSSVQDR.S	MIA3_MOUSE	26.6371	26.1736	26.5224	26.8578	26.9242	26.8304	26.4444	3	26.8708	3	-0.426448	0.426448	0.0399157
500614097	ASAPISQWSPTRRPR	R.ASAPISQWS*PTRRPR.S	MYCT1_MOUSE	28.4293	28.2828	28.2756	28.8507	28.7262	28.6763	28.3292	3	28.7511	3	-0.421812	0.421812	0.00425479
369184130	SDSRSPGSISYLPSFFTK	R.S*DSRSPGSISYLPSFFTK.L	NCOR1_MOUSE	20.8745	20.7939	20.7139	21.1735	21.2917	21.1524	20.7941	3	21.2059	3	-0.411782	0.411782	0.00291478
512041804	VDLSDEEAKETEHLKK	R.VDLSDEEAKET*EHLKK.K	DPOD3_MOUSE	23.5271	23.7999	23.8342	24.2112	23.9692	24.2005	23.7204	3	24.127	3	-0.406555	0.406555	0.0314695
499568851	SSSPAELELKDDLQQAHGR	R.SS*SPAELELKDDLQQAHGR.C	RGPA2_MOUSE	25.4296	25.2711	25.1517	25.8321	25.6884	25.5377	25.2841	3	25.6861	3	-0.401964	0.401964	0.0264572
475827368	RKSPPKEYIDEEGVR	K.RKSPPKEY*IDEEGVR.Y	SP130_MOUSE	26.4423	26.2628	26.218	26.7954	26.5462	26.7832	26.3077	3	26.7082	3	-0.400555	0.400555	0.0195707
342609042	ILELTPEPDRPR	R.ILELT*PEPDRPR.I	CDK13_MOUSE	22.9281	23.0767	23.2438	23.3344	23.5341	23.5733	23.0829	3	23.4806	3	-0.397748	0.397748	0.0276016
512044638	HSEEANFESPKKRQ	K.HSEEANFES*PKKRQ.-	RPA43_MOUSE	24.1446	24.483	24.4918	24.7029	24.68	24.8512	24.3731	3	24.7447	3	-0.371595	0.371595	0.0422644
512048243	DREKEPEAASSRGSPVRVK	R.DREKEPEAASSRGS*PVRVK.R	SNUT2_MOUSE	25.2681	25.2309	25.361	25.5264	25.8407	25.6029	25.2867	3	25.6567	3	-0.37	0.37	0.0223714
500613685	VKTVISPR	K.VKTVIS*PR.G	SRRM2_MOUSE	25.8695	25.7555	25.9999	26.1113	26.3989	26.1825	25.875	3	26.2309	3	-0.355915	0.355915	0.0332738
504376989	KSKSPPKVPIVIQDDSLPTGPPPQIR	R.KS*KSPPKVPIVIQDDSLPTGPPPQIR.I	SZRD1_MOUSE	27.5119	27.4435	27.5929	27.7753	27.9956	27.829	27.5161	3	27.8666	3	-0.350551	0.350551	0.0114138
504374210	AAIPPPVYEEPDRPRSPTGPSNSFLANMGGTVAHK	K.AAIPPPVYEEPDRPRSPTGPSNS*FLANMGGTVAHK.I	SPF45_MOUSE	27.9243	27.7559	28.0316	28.2894	28.2581	28.2073	27.9039	3	28.2516	3	-0.347693	0.347693	0.0142236
377442108	GRPPAEKLSPNPPKLTK	R.GRPPAEKLS*PNPPKLTK.Q	SMCA2_MOUSE	22.2908	22.4729	22.2482	22.7316	22.5506	22.7333	22.3373	3	22.6718	3	-0.334539	0.334539	0.0218644
512039148	QVDLESNPQNRSPESRPGVVYSNTKFPR	K.QVDLES*NPQNRSPESRPGVVYSNTKFPR.K	HELZ_MOUSE	24.1196	24.2037	24.0822	24.5556	24.3764	24.4051	24.1352	3	24.4457	3	-0.310557	0.310557	0.00936454
512034402	SSCKENPFNRKPSPSASPTVR	K.SSCKENPFNRKPSPS*ASPTVR.K	MILK1_MOUSE	27.0289	27.0512	26.7347	27.203	27.2762	27.2595	26.9383	3	27.2462	3	-0.307945	0.307945	0.0419283
512051279	VQSQEETRSDEEDRASEPKSQDQDSEAHELSR	R.VQS*QEET*RS*DEEDRASEPKSQDQDSEAHELSR.G	ZCH18_MOUSE	23.9491	23.9034	23.9667	24.3628	24.0968	24.1928	23.9398	3	24.2175	3	-0.277691	0.277691	0.0255834
475864731	TADGRVSPAGGTLDDKPKEQLQR	R.T*ADGRVSPAGGTLDDKPKEQLQR.S	BBX_MOUSE	25.5561	25.7308	25.6948	25.826	25.8855	25.9452	25.6606	3	25.8855	3	-0.224964	0.224964	0.0238597
353823354	SHHAPMSPGSSGGGGQPLAR	R.SHHAPMSPGS*SGGGGQPLAR.T	ARI1A_MOUSE	27.049	27.1365	27.0936	27.2691	27.1985	27.2221	27.0931	3	27.2299	3	-0.136854	0.136854	0.0138225
500611823	ASSPRPHPEFLQTLCR	R.AS*SPRPHPEFLQTLCR.L	BRAT1_MOUSE	24.9928	24.9585	24.8929	25.1017	25.0651	25.0812	24.9481	3	25.0827	3	-0.134571	0.134571	0.0124437
221695885	LIRDFQEYVEPGEDFPASPQRR	K.LIRDFQEYVEPGEDFPAS*PQRR.T	DC1L1_MOUSE	28.5429	28.5645	28.7317	28.2931	28.3865	28.4784	28.6131	3	28.386	3	0.227074	0.227074	0.0471578
512051357	DSKSPTKATPLPAEGK	R.DS*KSPTKATPLPAEGK.K	E41L2_MOUSE	24.9282	25.0385	25.2075	24.5988	24.831	24.7435	25.058	3	24.7244	3	0.333631	0.333631	0.0343114
500616758	HLSTPSSVSPEPQDPAKLR	K.HLSTPSS*VSPEPQDPAKLR.Q	ARHGC_MOUSE	26.1209	26.1833	26.2672	25.8899	25.8781	25.7936	26.1905	3	25.8539	3	0.336637	0.336637	0.00296013
512040631	AMPTKDASSDTELDKCEKK	K.AMPTKDASS*DTELDKCEKK.T	FOG2_MOUSE	24.7364	24.7232	24.6752	24.3546	24.2654	24.4594	24.7116	3	24.3598	3	0.351817	0.351817	0.003989
366511877	YGSQEHPIGDKSFQNYIR	R.Y*GSQEHPIGDKSFQNYIR.Q	RASA3_MOUSE	25.1233	25.2472	25.2429	24.9961	24.9096	24.6403	25.2045	3	24.8487	3	0.355812	0.355812	0.036033
512035872	RKPERKPSDEEFAVR	K.RKPERKPS*DEEFAVR.K	ARHG7_MOUSE	27.2077	27.411	27.1491	27.0193	26.8209	26.8546	27.2559	3	26.8983	3	0.35767	0.35767	0.0234322
512033854	IVRKGTGDCSDEEVDGKADGADAK	R.IVRKGT*GDCS*DEEVDGKADGADAK.A	MYH9_MOUSE	26.4046	26.2709	26.3008	26.1756	25.965	25.7595	26.3254	3	25.9667	3	0.358726	0.358726	0.0473539
500612547	FTPVVSKFSPGAPSGPGPQPNQK	K.FT*PVVSKFSPGAPSGPGPQPNQK.M	ZYX_MOUSE	24.5098	24.3355	24.4599	24.0342	24.0369	24.151	24.4351	3	24.074	3	0.361042	0.361042	0.00502272
512062814	TMTPTYDAHDGSPLSPTSAWFGDSALSEGNPGILAVSQPVTSPEILAK	K.TMTPTYDAHDGS*PLSPTSAWFGDSALSEGNPGILAVSQPVTSPEILAK.M	FERM2_MOUSE	26.4659	26.6383	26.4309	26.3127	26.0252	26.104	26.5117	3	26.1473	3	0.364425	0.364425	0.0271995
354291663	SSSPGKLLGSGLAGGSSR	R.S*SSPGKLLGSGLAGGSSR.G	CLAP1_MOUSE	24.2307	24.0968	24.3129	24.0583	23.8118	23.666	24.2135	3	23.8454	3	0.368114	0.368114	0.0479632
512042888	ARSSPKSSDSDLQEYELEVKR	R.ARS*SPKSSDS*DLQEYELEVKR.V	FND3B_MOUSE	22.8914	22.7241	22.4972	22.4634	22.2222	22.2942	22.7042	3	22.3266	3	0.377642	0.377642	0.0486688
512033561	VTPLPFQPQASSHETLNVVEEKKR	R.VTPLPFQPQASS*HETLNVVEEKKR.A	E41L2_MOUSE	23.3813	23.5971	23.4072	23.0157	23.2798	22.935	23.4619	3	23.0768	3	0.385024	0.385024	0.036385
500192446	KGSITEYTATEEKGDGR	R.KGSIT*EYTATEEKGDGR.R	BNIP2_MOUSE	24.73	24.6763	24.7633	24.3581	24.2393	24.4134	24.7232	3	24.3369	3	0.386263	0.386263	0.00251851
500614582	IALALNKVDGPDVALKDSDQVAQSDGEESPAAEEQLLGER	K.IALALNKVDGPDVALKDSDQVAQSDGEES*PAAEEQLLGER.I	SC31A_MOUSE	28.136	27.923	27.8625	27.5626	27.7648	27.4174	27.9738	3	27.5816	3	0.392249	0.392249	0.0396898
342641846	GSSFQSGRDDTWR	R.GSSFQS*GRDDTWR.Y	EXOC2_MOUSE	22.2782	22.2011	22.3731	22.0044	21.8348	21.8312	22.2841	3	21.8902	3	0.393996	0.393996	0.00651082
376146445	EIQNGTLRESDSEHVPR	K.EIQNGTLRESDS*EHVPR.D	KTN1_MOUSE	26.6406	26.2983	26.4309	26.2438	25.9537	25.9528	26.4566	3	26.0501	3	0.406498	0.406498	0.0430211
512058979	RASETERLLTPNPGYGTQVGTSPAPTTPTEEEDLRRR	R.RASETERLLT*PNPGYGTQVGTSPAPTTPTEEEDLRRR.L	MCLN1_MOUSE	24.9427	24.5952	25.0331	24.5059	24.4834	24.3565	24.857	3	24.4486	3	0.408357	0.408357	0.0446105
512042513	KPSELNGEASKSQEMVHLVNKEPSETPDQCMTADETR	R.KPSELNGEASKSQEMVHLVNKEPSET*PDQCMTADETR.N	CD44_MOUSE	26.2703	25.9996	26.2213	25.6655	25.9746	25.6208	26.1637	3	25.7536	3	0.410074	0.410074	0.0419231
354255706	LKFSDDEDEEDVVKDGR	K.LKFS*DDEDEEDVVKDGR.S	PRC2B_MOUSE	26.2476	26.3284	26.0548	25.6811	25.9331	25.7596	26.2102	3	25.7913	3	0.418975	0.418975	0.0190259
500191307	FSELEHPERLSGR	R.FSELEHPERLS*GR.S	TGFR2_MOUSE	24.933	25.1709	24.9251	24.6262	24.5497	24.581	25.0097	3	24.5856	3	0.424025	0.424025	0.0071401
342644149	VNKAQEDDLKWVEENVPSSVTDVALPALLDSDEER	K.VNKAQEDDLKWVEENVPSSVTDVALPALLDS*DEER.M	TM87A_MOUSE	23.497	23.4934	23.5363	23.323	22.8357	23.0168	23.5089	3	23.0585	3	0.450412	0.450412	0.0344321
354463533	QASTDAGTAGALTPQHVR	R.QASTDAGT*AGALTPQHVR.A	YAP1_MOUSE	26.3928	26.3604	26.5542	26.1695	25.935	25.831	26.4358	3	25.9785	3	0.457299	0.457299	0.0172547
512036963	TRDRSPSPLRGNVVPSPLPTRR	R.T*RDRS*PSPLRGNVVPS*PLPTRR.T	CHSP1_MOUSE	29.5912	29.7765	29.5785	29.053	29.3099	29.2038	29.6488	3	29.1889	3	0.459858	0.459858	0.00944128
366434260	RISDPQVFSK	R.RIS*DPQVFSK.E	FIL1L_MOUSE	26.6375	26.7281	27.0579	26.4547	26.1599	26.4282	26.8078	3	26.3476	3	0.460228	0.460228	0.0441088
500610878	LRSSDVCADCNGPDPSWASVNR	R.LRSS*DVCADCNGPDPSWASVNR.G	GIT2_MOUSE	21.6666	22.0343	21.656	21.3821	21.3816	21.1874	21.7856	3	21.317	3	0.468611	0.468611	0.0288102
500204421	KGATPAEDDEDKDIDLFGSDEEEEDKEAAR	K.KGAT*PAEDDEDKDIDLFGSDEEEEDKEAAR.L	EF1D_MOUSE	29.1521	29.0606	29.4423	28.7749	28.5413	28.8814	29.2183	3	28.7325	3	0.485773	0.485773	0.0335373
500221305	NNPKSPQKPIVR	R.NNPKS*PQKPIVR.V	BRAF_MOUSE	26.5796	26.4972	26.4767	26.3401	25.906	25.8224	26.5178	3	26.0228	3	0.495003	0.495003	0.0388762
500613343	IMGFHRPGSGSEEENQTK	R.IMGFHRPGSGS*EEENQTK.S	CAMLG_MOUSE	24.7001	24.487	24.6132	23.9429	24.4209	23.9514	24.6001	3	24.1051	3	0.495049	0.495049	0.043322
499569246	RGSGDTSISMDTEASIR	R.RGSGDT*SISMDTEASIR.E	LRRF1_MOUSE	26.4999	26.5106	26.5159	25.8089	26.1912	26.0132	26.5088	3	26.0045	3	0.504349	0.504349	0.0103192
366416403	QIKRESPPIR	K.QIKRES*PPIR.A	NCOR1_MOUSE	24.3434	24.3398	24.5896	24.2059	23.8693	23.6768	24.4243	3	23.9174	3	0.506886	0.506886	0.0445147
512040021	TSSKESSPVPSPTLDRK	R.TSSKESS*PVPSPT*LDRK.A	SPTB2_MOUSE	26.4545	26.0484	26.2172	25.6441	25.7085	25.7872	26.24	3	25.7132	3	0.526769	0.526769	0.0134818
512035838	KGSITEYTATEEKGDGRR	R.KGSITEYT*ATEEKGDGRR.W	BNIP2_MOUSE	29.6314	29.1597	29.4999	28.9719	28.9221	28.8161	29.4303	3	28.9034	3	0.52694	0.52694	0.0235041
512033547	NIMTQQKDSFEMEEVQSTEGEAPHVPATCQLSLAK	R.NIMTQQKDSFEMEEVQST*EGEAPHVPATCQLSLAK.S	SSFA2_MOUSE	25.4923	25.248	25.62	24.6616	25.1951	24.92	25.4534	3	24.9256	3	0.527844	0.527844	0.0489885
500619274	ARTDSTSDGRPAWMR	K.ART*DSTSDGRPAWMR.T	DYHC1_MOUSE	26.5878	26.65	26.3215	26.0627	26.1501	25.7379	26.5198	3	25.9836	3	0.536176	0.536176	0.0290231
500200810	RGTFSDQELDAQSLDDEDDSLQHAVHPALNR	R.RGT*FSDQELDAQSLDDEDDSLQHAVHPALNR.F	SLAI2_MOUSE	23.7766	24.0999	24.3381	23.624	23.518	23.4513	24.0715	3	23.5311	3	0.540447	0.540447	0.0337565
500191587	QASMELVNSFPRK	R.QAS*MELVNSFPRK.S	MYCT1_MOUSE	21.6183	21.5396	21.7904	21.0248	21.4204	20.8005	21.6495	3	21.0819	3	0.56755	0.56755	0.0441371
354402174	GRYRSPYSGPK	R.GRY*RSPYSGPK.F	RBM39_MOUSE	26.6229	26.5194	26.3326	26.2757	25.7911	25.6471	26.4916	3	25.9046	3	0.587031	0.587031	0.0478789
500223412	DRSPSPLRGNVVPSPLPTRR	R.DRS*PS*PLRGNVVPSPLPT*RR.T	CHSP1_MOUSE	29.6769	30.0024	30.0505	29.3339	29.3203	29.3094	29.9099	3	29.3212	3	0.588732	0.588732	0.00744011
500611033	ITSVSTGNLCTEEQSPPPRPEAYPIPTQTYTR	K.ITSVSTGNLCT*EEQSPPPRPEAYPIPTQTYTR.E	AFAD_MOUSE	23.0281	23.2836	23.3097	22.9049	22.5718	22.3442	23.2072	3	22.607	3	0.600181	0.600181	0.0320447
512063954	SRSDVTHVDWR	R.SRSDVT*HVDWR.V	PKHM3_MOUSE	23.0792	23.3394	23.2373	22.4586	22.9578	22.4309	23.2187	3	22.6157	3	0.602909	0.602909	0.0322558
512077360	KQTPPASPSPQPIEDRPPSSPIYEDAAPFKAEPSYR	K.KQT*PPAS*PS*PQPIEDRPPSSPIYEDAAPFKAEPSYR.G	SRC8_MOUSE	26.7701	26.5239	26.9599	26.2164	26.1004	26.1274	26.7513	3	26.1481	3	0.603235	0.603235	0.00998718
512040945	TRTSSSETEEKKTEKPLILQPLGSR	R.TRT*SSSETEEKKTEKPLILQPLGSR.T	CD2AP_MOUSE	26.3159	26.1386	26.6157	25.7453	25.774	25.7318	26.3567	3	25.7504	3	0.606391	0.606391	0.0122737
221697796	RRDEDMLYSPELAQR	R.RRDEDMLYS*PELAQR.G	WBP11_MOUSE	26.7195	26.6781	26.722	26.2694	26.1976	25.8282	26.7065	3	26.0984	3	0.608144	0.608144	0.011467
475866347	TRRESRQESDPEDDDVKKPALQSSVVATSK	R.T*RRES*RQESDPEDDDVKKPALQSSVVATSK.E	PININ_MOUSE	24.9592	25.0403	25.3217	24.6214	24.3468	24.5238	25.107	3	24.4973	3	0.609699	0.609699	0.010992
500203375	GYSSQDAEEQDREFEKR	R.GY*SSQDAEEQDREFEKR.D	TB182_MOUSE	25.3406	25.4674	24.9169	24.7213	24.5092	24.665	25.2416	3	24.6318	3	0.609783	0.609783	0.026706
347512352	APLKDEQEMRASPK	K.APLKDEQEMRAS*PK.I	MYCB2_MOUSE	25.4375	25.2716	25.4492	25.0118	24.6226	24.6765	25.3861	3	24.7703	3	0.615799	0.615799	0.010209
500198923	ERQESLKSPEEEDQQAFR	K.ERQESLKS*PEEEDQQAFR.L	NEST_MOUSE	26.5192	26.9713	26.3876	25.8937	26.2732	25.8353	26.626	3	26.0007	3	0.625334	0.625334	0.0491076
342629363	DFQEYVEPGEDFPASPQRR	R.DFQEYVEPGEDFPAS*PQRR.T	DC1L1_MOUSE	25.5709	25.2713	25.6473	25.147	24.6398	24.7978	25.4965	3	24.8615	3	0.63499	0.63499	0.0281856
512057654	RRTQSSGQDGRPQEEPHAEDLQK	R.RRT*QSSGQDGRPQEEPHAEDLQK.I	PI51C_MOUSE	25.0615	25.0669	24.8789	24.1618	24.7015	24.2363	25.0024	3	24.3665	3	0.635907	0.635907	0.0240896
500616811	RSGALASPTDPFQSR	R.RS*GALASPTDPFQSR.L	TRI47_MOUSE	26.0634	25.8741	26.3246	25.4979	25.3747	25.4643	26.0874	3	25.4457	3	0.641727	0.641727	0.0091075
512042333	KTEKPDQDRDPIDALSEDLDSCPSTTETSKNTAK	K.KTEKPDQDRDPIDALSEDLDS*CPSTTETSKNTAK.G	ICAL_MOUSE	23.7027	23.7277	23.9944	23.0767	23.4034	23.0061	23.8083	3	23.1621	3	0.64621	0.64621	0.0137115
450458122	KPSDEEFAVRK	R.KPS*DEEFAVRK.S	ARHG7_MOUSE	26.947	27.3129	27.1862	26.5745	26.5257	26.3867	27.1487	3	26.4956	3	0.653091	0.653091	0.0057218
500620041	TGFYRHSGYER	R.TGFY*RHSGYER.R	MYCT1_MOUSE	24.6727	24.6918	24.4503	24.2193	24.0562	23.5765	24.6049	3	23.9506	3	0.654293	0.654293	0.0346146
512064882	GEGVSQVGPGTPPAPESPRKPISGVQGNDPGISLPQRDDGESQPR	R.GEGVSQVGPGT*PPAPESPRKPISGVQGNDPGIS*LPQRDDGESQPR.S	TB182_MOUSE	24.2448	23.8693	24.2051	23.5113	23.5983	23.2375	24.1064	3	23.449	3	0.657383	0.657383	0.0151401
500203820	QKSDAEEDGVTGSQDEEDSKPKAEEDEILNR	K.QKS*DAEEDGVTGSQDEEDS*KPKAEEDEILNR.S	CALX_MOUSE	25.1816	25.0485	25.6404	24.769	24.5882	24.5006	25.2902	3	24.6193	3	0.670905	0.670905	0.0266802
500208109	VTRSQEELREEK	R.VT*RSQEELREEK.V	AFAD_MOUSE	28.8298	28.649	28.3842	28.1878	27.6572	27.9776	28.621	3	27.9409	3	0.680123	0.680123	0.0278432
290813021	SKVGSTENIKHQPGGGR	R.SKVGS*TENIKHQPGGGR.A	MAP4_MOUSE	30.6373	30.3117	30.1222	29.5622	29.7723	29.6443	30.3571	3	29.6596	3	0.697509	0.697509	0.0126817
346224680	EYVNSTSEESHDEDEIRPVQQQDLHR	R.EYVNSTS*EESHDEDEIRPVQQQDLHR.A	ATAD1_MOUSE	26.4557	26.1876	26.2219	25.7968	25.829	25.0903	26.2884	3	25.572	3	0.716345	0.716345	0.0485531
512040735	QSSTFGGADGGFSAGIPSPDKVHR	R.QSSTFGGADGGFS*AGIPSPDKVHR.K	UVRAG_MOUSE	24.9679	24.8416	25.1587	23.8215	24.506	24.478	24.9894	3	24.2685	3	0.72088	0.72088	0.0407218
512045386	AVKDTLSNPQSPQPSPYNSPKPQHK	R.AVKDTLS*NPQSPQPSPYNS*PKPQHK.V	NED4L_MOUSE	27.0163	26.641	27.0377	26.4302	26.3249	25.7583	26.8983	3	26.1711	3	0.72723	0.72723	0.0413222
512039867	TSSSETEEKKTEKPLILQPLGSR	R.TSSSETEEKKT*EKPLILQPLGSR.T	CD2AP_MOUSE	26.3719	26.3534	26.7867	25.822	25.87	25.6075	26.504	3	25.7665	3	0.737505	0.737505	0.0105876
496237283	ESEKSLENETLNKEEDCHSPTSKPPKPDQPLK	R.ES*EKSLENET*LNKEEDCHSPTSKPPKPDQPLK.V	IF4B_MOUSE	25.933	25.668	26.4443	25.4373	25.3389	25.045	26.0151	3	25.2738	3	0.74134	0.74134	0.0445523
366546601	RGSLPDQKDLR	R.RGS*LPDQKDLR.L	FBX42_MOUSE	26.5564	26.4284	26.6147	25.9724	25.6675	25.7269	26.5332	3	25.7889	3	0.744254	0.744254	0.00235263
221719552	TDSTSDGRPAWMR	R.TDST*SDGRPAWMR.T	DYHC1_MOUSE	25.7827	25.82	25.6799	25.0906	25.1852	24.7487	25.7609	3	25.0082	3	0.752698	0.752698	0.00564171
354289550	RTQSSGQDGRPQEEPHAEDLQK	R.RTQSS*GQDGRPQEEPHAEDLQK.I	PI51C_MOUSE	25.9308	26.1445	25.6279	25.3971	25.2723	24.7748	25.9011	3	25.1481	3	0.753011	0.753011	0.0358367
512047332	RSSQPSPTTVPASDSPPAKQDVKK	R.RSSQPSPT*TVPASDSPPAKQDVKK.A	MA7D1_MOUSE	26.6033	26.5895	26.317	25.6252	25.7758	25.8397	26.5033	3	25.7469	3	0.756389	0.756389	0.00257897
512035508	RMSDEFEGSFKGLPRPK	R.RMSDEFEGS*FKGLPRPK.S	BAD_MOUSE	24.5923	24.8529	24.7468	24.1634	23.8763	23.823	24.7307	3	23.9542	3	0.776447	0.776447	0.00394843
353831405	GNVVPSPLPTRR	R.GNVVPSPLPT*RR.T	CHSP1_MOUSE	26.2848	25.9773	26.0419	25.3775	25.5925	24.9735	26.1013	3	25.3145	3	0.786803	0.786803	0.0182453
367024082	HPSWRSEETQER	R.HPSWRS*EETQER.E	IF4B_MOUSE	25.3638	25.4754	25.3073	24.1717	25.0309	24.5646	25.3822	3	24.5891	3	0.793115	0.793115	0.0351065
500619437	QNPDNTGPALEWDNYDLREDALDDSVSSSSVHASPLASSPVRK	K.QNPDNTGPALEWDNYDLREDALDDSVSSSSVHAS*PLASSPVRK.N	RBP2_MOUSE	23.4926	23.2899	23.2341	22.6153	22.9393	22.0244	23.3389	3	22.5263	3	0.812525	0.812525	0.0436173
354628920	KETESEAEDDNLDDLER	R.KET*ES*EAEDDNLDDLER.H	SRRM1_MOUSE	24.2955	24.6075	25.0095	23.704	23.7638	23.9777	24.6375	3	23.8152	3	0.822303	0.822303	0.0209815
450766247	HGSGADSDYENTQSGDPLLGLEGKR	R.HGSGADS*DYENT*QSGDPLLGLEGKR.F	GIT1_MOUSE	24.3803	24.2289	24.5142	23.779	23.6907	23.1548	24.3745	3	23.5415	3	0.833005	0.833005	0.0170382
221717394	SFSKEVEER	R.SFS*KEVEER.S	IF4G1_MOUSE	25.3435	25.4614	25.7433	24.6831	24.9135	24.4384	25.5161	3	24.6783	3	0.837772	0.837772	0.00987776
512038372	LIRDFQEYVEPGEDFPASPQR	K.LIRDFQEY*VEPGEDFPASPQR.R	DC1L1_MOUSE	23.5785	23.8454	22.9478	22.3384	22.8045	22.6903	23.4572	3	22.6111	3	0.846134	0.846134	0.048183
500617397	SARSVEGPGGLEPSLDEYRR	K.S*ARSVEGPGGLEPSLDEYRR.G	F1712_MOUSE	24.2128	23.3491	23.7695	23.0819	22.981	22.7097	23.7771	3	22.9242	3	0.852933	0.852933	0.0353796
500613486	VALGDGVQLPPGDYSTTPGGTLFSTTPGGTRIIYDRK	R.VALGDGVQLPPGDYST*TPGGTLFSTT*PGGTRIIYDRK.F	4EBP1_MOUSE	28.0854	28.7808	28.6325	27.7639	27.7711	27.4044	28.4996	3	27.6465	3	0.853113	0.853113	0.0248727
512047280	KKKVQIPVSHPDPEPVSDNEDDSYDEEVHDPR	R.KKKVQIPVSHPDPEPVS*DNEDDS*YDEEVHDPR.A	ZO1_MOUSE	23.8693	24.4371	24.4176	23.6495	23.5285	22.9533	24.2413	3	23.3771	3	0.864227	0.864227	0.0383507
366548418	VGSTENIKHQPGGGR	K.VGS*TENIKHQPGGGR.A	MAP4_MOUSE	28.115	27.8583	27.5698	26.8428	27.1323	26.9688	27.8477	3	26.9813	3	0.866427	0.866427	0.00829759
450667573	RGSQGDIKQQNGPPRK	R.RGS*QGDIKQQNGPPRK.H	PDLI5_MOUSE	31.0753	31.2512	30.4891	30.2977	29.7432	30.1586	30.9385	3	30.0665	3	0.872041	0.872041	0.0373918
369183723	ALHGAQTSDEERFLR	K.ALHGAQT*SDEERFLR.-	SLIRP_MOUSE	24.2109	23.7078	23.6302	23.2332	22.9911	22.6982	23.8496	3	22.9742	3	0.875432	0.875432	0.0214883
451137338	RLKSEDELRPDVDEHTQK	R.RLKS*EDELRPDVDEHTQK.T	REPS1_MOUSE	25.7379	25.9191	25.4887	24.9639	24.9604	24.5118	25.7152	3	24.8121	3	0.903169	0.903169	0.00983026
512053241	RRESEKSLENETLNKEEDCHSPTSKPPKPDQPLK	R.RRESEKS*LENETLNKEEDCHSPTS*KPPKPDQPLK.V	IF4B_MOUSE	29.4454	29.456	29.9408	28.7583	28.7164	28.6518	29.6141	3	28.7089	3	0.905212	0.905212	0.0055319
500612939	VHKPSSLSFEPEMR	R.VHKPS*SLSFEPEMR.S	WDFY3_MOUSE	22.8353	23.1715	22.6887	22.04	21.743	22.1506	22.8985	3	21.9779	3	0.920653	0.920653	0.00801395
497524810	IASDEEIQGTKDAVIQDLERK	R.IASDEEIQGT*KDAVIQDLERK.L	PALLD_MOUSE	25.6077	25.9271	26.2579	24.8805	25.3535	24.783	25.9309	3	25.0057	3	0.925245	0.925245	0.0228748
500613852	QHPQPPPAQNQNQVRSPGGPGPLTLK	K.QHPQPPPAQNQNQVRSPGGPGPLT*LK.E	ZYX_MOUSE	25.4978	25.0531	25.2782	24.2413	23.9752	24.8134	25.2764	3	24.3433	3	0.933078	0.933078	0.0285979
342641199	TASFSESRADEVAPAKK	R.TASFSES*RADEVAPAKK.A	ACLY_MOUSE	28.0895	28.0335	27.9728	27.2004	27.4774	26.6173	28.0319	3	27.0984	3	0.933562	0.933562	0.021758
475874449	ERHPSWRSEETQERER	R.ERHPS*WRSEET*QERER.S	IF4B_MOUSE	27.3505	27.8094	27.6893	26.6027	26.6654	26.7703	27.6164	3	26.6794	3	0.936942	0.936942	0.00301932
512052793	RSSQPSPTTVPASDSPPAKQDVK	R.RSSQPSPTT*VPASDSPPAKQDVK.K	MA7D1_MOUSE	25.522	24.7253	25.1664	23.8824	24.4553	24.2146	25.1379	3	24.1841	3	0.953788	0.953788	0.0283587
500225221	SHSSPASLQLGTGAGAAGGPAQQHAHLR	R.SHSSPAS*LQLGTGAGAAGGPAQQHAHLR.Q	WWTR1_MOUSE	28.2421	28.1971	27.4017	27.0516	27.0868	26.7991	27.947	3	26.9792	3	0.967782	0.967782	0.0281758
512054194	LQPQEISPPPTANLDRSNDKVYENVTGLVK	K.LQPQEISPPPTANLDRS*NDKVYENVTGLVK.A	FAK1_MOUSE	22.4771	22.7546	23.3683	22.1617	22.0479	21.4837	22.8667	3	21.8978	3	0.968915	0.968915	0.0450632
512041792	RVALGDGVQLPPGDYSTTPGGTLFSTTPGGTRIIYDRK	R.RVALGDGVQLPPGDYSTT*PGGTLFSTT*PGGTRIIYDRK.F	4EBP1_MOUSE	26.6398	27.6309	27.3859	26.336	26.5082	25.8914	27.2189	3	26.2452	3	0.973633	0.973633	0.0497817
499568894	RKPSVPDTASPADDSFVDPGER	K.RKPSVPDTAS*PADDSFVDPGER.L	NCK1_MOUSE	25.6728	24.9802	25.5749	24.8085	24.4501	23.9986	25.4093	3	24.4191	3	0.990198	0.990198	0.0360564
354259527	RMSDEFEGSFK	R.RMS*DEFEGSFK.G	BAD_MOUSE	21.7688	22.408	22.5246	21.5155	20.8219	21.3319	22.2338	3	21.2231	3	1.0107	1.0107	0.0321407
512057499	RRESEKSLENETLNKEEDCHSPTSKPPKPDQPLK	R.RRESEKS*LENETLNKEEDCHS*PTS*KPPKPDQPLK.V	IF4B_MOUSE	29.0588	29.4284	30.0021	28.4398	28.5575	28.4086	29.4964	3	28.4686	3	1.02779	1.02779	0.0209238
354289568	LKSEDELRPDVDEHTQK	R.LKS*EDELRPDVDEHTQK.T	REPS1_MOUSE	26.171	26.1245	26.04	24.619	25.4354	25.0434	26.1118	3	25.0326	3	1.07922	1.07922	0.0106736
512075388	SGSRERREEQTDTSDGESVTHHIR	R.SGSRERREEQTDTS*DGESVTHHIR.R	GNL1_MOUSE	23.9564	24.1607	23.9989	23.1281	22.2561	23.4398	24.0387	3	22.9413	3	1.09736	1.09736	0.0379924
512043065	SGPLPPGGWDDSRRDSVGGEGDREVLLGDAGPGDLPKAPR	K.S*GPLPPGGWDDSRRDSVGGEGDREVLLGDAGPGDLPKAPR.S	ACATN_MOUSE	26.6886	26.4096	27.1739	25.4756	26.0269	25.451	26.7574	3	25.6512	3	1.1062	1.1062	0.0192668
451140535	VAEHGTPKPFR	R.VAEHGT*PKPFR.K	ARHGC_MOUSE	25.9824	25.2054	25.4503	24.1557	24.811	24.1757	25.546	3	24.3808	3	1.16524	1.16524	0.020739
366437372	QQSHFAMMHGGTGFAGIDSSSPEVK	R.QQSHFAMMHGGT*GFAGIDSSSPEVK.G	PCBP1_MOUSE	25.2555	25.7295	25.4899	24.0781	24.7951	24.1039	25.4916	3	24.3257	3	1.16595	1.16595	0.0127461
500603739	RRVSGSATPNSEAPR	R.RRVS*GSATPNSEAPR.A	DDX51_MOUSE	25.4126	25.1185	25.6339	24.4589	24.2394	23.9273	25.3883	3	24.2085	3	1.17981	1.17981	0.0053398
512038456	ARGPGGSPSGLQKR	R.ARGPGGSPS*GLQKR.H	PP14A_MOUSE	25.9328	25.5259	25.367	24.2006	25.1041	23.9591	25.6086	3	24.4212	3	1.18733	1.18733	0.0373786
512034694	LIEKERQESLKSPEEEDQQAFR	R.LIEKERQES*LKS*PEEEDQQAFR.L	NEST_MOUSE	24.9301	25.4538	25.146	23.4162	24.561	23.9745	25.1766	3	23.9839	3	1.1927	1.1927	0.030541
512047816	TREQESSGEEDNDLSPEEREKKRQFEMKR	R.T*REQESS*GEEDNDLSPEEREKKRQFEMKR.K	IPP2_MOUSE	24.5037	25.0062	24.6934	23.2431	23.1819	24.1755	24.7344	3	23.5335	3	1.20089	1.20089	0.0272983
353823370	RKTSDANETEDHLESLICK	R.RKTSDANET*EDHLESLICK.V	NCBP1_MOUSE	26.3878	27.2596	27.3288	25.695	25.432	26.2332	26.9921	3	25.7867	3	1.20535	1.20535	0.0348206
512040235	RGSRDVAGPQSESDLEESGPAAEWSGDGSGSLRR	R.RGSRDVAGPQS*ESDLEESGPAAEWSGDGSGSLRR.S	KLC2_MOUSE	25.3335	25.0082	25.6107	24.5887	24.34	23.3696	25.3175	3	24.0994	3	1.21801	1.21801	0.0413038
367813632	LVPRPGSGSSSGSSNSGSQPGSHPGSQSGSGER	K.LVPRPGSGSSSGSSNSGSQPGS*HPGSQSGSGER.F	M4K4_MOUSE	23.6649	23.9722	23.8934	23.4071	22.4647	21.9812	23.8435	3	22.6177	3	1.22587	1.22587	0.0459408
354289633	RESLTSFGNGPLSPGGPSKPGGGGGGPGSSSTSR	R.RESLTSFGNGPLS*PGGPSKPGGGGGGPGSSSTSR.G	ITPR1_MOUSE	25.0343	24.47	24.2102	23.6951	22.6211	23.5942	24.5715	3	23.3035	3	1.26797	1.26797	0.0392091
512035802	KRPSRNQEEFVPDSDDIKAK	K.KRPS*RNQEEFVPDSDDIKAK.R	INF2_MOUSE	23.4763	23.8104	23.6248	22.0675	21.8574	23.0873	23.6372	3	22.3374	3	1.29977	1.29977	0.0294831
500188794	KHSEEANFESPK	R.KHS*EEANFESPK.K	RPA43_MOUSE	23.3129	23.4863	23.3145	22.5335	21.1936	22.4003	23.3713	3	22.0425	3	1.32879	1.32879	0.036578
500197026	ERQESESEQELVNKRPK	R.ERQESES*EQELVNKRPK.K	RRP5_MOUSE	26.4386	27.2026	27.4959	25.7903	25.1223	26.1681	27.0457	3	25.6936	3	1.35216	1.35216	0.0369492
378878582	SRSAPPNLWAAQR	R.S*RSAPPNLWAAQR.Y	BAD_MOUSE	23.0356	23.8352	23.8287	21.7015	22.8302	22.0592	23.5665	3	22.1969	3	1.36952	1.36952	0.0324102
500204075	RSSSPAELELKDDLQQAHGR	R.RS*SS*PAELELKDDLQQAHGR.C	RGPA2_MOUSE	28.4184	28.1075	27.026	26.6453	26.3166	26.4683	27.8506	3	26.4767	3	1.37387	1.37387	0.0336556
512045559	TVAISDAAQLPQDYCTTPGGTLFSTTPGGTRIIYDRK	R.TVAISDAAQLPQDY*CTTPGGT*LFSTTPGGTRIIYDRK.F	4EBP2_MOUSE	25.1052	25.7459	25.6679	24.2491	24.428	23.7135	25.5063	3	24.1302	3	1.37612	1.37612	0.00951513
512061603	RRTQSSGQDGRPQEEPHAEDLQK	R.RRT*QS*SGQDGRPQEEPHAEDLQK.I	PI51C_MOUSE	24.4328	24.9502	24.2606	23.0808	23.1826	23.1813	24.5479	3	23.1482	3	1.39965	1.39965	0.00263015
512051604	RRGSDIDNPTLTVTDISPPSRSPR	R.RRGS*DIDNPTLTVTDIS*PPSRSPR.A	M3K2_MOUSE	22.7663	22.8419	22.787	21.537	21.3533	21.1919	22.7984	3	21.3607	3	1.43768	1.43768	0.000148157
512056534	QPTVTSVCSESAQELAEGQRRGSQGDIK	R.QPTVTSVCS*ESAQELAEGQRRGSQGDIK.Q	PDLI5_MOUSE	23.9503	23.101	23.2318	22.3965	21.6573	21.8043	23.4277	3	21.9527	3	1.47497	1.47497	0.0132165
354629707	DRSPSPLRGNVVPSPLPTR	R.DRS*PS*PLRGNVVPSPLPT*R.R	CHSP1_MOUSE	23.2915	24.4747	24.1242	22.678	21.7527	22.9246	23.9634	3	22.4518	3	1.5117	1.5117	0.0391165
342608238	LHQLAMQQSHFPMTHGNTGFSGIESSSPEVK	K.LHQLAMQQSHFPMTHGNTGFSGIES*SSPEVK.G	PCBP2_MOUSE	25.7939	25.2714	24.7494	24.061	23.9691	23.0915	25.2716	3	23.7072	3	1.56436	1.56436	0.0222905
512063906	RGPNYTSGYGTNSELSNPSETESERKDELSDWSLAGEDDRETR	R.RGPNYTSGYGTNS*ELSNPSETESERKDELSDWSLAGEDDRETR.H	FXR1_MOUSE	25.1205	24.6345	25.0712	22.9715	23.5361	23.5721	24.9421	3	23.3599	3	1.58215	1.58215	0.00311221
500195586	KASEEEYVIRK	R.KAS*EEEYVIRK.S	ARHG6_MOUSE	24.5882	24.3569	23.6822	23.0986	22.8827	21.8798	24.2091	3	22.6204	3	1.58874	1.58874	0.0265981
512037860	RLSDPLLLPHHDETGGLVHLEDLEKDALLEEEESQPVEVHK	R.RLSDPLLLPHHDET*GGLVHLEDLEKDALLEEEESQPVEVHK.L	SSH1_MOUSE	21.5161	21.6977	21.8458	19.6267	20.0282	20.6062	21.6865	3	20.087	3	1.5995	1.5995	0.00594885
512063935	ILPESFFKEPDSGSHSRQSSTDSSGGHPGPR	K.ILPESFFKEPDS*GSHS*RQSSTDSSGGHPGPR.L	WWTR1_MOUSE	23.5419	23.6674	23.9786	22.0902	22.8771	21.2565	23.7293	3	22.0746	3	1.65468	1.65468	0.027084
512037044	RENSLPEIVPPPFHTVLELPDNKR	R.RENSLPEIVPPPFHT*VLELPDNKR.K	RHG31_MOUSE	22.8854	22.3812	22.8367	21.4537	20.983	20.6388	22.7011	3	21.0252	3	1.67593	1.67593	0.0042121
342612931	ERHPSWRSEETQER	R.ERHPS*WRS*EETQER.E	IF4B_MOUSE	25.0098	25.4108	25.1772	23.531	23.669	23.2528	25.1993	3	23.4843	3	1.71503	1.71503	0.000528716
512060183	KVAPLSSSLDTSLDFSKENKK	R.KVAPLSSSLDT*SLDFSKENKK.A	UVRAG_MOUSE	23.5202	23.2809	23.9896	22.0075	22.637	20.9999	23.5969	3	21.8815	3	1.71544	1.71544	0.0300075
221695635	RDSSESQLASTESDKPTTGR	R.RDSSES*QLASTESDKPTTGR.V	CR025_MOUSE	26.4745	26.4522	26.4087	24.0497	24.6382	25.3624	26.4451	3	24.6835	3	1.76168	1.76168	0.00977361
512045607	SGPLPPGGWDDSRRDSVGGEGDREVLLGDAGPGDLPK	K.SGPLPPGGWDDS*RRDSVGGEGDREVLLGDAGPGDLPK.A	ACATN_MOUSE	25.5799	24.9382	25.8771	23.8967	23.8288	23.2349	25.4651	3	23.6535	3	1.8116	1.8116	0.0064747
377442894	SFSKEVEERSRERPSQPEGLRK	R.S*FSKEVEERS*RERPSQPEGLRK.A	IF4G1_MOUSE	24.9274	26.0144	25.8355	24.1162	23.3159	23.6469	25.5925	3	23.693	3	1.89945	1.89945	0.00969103
342628944	SESGGLGVSMVEYVLSSSPADKLDSR	R.SESGGLGVSMVEYVLS*SSPADKLDSR.F	PUM2_MOUSE	22.9923	22.8068	23.3119	20.5673	21.7697	21.0529	23.037	3	21.13	3	1.90703	1.90703	0.00733144
512035431	RKGSLDYLKQVENETR	K.RKGSLDY*LKQVENETR.D	LUZP1_MOUSE	25.31	24.5073	24.0654	23.1715	22.5658	22.4142	24.6276	3	22.7171	3	1.91043	1.91043	0.011447
512035355	ERFQNLDKKASSEGGAATGAGLDSLHK	R.ERFQNLDKKASSEGGAAT*GAGLDSLHK.N	ARC1B_MOUSE	22.6494	23.1416	23.1966	21.042	21.6135	20.0713	22.9959	3	20.9089	3	2.08691	2.08691	0.0124048
500221406	RRSSGREEDEEELLR	R.RRS*S*GREEDEEELLR.R	ABLM1_MOUSE	25.1162	25.2868	25.471	23.485	21.111	22.7719	25.2913	3	22.456	3	2.83534	2.83534	0.0162724
