# Supplementary material for: (Phospho)Proteomic dataset of ischemia- and ultrasound- stimulated mouse cardiac endothelial cells in vitro
Source: Data Brief. 2021 Sep 4;38:107343. doi: 10.1016/j.dib.2021.107343 (PMC8429095; doi:10.1016/j.dib.2021.107343)
Supplement: Supplementary file 9 [file mmc9.xlsx]

## Sheet: BL vs US
Row_ID	peptides	fullpept	Protein	BL	BL	BL	US	US	US	BL-AVE	BL(#non-missing)	BL+US-AVE	BL+US(#non-missing)	Fold Change	Absolute Fold Change	pval
512056015	KTSFKKPKEDDLETSEK	K.KT*SFKKPKEDDLETSEK.R	AKA12_MOUSE	24.7366	24.5799	23.731	23.2441	21.3992	22.1951	24.3491	3	22.2795	3	2.06966	2.06966	0.028722
512059006	ADDAEGRDEKPIQAEAQASPGAPINQSGHQDTTGPGSTDAQRTPPHAK	K.ADDAEGRDEKPIQAEAQASPGAPINQSGHQDT*TGPGSTDAQRTPPHAK.E	LRRF1_MOUSE	25.9998	25.5704	26.5086	24.4843	22.8506	24.8015	26.0263	3	24.0455	3	1.9808	1.9808	0.0403324
512042698	VLSSTINNQVAEADEAAEEETPDSPGVEKHDKEKDQK	K.VLSSTINNQVAEADEAAEEET*PDSPGVEKHDKEKDQK.E	RHG12_MOUSE	23.8149	23.043	24.0831	21.1509	22.8904	21.2288	23.647	3	21.7567	3	1.89027	1.89027	0.0432394
512040866	TKRSQSPHYPMVK	R.T*KRSQS*PHYPMVK.V	SNIP1_MOUSE	25.4482	25.9616	25.5604	24.6806	24.1009	22.8139	25.6568	3	23.8651	3	1.79162	1.79162	0.035334
475870312	KAEGEPQEESPLKSKSQEEPKDTFEHDPSESIDEFNK	K.KAEGEPQEES*PLKSKSQEEPKDT*FEHDPSESIDEFNK.S	BCLF1_MOUSE	24.3692	24.1491	24.783	23.1621	22.7398	22.3776	24.4338	3	22.7598	3	1.67394	1.67394	0.00464951
512035181	SQMSASPGTGGANTAPSTPVMGVDDKPAMEEKPQPPEASPLGHR	K.SQMSASPGTGGANTAPST*PVMGVDDKPAMEEKPQPPEASPLGHR.D	ESYT2_MOUSE	24.4314	23.1393	23.6943	21.9943	22.4822	21.7783	23.755	3	22.0849	3	1.67007	1.67007	0.017545
499569485	SRPLNAVSQDGKETK	R.SRPLNAVS*QDGKETK.A	YBOX3_MOUSE	24.5493	24.6055	25.2505	23.9166	22.4601	23.154	24.8018	3	23.1769	3	1.62491	1.62491	0.0271096
500203820	QKSDAEEDGVTGSQDEEDSKPKAEEDEILNR	K.QKS*DAEEDGVTGSQDEEDS*KPKAEEDEILNR.S	CALX_MOUSE	25.1816	25.0485	25.6404	23.8775	23.9173	23.2319	25.2902	3	23.6756	3	1.6146	1.6146	0.00481477
377443510	AGETRFTDTRKDEQER	R.AGET*RFTDTRKDEQER.C	EF2_MOUSE	23.4967	23.5172	24.055	21.587	22.4493	22.2996	23.6896	3	22.112	3	1.57766	1.57766	0.00811345
512063932	VHEPPREDTVPPKPVPPVPPPTQHLQPEGDVSQQSGGSPR	K.VHEPPREDTVPPKPVPPVPPPT*QHLQPEGDVSQQSGGSPR.G	NCOR2_MOUSE	26.2117	25.3448	26.2787	24.7783	24.3691	23.9914	25.9451	3	24.3796	3	1.5655	1.5655	0.0142224
377328909	SETAPAAPAAPAPAEKTPVKKK	M.SETAPAAPAAPAPAEKT*PVKKK.A	H14_MOUSE	25.0741	24.7278	25.5685	24.2835	23.1208	23.3341	25.1235	3	23.5795	3	1.54396	1.54396	0.0234106
512035355	ERFQNLDKKASSEGGAATGAGLDSLHK	R.ERFQNLDKKASSEGGAAT*GAGLDSLHK.N	ARC1B_MOUSE	22.6494	23.1416	23.1966	21.4715	21.3551	21.5625	22.9959	3	21.463	3	1.53284	1.53284	0.00113459
376122112	GGPEGGAAPAAPCAAGSGPADTEMEEVFDHGSPGKQK	K.GGPEGGAAPAAPCAAGSGPADT*EMEEVFDHGSPGKQK.E	SMCA5_MOUSE	23.5931	23.0415	23.4313	22.2677	21.4952	21.7189	23.3553	3	21.8273	3	1.52804	1.52804	0.00561329
512040521	KWPQGVVPQPPPSTPATTEITTTPERPR	R.KWPQGVVPQPPPS*TPATTEITTTPERPR.R	PYR1_MOUSE	24.9811	25.7645	26.27	24.6844	24.2857	23.6448	25.6719	3	24.205	3	1.46692	1.46692	0.0382641
354289889	CGSGPVHISGQHLVAVEEDAESEDEDEEDVK	K.CGSGPVHIS*GQHLVAVEEDAESEDEDEEDVK.L	NPM_MOUSE	22.7693	24.1307	23.6206	22.4836	22.2433	21.4804	23.5069	3	22.0691	3	1.43774	1.43774	0.0449978
500603547	EKEISDDEAEEEKGEKEEEDKEDEEKPKIEDVGSDEEDDSGK	R.EKEIS*DDEAEEEKGEKEEEDKEDEEKPKIEDVGS*DEEDDSGK.D	HS90B_MOUSE	25.5123	25.4052	26.1123	24.7756	24.1688	23.9118	25.6766	3	24.2854	3	1.39119	1.39119	0.0146078
500612768	FKEGTCQLGDQCCYSHSPAAPVASGDIPIEECPETTTKISPGPK	R.FKEGTCQLGDQCCYSHSPAAPVASGDIPIEECPETTT*KISPGPK.A	TRM1_MOUSE	23.4371	23.8576	24.5282	22.7931	22.1834	22.7116	23.941	3	22.5627	3	1.37829	1.37829	0.0205201
366416403	QIKRESPPIR	K.QIKRES*PPIR.A	NCOR1_MOUSE	24.3434	24.3398	24.5896	23.9342	22.6748	22.5568	24.4243	3	23.0553	3	1.36897	1.36897	0.0379367
500620041	TGFYRHSGYER	R.TGFY*RHSGYER.R	MYCT1_MOUSE	24.6727	24.6918	24.4503	23.1825	23.6053	23.0062	24.6049	3	23.2647	3	1.34028	1.34028	0.00229903
512042513	KPSELNGEASKSQEMVHLVNKEPSETPDQCMTADETR	R.KPSELNGEASKSQEMVHLVNKEPSET*PDQCMTADETR.N	CD44_MOUSE	26.2703	25.9996	26.2213	24.9252	24.5777	24.9902	26.1637	3	24.831	3	1.33272	1.33272	0.00095063
512034565	NEASATHCIACQYPNKQNQPTSCVSAPASSETSRSPK	R.NEASATHCIACQYPNKQNQPTSCVSAPASS*ETSRSPK.S	RBP2_MOUSE	25.5512	24.9444	25.4615	23.9216	24.0275	24.0763	25.319	3	24.0085	3	1.31057	1.31057	0.00252959
500206248	HIKEEPLSEEEPCTSTAVPSPEK	K.HIKEEPLSEEEPCT*STAVPS*PEK.K	NOP58_MOUSE	24.8067	24.5325	25.0631	23.8302	23.3292	23.4006	24.8008	3	23.52	3	1.28079	1.28079	0.00426088
342607558	GGSGSHNWGTVKDELTESPKYIQK	R.GGSGSHNWGTVKDELT*ESPKYIQK.Q	PAIRB_MOUSE	25.3583	25.27	25.5936	24.1493	23.6774	24.5867	25.4073	3	24.1378	3	1.26946	1.26946	0.0105151
500618832	KIALESVGQPEEQMESGNCSGGDDDWTHLSSK	K.KIALESVGQPEEQMES*GNCSGGDDDWTHLSSK.E	SQSTM_MOUSE	23.2264	23.6365	23.7868	22.211	22.2709	22.364	23.5499	3	22.282	3	1.2679	1.2679	0.00185614
475865558	WGQPPSPTPVPRPPDADPNTPSPKPLEGRPER	K.WGQPPSPT*PVPRPPDADPNTPSPKPLEGRPER.Q	CHD4_MOUSE	25.4093	24.8508	25.8274	24.5107	23.6351	24.187	25.3625	3	24.111	3	1.25152	1.25152	0.0304274
512036546	GEGESPPVNGTDEAAGATGDAIEPAPPSQEAEAKGEVAPKETPKKK	K.GEGESPPVNGTDEAAGATGDAIEPAPPS*QEAEAKGEVAPKETPKKK.K	MRP_MOUSE	29.3213	27.9449	28.8401	27.6927	27.1361	27.5389	28.7021	3	27.4559	3	1.2462	1.2462	0.0460368
354258492	VAAGHELQPLAIVDQRPSSR	K.VAAGHELQPLAIVDQRPS*SR.A	CXA1_MOUSE	23.7859	23.2739	23.9337	21.8244	22.5792	22.8542	23.6645	3	22.4193	3	1.24521	1.24521	0.0274704
450655490	FPRSPEEDQQAFRPLEK	R.FPRS*PEEDQQAFRPLEK.E	NEST_MOUSE	25.1263	25.0178	25.297	23.9519	23.4382	24.3262	25.147	3	23.9054	3	1.24163	1.24163	0.0100337
504373422	TVSSTPNSTAEEEAHDLTEHHNSSPLLK	K.TVSSTPNSTAEEEAHDLTEHHNS*SPLLK.A	PTN12_MOUSE	24.8779	24.0774	25.0894	23.4563	23.6239	23.2419	24.6816	3	23.4407	3	1.24085	1.24085	0.0192706
512043529	SPQNLSHAVEEALKTSSPETREPESK	R.SPQNLS*HAVEEALKTSSPETREPESK.G	SYMPK_MOUSE	24.8095	24.4817	25.0903	23.684	23.508	23.4851	24.7938	3	23.559	3	1.23478	1.23478	0.0027123
512033660	NVMEEAKGFQPSRPTAQQEPDGKPASSPVIMASQTTHKEEK	R.NVMEEAKGFQPSRPTAQQEPDGKPASS*PVIMASQTTHKEEK.S	COPB2_MOUSE	25.2745	24.9824	25.7264	24.8508	23.6287	23.8707	25.3278	3	24.1167	3	1.21103	1.21103	0.0485739
376149365	QNGSNDSDRYSDNDEDSKIELK	R.QNGS*NDS*DRYSDNDEDSKIELK.L	LAP2B_MOUSE	24.3903	23.8332	24.6752	22.6174	23.7659	22.911	24.2996	3	23.0981	3	1.20148	1.20148	0.0471823
354259346	KVAAGHELQPLAIVDQRPSSR	K.KVAAGHELQPLAIVDQRPS*SR.A	CXA1_MOUSE	24.1715	23.4899	23.5087	22.5399	22.331	22.7254	23.7233	3	22.5321	3	1.19127	1.19127	0.00905167
512045461	GEGVSQVGPGTPPAPESPRKPISGVQGNDPGISLPQRDDGESQPR	R.GEGVSQVGPGTPPAPESPRKPISGVQGNDPGIS*LPQRDDGESQPR.S	TB182_MOUSE	25.8935	24.876	25.7856	24.1777	24.8241	24.0402	25.5184	3	24.3473	3	1.17104	1.17104	0.0439071
512043837	RVESEESGDEEGKKHGGGGIVANLSEQSLKDGVDR	R.RVESEES*GDEEGKKHGGGGIVANLS*EQSLKDGVDR.G	PP1R7_MOUSE	25.998	25.7747	26.5922	25.0993	25.3099	24.4741	26.1216	3	24.9611	3	1.16055	1.16055	0.0294879
512048027	KNDLELGKGSTFSPDLK	R.KNDLELGKGSTFS*PDLK.N	ZN638_MOUSE	23.066	23.1575	23.4647	22.5389	22.0402	21.6416	23.2294	3	22.0736	3	1.15586	1.15586	0.015622
500189490	HDTPDPSPPRK	R.HDTPDPS*PPRK.A	BUD13_MOUSE	24.9725	25.1013	25.0651	23.9776	23.9531	23.7558	25.0463	3	23.8955	3	1.15083	1.15083	0.000135702
512051604	RRGSDIDNPTLTVTDISPPSRSPR	R.RRGS*DIDNPTLTVTDIS*PPSRSPR.A	M3K2_MOUSE	22.7663	22.8419	22.787	21.9669	21.543	21.4819	22.7984	3	21.6639	3	1.13452	1.13452	0.00181701
354289893	SHETDGGSAHGDEEDDGPHFEPVVPLPDKIEVK	K.SHET*DGGSAHGDEEDDGPHFEPVVPLPDKIEVK.T	RBP2_MOUSE	26.8538	26.1773	27.0382	25.6485	25.5886	25.4335	26.6898	3	25.5569	3	1.13287	1.13287	0.0136447
512053157	HLDVDLDRQSLSSIDRNASER	R.HLDVDLDRQS*LS*SIDRNASER.G	BIG2_MOUSE	22.2886	22.2138	22.4397	20.8962	21.4013	21.2714	22.314	3	21.1896	3	1.12438	1.12438	0.00244373
500194711	TEEVLSPDGSPSKSPSKKK	R.TEEVLSPDGSPSKS*PSKKK.K	ADDG_MOUSE	24.3149	24.3161	23.2396	22.9072	22.5891	23.0779	23.9569	3	22.8581	3	1.0988	1.0988	0.046618
369184883	SGVSITIDDPVRTAQVPSPPRGK	K.SGVSITIDDPVRT*AQVPSPPRGK.I	ACINU_MOUSE	26.4105	25.7136	26.4047	25.6403	24.7939	24.8384	26.1763	3	25.0909	3	1.08538	1.08538	0.0391624
512061347	KSPVGKSPPATGSAYGSSQKEESAASGGAAYSKR	K.KS*PVGKSPPATGSAYGSSQKEESAASGGAAYSKR.Y	TR150_MOUSE	24.6376	24.3518	24.1935	23.4946	23.7454	22.6871	24.3943	3	23.3091	3	1.08527	1.08527	0.0345768
500186021	SSSSLLASPSHIAAKEPTPSIASDISLPIATQELR	R.SSSSLLASPSHIAAKEPTPSIAS*DISLPIATQELR.Q	ESYT2_MOUSE	21.1551	21.5164	22.1774	20.651	20.6223	20.3354	21.6163	3	20.5363	3	1.08004	1.08004	0.0267872
366415594	KPLPDHVSIVEPKDEILPTTPISEQK	K.KPLPDHVS*IVEPKDEILPTTPISEQK.G	RS3_MOUSE	28.6819	28.338	28.9168	27.7925	27.3128	27.5949	28.6456	3	27.5667	3	1.07886	1.07886	0.00779709
342629937	LRLSPSPTSQR	R.LRLS*PSPTS*QR.S	LMNA_MOUSE	27.004	26.9441	27.1536	25.9218	25.7462	26.1984	27.0339	3	25.9554	3	1.0785	1.0785	0.00177257
512042675	SRSPPDRDATEPEPLVDQLIRDLNELDDVPFFDVR	R.SRS*PPDRDATEPEPLVDQLIRDLNELDDVPFFDVR.L	FBXW8_MOUSE	22.3099	21.7154	21.7998	21.1213	20.3199	21.1723	21.9417	3	20.8712	3	1.07053	1.07053	0.0323488
500619437	QNPDNTGPALEWDNYDLREDALDDSVSSSSVHASPLASSPVRK	K.QNPDNTGPALEWDNYDLREDALDDSVSSSSVHAS*PLASSPVRK.N	RBP2_MOUSE	23.4926	23.2899	23.2341	22.0482	22.5095	22.2836	23.3389	3	22.2804	3	1.05842	1.05842	0.00238239
500191587	QASMELVNSFPRK	R.QAS*MELVNSFPRK.S	MYCT1_MOUSE	21.6183	21.5396	21.7904	20.5837	20.714	20.5089	21.6495	3	20.6022	3	1.04726	1.04726	0.000389135
512036848	RVESEESGDEEGKKHGGGGIVANLSEQSLKDGVDR	R.RVES*EESGDEEGKKHGGGGIVANLSEQSLKDGVDR.G	PP1R7_MOUSE	23.974	23.3856	24.2505	23.1556	22.7855	22.531	23.87	3	22.824	3	1.04595	1.04595	0.0287653
500613339	TSAASPPVVPSAEQPRPIVEEELSKK	K.TS*AASPPVVPSAEQPRPIVEEELSKK.S	IPP2_MOUSE	23.8394	23.2817	24.1559	22.5562	23.1237	22.4782	23.759	3	22.7194	3	1.03963	1.03963	0.0334418
500204211	EISDDEAEEEKGEKEEEDKEDEEKPKIEDVGSDEEDDSGKDK	K.EIS*DDEAEEEKGEKEEEDKEDEEKPKIEDVGS*DEEDDSGKDK.K	HS90B_MOUSE	27.0173	26.9281	27.2295	26.4592	26.1482	25.4538	27.0583	3	26.0204	3	1.03789	1.03789	0.0287182
354259182	YEPIPFSASMNESTPTGITDHIAQGPEPNLEESPKRK	R.YEPIPFSASMNESTPTGITDHIAQGPEPNLEES*PKRK.G	OCAD1_MOUSE	25.0921	24.8895	24.7905	23.9835	23.5697	24.1172	24.9241	3	23.8901	3	1.03393	1.03393	0.00524748
512039726	QADSETKEIITEEPSEEEADMPKPKK	K.QADSETKEIIT*EEPSEEEADMPKPKK.M	DDX21_MOUSE	24.9407	24.9961	25.6234	24.1245	24.2592	24.0994	25.1867	3	24.1611	3	1.02568	1.02568	0.0102651
512062685	FKDLEDKKVNQQPNANDKNSPPKEIK	K.FKDLEDKKVNQQPNANDKNS*PPKEIK.Y	UBP14_MOUSE	23.6767	23.3588	24.0089	22.5953	22.6937	22.7116	23.6814	3	22.6669	3	1.01458	1.01458	0.00605343
500614734	LLSFRSMEETRPVPTVK	R.LLS*FRSMEETRPVPTVK.E	ZZEF1_MOUSE	23.4919	23.4527	23.4742	22.2411	22.4733	22.6645	23.4729	3	22.4596	3	1.01326	1.01326	0.00118183
366483386	ATIRPAKSMDSLCSVPVEGK	K.AT*IRPAKSMDSLCSVPVEGK.E	RHG31_MOUSE	23.5278	22.5558	23.1738	22.0303	22.0042	22.2202	23.0858	3	22.0849	3	1.0009	1.0009	0.0266078
512035362	ESPRPPAAAEAPAGSDGEDGGRRDFVEAPPPK	R.ESPRPPAAAEAPAGS*DGEDGGRRDFVEAPPPK.V	LARP1_MOUSE	25.9005	25.6433	26.1594	25.2126	24.7107	24.8399	25.9011	3	24.9211	3	0.979979	0.979979	0.00982531
512060385	TAAKGEATAERPGEAAVASSPSKANGQENGHVK	K.TAAKGEATAERPGEAAVASSPS*KANGQENGHVK.V	MARCS_MOUSE	26.0498	26.7192	26.6521	25.7713	25.6788	25.0903	26.4737	3	25.5135	3	0.960243	0.960243	0.0333091
342620377	AQLEPVASPAKKPK	K.AQLEPVAS*PAKKPK.V	PLEC_MOUSE	26.8356	26.5091	26.6846	25.8745	25.565	25.7147	26.6765	3	25.7181	3	0.958395	0.958395	0.00180077
354271465	RPAASSAAAASAAASSPAGGGGEAQELLEHCGVCR	K.RPAASSAAAAS*AAASSPAGGGGEAQELLEHCGVCR.E	TIF1B_MOUSE	25.8216	25.5533	25.8228	25.1729	24.6588	24.5366	25.7326	3	24.7894	3	0.943153	0.943153	0.011734
377330391	KQQQLEEEAAKPPEPEKPVSPPPIESK	K.KQQQLEEEAAKPPEPEKPVS*PPPIESK.H	NCOR2_MOUSE	23.8007	23.4409	24.3061	22.5235	22.9723	23.2397	23.8493	3	22.9118	3	0.937433	0.937433	0.0454321
512036934	KFAESQPKKDTPRKEK	K.KFAES*QPKKDTPRKEK.G	EF1G_MOUSE	26.2631	26.9974	27.0127	25.4726	26.0552	25.9629	26.7577	3	25.8303	3	0.927467	0.927467	0.038888
500204391	HIKEEPLSEEEPCTSTAVPSPEKK	K.HIKEEPLSEEEPCTST*AVPS*PEKK.K	NOP58_MOUSE	27.2979	27.3634	27.815	26.8831	26.6773	26.1554	27.4921	3	26.5719	3	0.920162	0.920162	0.0273248
475866971	IGPKKPLPDHVSIVEPKDEILPTTPISEQK	K.IGPKKPLPDHVSIVEPKDEILPT*TPISEQK.G	RS3_MOUSE	25.9665	25.6945	26.4319	25.4132	24.6862	25.2531	26.031	3	25.1175	3	0.913446	0.913446	0.0414046
512036955	GVSHPGEKAENQRPAEDSALSPGPLAGAK	R.GVS*HPGEKAENQRPAEDSALSPGPLAGAK.C	LRRF1_MOUSE	26.6625	26.8554	27.1306	25.9238	25.8943	26.0901	26.8828	3	25.9694	3	0.913426	0.913426	0.00357466
512086147	VQDLTAGGITDIGSERRPEATTASKEQGVESPGAQPASSPR	R.VQDLTAGGITDIGSERRPEATTASKEQGVES*PGAQPASSPR.A	TXLNA_MOUSE	24.8102	24.7894	25.204	24.4645	23.6594	23.9403	24.9345	3	24.0214	3	0.913148	0.913148	0.0283028
512047595	KLESSESRSSFSQHAR	R.KLESSESRSS*FSQHAR.T	LMNA_MOUSE	24.5553	23.924	24.2363	23.6492	22.8588	23.4978	24.2385	3	23.3353	3	0.903243	0.903243	0.0407458
512062786	VTAALPSEKKPPKYSVHSIDTAATSTTPPGSPPPPPPLPEPPVLK	K.VTAALPSEKKPPKYSVHSIDTAATS*T*TPPGSPPPPPPLPEPPVLK.I	DIDO1_MOUSE	23.06	22.8191	22.9742	21.5888	22.3569	22.2235	22.9511	3	22.0564	3	0.894708	0.894708	0.0223746
500203639	ESDDKPEIEDVGSDEEEEEKKDGDK	K.ES*DDKPEIEDVGSDEEEEEKKDGDK.K	HS90A_MOUSE	24.4244	24.8096	24.986	23.8739	23.5485	24.1173	24.74	3	23.8466	3	0.893425	0.893425	0.0187494
500615052	TTNTSLVTSFHKSMEHVAPDPTGTER	R.TTNTSLVT*SFHKSMEHVAPDPTGTER.G	RBCC1_MOUSE	23.613	23.4341	23.181	23.0343	22.2092	22.3075	23.4094	3	22.517	3	0.892389	0.892389	0.0365762
500612171	EGSEQQEPEATVEEAGSQTPGSEKPQGMFAPPQVSSPVQEKR	K.EGSEQQEPEATVEEAGSQTPGSEKPQGMFAPPQVS*SPVQEKR.D	AKAP2_MOUSE	24.4303	23.6879	24.0412	23.2463	23.3971	22.8481	24.0531	3	23.1638	3	0.889328	0.889328	0.0300309
496237283	ESEKSLENETLNKEEDCHSPTSKPPKPDQPLK	R.ES*EKSLENET*LNKEEDCHSPTSKPPKPDQPLK.V	IF4B_MOUSE	25.933	25.668	26.4443	25.386	24.7819	25.2266	26.0151	3	25.1315	3	0.883606	0.883606	0.0384641
512034807	VESEESGDEEGKKHGGGGIVANLSEQSLKDGVDR	R.VESEES*GDEEGKKHGGGGIVANLSEQSLKDGVDR.G	PP1R7_MOUSE	23.2281	23.065	23.4429	22.357	22.5844	22.1648	23.2453	3	22.3688	3	0.876583	0.876583	0.00581789
377444232	LKAEVDNRSPQKFGR	R.LKAEVDNRS*PQKFGR.F	RN219_MOUSE	23.7488	24.408	24.1863	23.4751	23.5051	22.7521	24.1144	3	23.2441	3	0.870294	0.870294	0.0498916
512037446	DGAERESPRPPAAAEAPAGSDGEDGGRRDFVEAPPPK	R.DGAERES*PRPPAAAEAPAGSDGEDGGRRDFVEAPPPK.V	LARP1_MOUSE	26.1895	25.7433	26.4292	25.4302	25.2405	25.0811	26.1207	3	25.2506	3	0.870063	0.870063	0.0180085
366591264	RIDFIPVSPAPSPTR	K.RIDFIPVSPAPSPT*R.G	F122A_MOUSE	22.6567	21.8906	22.2004	21.1897	21.4878	21.463	22.2492	3	21.3802	3	0.86905	0.86905	0.0229775
376136404	SLLPNSSQDELMEVEKSEQPLSQVLPSLSPEHK	K.SLLPNSSQDELMEVEKSEQPLSQVLPS*LSPEHK.E	SRRM2_MOUSE	25.873	25.4252	26.1757	24.9209	25.0739	24.8742	25.8246	3	24.9563	3	0.868304	0.868304	0.0184723
376145321	LLKPGEEPSEYTDEEDTKDHSKQD	R.LLKPGEEPSEYTDEEDT*KDHSKQD.-	PGRC2_MOUSE	28.725	28.4279	28.7446	27.9286	27.7975	27.5728	28.6325	3	27.7663	3	0.866194	0.866194	0.00403594
512047314	QADSETKEIITEEPSEEEADMPKPK	K.QADSET*KEIITEEPSEEEADMPKPK.K	DDX21_MOUSE	25.9686	25.9787	26.7038	25.4543	25.2631	25.3429	26.217	3	25.3534	3	0.863597	0.863597	0.0258359
512063913	AAETPAVASCWSGPQVSPEHKELSHSPPRENSFESSLEFK	K.AAETPAVASCWS*GPQVSPEHKELSHS*PPRENSFESSLEFK.N	SRRM2_MOUSE	27.2464	27.0589	27.7863	26.4816	26.6739	26.3484	27.3639	3	26.5013	3	0.862563	0.862563	0.0221618
193166845	YADEEIPRSPFKVK	K.YADEEIPRS*PFKVK.V	FLNB_MOUSE	27.1883	26.9535	27.5874	26.7998	26.2034	26.1856	27.2431	3	26.3963	3	0.846793	0.846793	0.0364821
512034847	SNTPMGDKDDDDDDDADEKMQSSGIPDGGHIR	R.S*NTPMGDKDDDDDDDADEKMQSSGIPDGGHIR.Q	UBR4_MOUSE	23.5359	23.1499	23.6624	22.7608	22.9231	22.1479	23.4494	3	22.6106	3	0.838807	0.838807	0.0409262
512057499	RRESEKSLENETLNKEEDCHSPTSKPPKPDQPLK	R.RRESEKS*LENETLNKEEDCHS*PTS*KPPKPDQPLK.V	IF4B_MOUSE	29.0588	29.4284	30.0021	28.8612	28.4997	28.6708	29.4964	3	28.6772	3	0.819207	0.819207	0.0493052
512040458	VDAGHAFLTKPPAREPASSPSKSSEPR	R.VDAGHAFLTKPPAREPASS*PSKSSEPR.S	NCOR2_MOUSE	25.4286	24.9033	25.4494	24.7808	24.2913	24.2592	25.2605	3	24.4438	3	0.816708	0.816708	0.0292962
342624126	RVSISEGDDKIEYR	K.RVSIS*EGDDKIEYR.A	FBRL_MOUSE	24.9207	25.1636	25.3942	24.8309	24.2407	23.9665	25.1595	3	24.3461	3	0.81345	0.81345	0.0482529
512036072	GRPSKSPNKTPEPLISTGPELQPPTSIEQPVIPKPTSR	R.GRPSKSPNKT*PEPLISTGPELQPPTSIEQPVIPKPTSR.V	MDC1_MOUSE	24.904	24.9001	25.0758	24.6652	24.0151	23.7976	24.9599	3	24.1593	3	0.800608	0.800608	0.0399884
376145466	ELSHSPPRENSFESSLEFK	K.ELSHSPPRENS*FESSLEFK.N	SRRM2_MOUSE	26.8625	26.2581	26.9694	26.1212	25.8055	25.7884	26.6967	3	25.905	3	0.791648	0.791648	0.0325193
512039027	APTAALSPEPQDSKEDVKKFAFDACNDVPAPPKESSASEGADQK	R.APTAALSPEPQDS*KEDVKKFAFDACNDVPAPPKESSASEGADQK.M	SAFB2_MOUSE	26.4366	25.901	26.7074	25.6589	25.58	25.5015	26.3483	3	25.5801	3	0.768208	0.768208	0.033399
500618578	AKKQTPPASPSPQPIEDRPPSSPIYEDAAPFK	R.AKKQTPPAS*PSPQPIEDRPPSSPIYEDAAPFK.A	SRC8_MOUSE	24.8092	24.0629	24.4787	23.8134	23.544	23.7004	24.4503	3	23.6859	3	0.764323	0.764323	0.0291345
500615549	SVYATMTDHESRSPAKEPVEQPR	R.SVYATMTDHESRS*PAKEPVEQPR.V	MINT_MOUSE	24.0712	23.7522	24.2775	23.0701	23.447	23.3113	24.0336	3	23.2762	3	0.757473	0.757473	0.0158542
500222365	TPSSPSKSPASFEIPASTTEADGDGLNKPAKK	K.TPSSPS*KSPASFEIPASTTEADGDGLNKPAKK.K	TACC2_MOUSE	24.9093	24.884	25.5082	24.4916	24.3169	24.2597	25.1005	3	24.3561	3	0.744394	0.744394	0.0259895
512054145	KPLPDHVSIVEPKDEILPTTPISEQKGGKPEPPAMPQPVPTA	K.KPLPDHVSIVEPKDEILPTT*PISEQKGGKPEPPAMPQPVPTA.-	RS3_MOUSE	27.5859	27.2776	27.9944	27.0295	26.5632	27.0332	27.6193	3	26.8753	3	0.743977	0.743977	0.045714
512035519	TPEGRASPALGSGHHDGSGDSLEMSSLDR	K.TPEGRASPALGS*GHHDGSGDSLEMSSLDR.A	TOM70_MOUSE	25.3105	25.1909	25.2364	24.7716	24.1479	24.5956	25.2459	3	24.505	3	0.740916	0.740916	0.0172095
512051279	VQSQEETRSDEEDRASEPKSQDQDSEAHELSR	R.VQS*QEET*RS*DEEDRASEPKSQDQDSEAHELSR.G	ZCH18_MOUSE	23.9491	23.9034	23.9667	23.1689	23.603	22.8257	23.9398	3	23.1992	3	0.740571	0.740571	0.0304622
512033665	MHASSTGSSCDLSKEGEWGQEGMPAGAEGGCEVGGQIRPLPEQLK	K.MHASSTGSS*CDLSKEGEWGQEGMPAGAEGGCEVGGQIRPLPEQLK.V	RHG31_MOUSE	23.4221	23.0451	23.2889	22.6332	22.2364	22.6759	23.2521	3	22.5152	3	0.736898	0.736898	0.0144406
512035667	SLAVSDEEEAEEEAEKRR	R.S*LAVSDEEEAEEEAEKRR.E	MOR2A_MOUSE	24.7078	24.794	24.9316	23.6627	24.4625	24.126	24.8112	3	24.0837	3	0.727424	0.727424	0.0391479
500613585	SGSSHASQDASVSYPQHHVGNLSPTSTSPNSYER	R.SGSSHASQDASVSYPQHHVGNLSPT*STSPNSYER.T	RBM7_MOUSE	24.0681	24.0671	24.4742	23.1949	23.7881	23.4575	24.2031	3	23.4802	3	0.722979	0.722979	0.0297749
500220198	SGSPLLSSHVLDKEK	R.SGS*PLLSSHVLDKEK.I	MSD3_MOUSE	23.1084	23.2263	23.3154	22.9154	22.2017	22.3655	23.2167	3	22.4942	3	0.722501	0.722501	0.032111
366530976	LRGTQEVAPPTPLTPTSHTANTSPRPVSGMER	R.LRGTQEVAPPTPLTPT*SHTANTSPRPVSGMER.E	KC1D_MOUSE	27.0211	26.4031	26.4664	26.0936	25.626	26.0048	26.6302	3	25.9082	3	0.722026	0.722026	0.0411427
512036316	RVGDPPQTLPEEPMEVQGAERTSPEPQRENASPAPGTTAEEAMSR	R.RVGDPPQTLPEEPMEVQGAERT*SPEPQRENASPAPGTTAEEAMSR.G	BAG6_MOUSE	25.1523	24.8293	25.442	24.2003	24.7573	24.3317	25.1412	3	24.4298	3	0.711433	0.711433	0.0434702
512062148	LKSKESLQEAGKSDANTDLIGGSPKGEK	K.LKS*KESLQEAGKS*DANTDLIGGSPKGEK.L	MOT1_MOUSE	24.8961	24.6355	24.8265	24.1574	23.9701	24.1319	24.786	3	24.0865	3	0.699556	0.699556	0.00199943
221695659	MLPHAPGVQMQAIPEDAVHEDSGDEDGEDPDKR	R.MLPHAPGVQMQAIPEDAVHEDS*GDEDGEDPDKR.I	HDAC2_MOUSE	28.1838	28.2095	28.5506	27.7126	27.7569	27.3818	28.3147	3	27.6171	3	0.697585	0.697585	0.0140255
512037630	KNSITEISDNEDELLEYHRR	R.KNSIT*EISDNEDELLEYHRR.Q	PHLB1_MOUSE	22.7116	22.9614	23.1093	22.0687	22.3027	22.325	22.9274	3	22.2321	3	0.695305	0.695305	0.00808034
346256775	ALESPERPFLAILGGAK	K.ALES*PERPFLAILGGAK.V	PGK1_MOUSE	23.0938	22.9471	23.452	22.2847	22.8388	22.2962	23.1643	3	22.4732	3	0.691089	0.691089	0.04312
376099742	LMELHGEGGSSGKAAGDETGAKVER	K.LMELHGEGGSS*GKAAGDETGAKVER.A	RS3A_MOUSE	24.3405	24.4028	24.3173	23.9999	23.442	23.5996	24.3535	3	23.6805	3	0.672974	0.672974	0.016055
512054538	NAFADHPHKSDGSNFANYSPPVNR	R.NAFADHPHKSDGS*NFANYSPPVNR.A	STALP_MOUSE	25.3189	25.5271	25.6889	24.8889	25.048	24.5873	25.5117	3	24.8414	3	0.670246	0.670246	0.0177227
450671684	WGQPPSPTPVPRPPDADPNTPSPKPLEGRPER	K.WGQPPSPT*PVPRPPDADPNTPS*PKPLEGRPER.Q	CHD4_MOUSE	25.2486	25.3051	25.4996	24.7965	24.4662	24.8325	25.3511	3	24.6984	3	0.652713	0.652713	0.00937706
500600283	EREKEISDDEAEEEKGEKEEEDKEDEEKPK	K.EREKEIS*DDEAEEEKGEKEEEDKEDEEKPK.I	HS90B_MOUSE	27.6417	27.5502	27.9535	27.413	26.9769	26.8009	27.7151	3	27.0636	3	0.651529	0.651529	0.0409912
376161910	MSCFSRPSMSPTPLDR	R.MSCFS*RPSMSPTPLDR.C	SRRM2_MOUSE	24.3821	23.7986	24.2173	23.4668	23.2927	23.7035	24.1327	3	23.4877	3	0.64499	0.64499	0.0375421
193168036	RKPSPEPEGEVGPPK	K.RKPS*PEPEGEVGPPK.I	I2BP2_MOUSE	24.3441	24.2811	24.5619	23.6173	24.0337	23.6036	24.3957	3	23.7516	3	0.64411	0.64411	0.0174125
354258046	HLDVDLDRQSLSSIDR	R.HLDVDLDRQSLS*SIDR.N	BIG2_MOUSE	22.561	22.497	22.3735	21.8289	21.9961	21.6817	22.4772	3	21.8356	3	0.641613	0.641613	0.00378289
500602413	DGAERESPRPPAAAEAPAGSDGEDGGRR	R.DGAERESPRPPAAAEAPAGS*DGEDGGRR.D	LARP1_MOUSE	25.2025	25.3236	25.3224	24.946	24.7369	24.2488	25.2828	3	24.6439	3	0.638906	0.638906	0.038558
464850132	MVQASSQSLLPPAQDRPRSPVPSAFSDQSR	R.MVQASSQS*LLPPAQDRPRSPVPSAFSDQSR.S	SRRM2_MOUSE	28.6123	28.4481	29.0522	28.121	28.2048	27.8784	28.7042	3	28.0681	3	0.636161	0.636161	0.036209
512077396	AKKQTPPASPSPQPIEDRPPSSPIYEDAAPFKAEPSYR	R.AKKQTPPASPS*PQPIEDRPPSSPIY*EDAAPFKAEPSYR.G	SRC8_MOUSE	30.334	29.8441	30.2624	29.4617	29.6497	29.4572	30.1468	3	29.5229	3	0.62398	0.62398	0.0195737
512034523	QDVFGEGSEERKETGKEAMAPGADTQKEAVQPLVGAEAK	R.QDVFGEGSEERKET*GKEAMAPGADTQKEAVQPLVGAEAK.D	S38AA_MOUSE	25.7202	25.2	25.3095	25.0046	24.6353	24.7366	25.4099	3	24.7921	3	0.61775	0.61775	0.0328171
500613758	HNQDSQHCSLSGDEEDELFKGATLK	R.HNQDSQHCS*LSGDEEDELFKGATLK.V	FKB15_MOUSE	25.1552	25.1262	25.3851	24.9465	24.5496	24.3177	25.2222	3	24.6046	3	0.617567	0.617567	0.0372162
366505804	FSGWYDADLSPAGHEEAKR	R.FSGWYDADLS*PAGHEEAKR.G	PGAM1_MOUSE	22.8804	23.0551	23.4686	22.6282	22.3816	22.543	23.1347	3	22.5176	3	0.617048	0.617048	0.0308421
492789699	IKWDEQTSNTKGDDDEESDEEAVKK	R.IKWDEQT*SNTKGDDDEESDEEAVKK.T	PRPF3_MOUSE	26.9958	26.8838	27.1468	26.438	26.6341	26.1111	27.0088	3	26.3944	3	0.614409	0.614409	0.0226907
354276894	LKISPEQHWDFTAEDLKDLGEIGR	K.LKISPEQHWDFT*AEDLKDLGEIGR.G	MP2K4_MOUSE	22.6878	22.6041	22.5415	21.84	22.2799	21.8849	22.6111	3	22.0016	3	0.609523	0.609523	0.0139898
512036752	QKSDAEEDGVTGSQDEEDSKPKAEEDEILNRSPR	K.QKSDAEEDGVTGS*QDEEDSKPKAEEDEILNRSPR.N	CALX_MOUSE	30.1449	29.8132	29.6098	29.3508	28.9915	29.4046	29.856	3	29.2489	3	0.607039	0.607039	0.0402089
500204844	DLQSPDFTAGFHSDKVEGK	R.DLQSPDFT*AGFHSDKVEGK.A	IBTK_MOUSE	24.6482	24.249	24.8639	23.78	24.2015	23.9656	24.5871	3	23.9824	3	0.604699	0.604699	0.0498176
512043856	KTPEGRASPALGSGHHDGSGDSLEMSSLDR	R.KTPEGRASPALGSGHHDGSGDS*LEMSSLDR.A	TOM70_MOUSE	28.271	27.9347	28.4999	27.7142	27.6019	27.5976	28.2352	3	27.6379	3	0.597339	0.597339	0.0239151
512037415	EGTPPPPPPPRDLTETYKPRPLDPLGPLK	R.EGT*PPPPPPPRDLTETYKPRPLDPLGPLK.L	NCOR2_MOUSE	25.2259	24.8341	25.4596	24.6777	24.4768	24.5748	25.1732	3	24.5765	3	0.596736	0.596736	0.0356323
512041942	EAEQGSGEEKEEKEGDLKANDPYANLSK	K.EAEQGSGEEKEEKEGDLKANDPY*ANLSK.K	ABCF1_MOUSE	26.1206	25.8327	26.0705	25.4367	25.2909	25.5261	26.008	3	25.4179	3	0.590048	0.590048	0.00625596
512033694	SSTLKNQEDEKTRSPVEKENQK	K.SSTLKNQEDEKTRS*PVEKENQK.S	PPIG_MOUSE	29.1352	29.3181	29.2339	28.8691	28.7108	28.3418	29.229	3	28.6406	3	0.588473	0.588473	0.0234159
354258391	AGAEASEEVPQTSLSSARPGTPSDHQPQEATQFER	R.AGAEASEEVPQTSLSS*ARPGTPSDHQPQEATQFER.K	PERQ2_MOUSE	26.7377	26.2086	26.6789	26.0611	25.9803	25.8315	26.5417	3	25.9576	3	0.584102	0.584102	0.0317543
512037775	KEILASPDRLWGSR	R.KEILASPDRLWGS*R.L	TB182_MOUSE	22.8473	22.7608	22.5962	22.1968	22.1137	22.1749	22.7348	3	22.1618	3	0.57299	0.57299	0.00180472
512033489	REATPPGTPGAPPPPATAPGPGGATAAPHLLAASILADLR	R.REATPPGT*PGAPPPPATAPGPGGATAAPHLLAASILADLR.G	KLF16_MOUSE	22.2418	22.0496	22.4418	21.963	21.4117	21.6396	22.2444	3	21.6714	3	0.572951	0.572951	0.0430698
378877590	GHLSRPEAQSLSPYTTSANR	R.GHLS*RPEAQSLSPYTTSANR.A	MTA2_MOUSE	25.6608	25.5711	25.5198	25.0158	24.8666	25.1518	25.5839	3	25.0114	3	0.572479	0.572479	0.00340893
512041058	AAESSEESQSNSHTPPRPDCLPLDKK	R.AAESSEESQSNS*HTPPRPDCLPLDKK.G	PTN12_MOUSE	26.6955	26.7938	26.9572	26.4904	26.1469	26.0936	26.8155	3	26.2436	3	0.571847	0.571847	0.0172568
354271475	HGTDLWIDSMNSAPSHSPEKK	R.HGTDLWIDSMNSAPS*HSPEKK.D	ARFG2_MOUSE	28.1131	27.7965	27.954	27.4631	27.5036	27.1864	27.9545	3	27.3844	3	0.570149	0.570149	0.0135196
512054374	KKPCLDTSQVEGIPSSKPTLLANGDHGMEGNNTAGSPTDFLEER	K.KKPCLDTSQVEGIPSSKPTLLANGDHGMEGNNTAGSPT*DFLEER.V	MAP4_MOUSE	28.9749	28.3825	28.7594	27.972	28.337	28.114	28.7056	3	28.141	3	0.564597	0.564597	0.0498334
376161317	ASPALGSGHHDGSGDSLEMSSLDR	R.ASPALGSGHHDGSGDS*LEMSSLDR.A	TOM70_MOUSE	26.7699	26.3148	26.5993	26.074	25.9783	25.9629	26.5614	3	26.0051	3	0.556294	0.556294	0.01542
500612300	RLDGLPNSPIRK	R.RLDGLPNS*PIRK.S	ATRIP_MOUSE	24.4601	24.5277	24.6263	24.3129	23.8352	23.8026	24.538	3	23.9836	3	0.554488	0.554488	0.0320842
342649263	RYEDDGISDDEIEGKR	R.RYEDDGIS*DDEIEGKR.T	KDM2A_MOUSE	24.4982	24.4011	24.2805	23.8963	23.5397	24.0879	24.3933	3	23.8413	3	0.551947	0.551947	0.0329315
354271653	GPSEAPQEAEAEEGATSDGEKKR	K.GPSEAPQEAEAEEGAT*SDGEKKR.E	AKA12_MOUSE	24.3441	24.7969	24.1689	23.8643	23.8611	23.9554	24.4366	3	23.8936	3	0.543027	0.543027	0.045765
500193407	WDSYENFNQHHEDSVDGALAHTR	R.WDSY*ENFNQHHEDSVDGALAHTR.G	TNS2_MOUSE	24.447	24.1294	24.5261	23.7877	23.9175	23.789	24.3675	3	23.8314	3	0.536144	0.536144	0.0140579
500222896	DSASPSTSSFCLGVPVATSSHVPIQKK	R.DSASPSTSS*FCLGVPVATSSHVPIQKK.L	CUL4B_MOUSE	23.4949	23.5498	23.9051	23.2566	22.9387	23.1605	23.6499	3	23.1186	3	0.531298	0.531298	0.0289872
450666987	MGPFVERGPDEAIEDGEEGSEDDAEWVVTKDK	R.MGPFVERGPDEAIEDGEEGS*EDDAEWVVTKDK.S	EHD2_MOUSE	26.0733	25.6498	25.8864	25.3585	25.4768	25.2013	25.8698	3	25.3455	3	0.524266	0.524266	0.023053
512045365	TIEKESGDTVQEETSEPNSEKSDVSGDSKQPTKGNSPVTAK	K.TIEKESGDTVQEETSEPNS*EKSDVSGDSKQPTKGNSPVTAK.K	PK1IP_MOUSE	27.6488	27.8384	27.9726	27.4241	27.2191	27.2504	27.8199	3	27.2979	3	0.52206	0.52206	0.0100349
512039069	QKSDAEEDGVTGSQDEEDSKPKAEEDEILNRSPR	K.QKSDAEEDGVT*GSQDEEDSKPKAEEDEILNRSPR.N	CALX_MOUSE	26.6344	26.5932	26.856	26.1182	26.1921	26.2093	26.6945	3	26.1732	3	0.521339	0.521339	0.00377778
353363025	RRTPSPPPR	R.RRT*PS*PPPR.R	SRRM1_MOUSE	30.1005	30.1314	29.738	29.5002	29.6853	29.2233	29.99	3	29.4696	3	0.520358	0.520358	0.0476742
512033602	TKPPPTYESEEEDKCKPMSYEEKR	K.TKPPPTY*ESEEEDKCKPMSYEEKR.Q	BRD4_MOUSE	26.8442	26.6044	26.8389	26.4782	26.1203	26.1373	26.7625	3	26.2453	3	0.517215	0.517215	0.0213629
221697796	RRDEDMLYSPELAQR	R.RRDEDMLYS*PELAQR.G	WBP11_MOUSE	26.7195	26.6781	26.722	26.4229	26.129	26.0373	26.7065	3	26.1964	3	0.510113	0.510113	0.0121209
512038186	EAKETDPGSPRRCDIIIISGRK	R.EAKET*DPGSPRRCDIIIISGRK.E	VIGLN_MOUSE	25.3665	25.5133	25.6582	25.177	24.7492	25.0909	25.5126	3	25.0057	3	0.506918	0.506918	0.0310432
450664250	KKEQKPFTPASPVQSTPSKPSDK	K.KKEQKPFT*PASPVQSTPSKPSDK.S	ICAL_MOUSE	27.4137	27.5453	27.6446	27.1304	27.0145	26.9738	27.5345	3	27.0396	3	0.494974	0.494974	0.00374578
512039148	QVDLESNPQNRSPESRPGVVYSNTKFPR	K.QVDLES*NPQNRSPESRPGVVYSNTKFPR.K	HELZ_MOUSE	24.1196	24.2037	24.0822	23.6559	23.6943	23.6713	24.1352	3	23.6739	3	0.461309	0.461309	0.00025454
512040850	KHSLEVTQEEVQREQCQR	R.KHSLEVT*QEEVQREQCQR.E	MAST4_MOUSE	24.7011	24.4924	24.3191	23.9427	24.0918	24.0956	24.5042	3	24.0434	3	0.460805	0.460805	0.0191589
500201590	SRSSSVGSSSSYPISSAGPR	R.SRSS*SVGSS*SSYPISSAGPR.T	PLEC_MOUSE	23.9884	23.9653	23.9441	23.7558	23.4432	23.3376	23.9659	3	23.5122	3	0.453749	0.453749	0.0228468
450684759	AKGGNVFEALIQDDSEEEEEEEENRVLKPAKPEK	K.AKGGNVFEALIQDDS*EEEEEEEENRVLKPAKPEK.N	ABCF1_MOUSE	25.5726	25.3816	25.6617	24.8897	25.3328	25.0384	25.5386	3	25.087	3	0.451633	0.451633	0.042846
193212773	QPLLLSEDEEDTKR	K.QPLLLS*EDEEDTKR.V	EIF3C_MOUSE	26.6058	26.2385	26.4323	26.0987	25.9935	25.8312	26.4255	3	25.9745	3	0.451037	0.451037	0.0265704
512049226	SKPAAADSEGEEEEEDTAKEKEPPQQGKDR	K.SKPAAADSEGEEEEEDT*AKEKEPPQQGKDR.D	ABCF1_MOUSE	28.9755	29.1297	29.1324	28.6806	28.6911	28.5263	29.0792	3	28.6327	3	0.446495	0.446495	0.0038678
512049494	IHSANSASPEGAPTDAENGISGNVTPDQDPARGPHTPPPPGAAGSR	R.IHSANSASPEGAPT*DAENGISGNVTPDQDPARGPHTPPPPGAAGSR.G	NXP20_MOUSE	28.611	28.3826	28.4394	27.974	27.9154	28.2047	28.4776	3	28.0314	3	0.446279	0.446279	0.0162638
512039680	LKSKESLQEAGKSDANTDLIGGSPK	K.LKS*KESLQEAGKSDANTDLIGGSPK.G	MOT1_MOUSE	23.158	22.7368	22.8927	22.4082	22.6347	22.4356	22.9292	3	22.4929	3	0.436302	0.436302	0.037327
377350046	ESRQESDPEDDDVKKPALQSSVVATSK	R.ES*RQESDPEDDDVKKPALQSSVVATSK.E	PININ_MOUSE	28.885	28.4344	28.7125	28.2719	28.3269	28.1245	28.6773	3	28.2411	3	0.436195	0.436195	0.0392163
512086130	TIDLGAAAHYTGDKASPDQNASTHTPQSSAKPSVPSSK	K.TIDLGAAAHYTGDKASPDQNASTHT*PQSSAKPSVPSSK.S	EPN4_MOUSE	28.0139	27.787	27.971	27.4332	27.4761	27.582	27.924	3	27.4971	3	0.426884	0.426884	0.00661509
504375919	SQPHSSTSNQETSDSEMEMEAEHYPNGVLESVSTR	K.SQPHSSTSNQETSDS*EMEMEAEHYPNGVLESVSTR.I	RBP10_MOUSE	23.5412	23.2726	23.1356	22.9336	22.8062	22.9768	23.3165	3	22.9055	3	0.410926	0.410926	0.033892
447955478	ERHPSWR	R.ERHPS*WR.S	IF4B_MOUSE	26.906	26.6957	26.839	26.487	26.3905	26.3866	26.8136	3	26.4214	3	0.392212	0.392212	0.00502654
354255706	LKFSDDEDEEDVVKDGR	K.LKFS*DDEDEEDVVKDGR.S	PRC2B_MOUSE	26.2476	26.3284	26.0548	25.7415	25.8875	25.8847	26.2102	3	25.8379	3	0.372349	0.372349	0.0168938
512051201	TLGESGVKQDSSTSVTSPVETSGKKEGAEK	K.TLGESGVKQDSSTSVTS*PVETSGKKEGAEK.S	NKTR_MOUSE	23.9146	23.6417	23.642	23.3827	23.2428	23.4753	23.7328	3	23.3669	3	0.365842	0.365842	0.0319888
500191760	SSSPVTELTARSPVKQDKSEISTDPK	R.SSSPVTELT*ARS*PVKQDKSEISTDPK.L	SRRM2_MOUSE	27.0179	26.9869	27.3329	26.7456	26.8579	26.6469	27.1126	3	26.7501	3	0.362445	0.362445	0.045401
504376989	KSKSPPKVPIVIQDDSLPTGPPPQIR	R.KS*KSPPKVPIVIQDDSLPTGPPPQIR.I	SZRD1_MOUSE	27.5119	27.4435	27.5929	27.3176	27.1591	27.005	27.5161	3	27.1605	3	0.35555	0.35555	0.0237203
221695885	LIRDFQEYVEPGEDFPASPQRR	K.LIRDFQEYVEPGEDFPAS*PQRR.T	DC1L1_MOUSE	28.5429	28.5645	28.7317	28.2883	28.2155	28.2817	28.6131	3	28.2618	3	0.351264	0.351264	0.00537626
512034572	RKASPEPPDSAESALKLGEEQQR	K.RKASPEPPDS*AESALKLGEEQQR.Q	I2BPL_MOUSE	27.0041	26.9578	27.2687	26.8066	26.7899	26.6013	27.0769	3	26.7326	3	0.344311	0.344311	0.0423843
354631181	DKFSPTQDRPESSTVLK	R.DKFSPT*QDRPESSTVLK.V	SRRM2_MOUSE	28.907	28.8717	29.1623	28.6643	28.6893	28.5634	28.9803	3	28.639	3	0.341299	0.341299	0.0263735
512039804	TGKPLEKENQESLRSLDENQETIVLLESK	R.TGKPLEKENQESLRS*LDENQETIVLLESK.N	NEST_MOUSE	22.5415	22.4007	22.5421	22.085	22.2455	22.149	22.4948	3	22.1599	3	0.334896	0.334896	0.00719687
450721012	RRRSPSPAPPPPPPPPPPR	R.RRRS*PS*PAPPPPPPPPPPR.R	SRRM1_MOUSE	29.7067	29.7264	29.7889	29.5552	29.3642	29.3118	29.7406	3	29.4104	3	0.33025	0.33025	0.0133335
354291848	RSTSPHDVDLCLVSPCEFSHR	R.RS*TSPHDVDLCLVSPCEFSHR.K	MAP1S_MOUSE	27.8106	27.535	27.569	27.3951	27.3706	27.1998	27.6382	3	27.3219	3	0.316339	0.316339	0.0409014
512042062	AASLTEDRGRDPVKR	K.AASLT*EDRGRDPVKR.E	IF4G1_MOUSE	29.8315	29.9693	29.8532	29.7046	29.5003	29.5153	29.8847	3	29.5734	3	0.311275	0.311275	0.0165618
475875624	LDSSEMDHSENEDYTMSSPLPGKK	R.LDSSEMDHSENEDY*TMSSPLPGKK.S	PDS5B_MOUSE	23.1607	23.0403	23.3769	22.8881	22.9691	22.8033	23.1926	3	22.8868	3	0.305816	0.305816	0.049157
347501895	ERDHSPTPSVFNSDEERYR	R.ERDHSPTPSVFNS*DEERYR.Y	FIP1_MOUSE	26.9535	27.1192	27.0678	26.8527	26.6841	26.7476	27.0468	3	26.7615	3	0.285355	0.285355	0.0146996
367024082	HPSWRSEETQER	R.HPSWRS*EETQER.E	IF4B_MOUSE	25.3638	25.4754	25.3073	25.1182	25.1427	25.0348	25.3822	3	25.0986	3	0.283581	0.283581	0.00871663
500611977	LARRSTSPHDVDLCLVSPCEFSHR	R.LARRST*S*PHDVDLCLVSPCEFSHR.K	MAP1S_MOUSE	24.7408	24.9501	24.9035	24.7114	24.5478	24.5402	24.8648	3	24.5998	3	0.265014	0.265014	0.0349886
369183347	NHSGSRTPPVALSSSR	R.NHS*GS*RTPPVALSSSR.M	SRRM2_MOUSE	27.9222	27.9413	28.0161	27.8826	27.8372	27.758	27.9599	3	27.8259	3	0.133931	0.133931	0.044514
391199376	HVTLPSSPR	R.HVT*LPSSPR.S	UBR4_MOUSE	27.8035	27.7742	27.8087	28.0236	27.9783	27.9068	27.7955	3	27.9696	3	-0.174101	0.174101	0.00815446
342607321	RHEEQQRELEEEEENSDEDELDSHTMVK	K.RHEEQQRELEEEEENS*DEDELDSHTMVK.T	STK3_MOUSE	27.7443	27.8284	27.7	27.9392	28.0335	27.9024	27.7576	3	27.9584	3	-0.200825	0.200825	0.020804
512075388	SGSRERREEQTDTSDGESVTHHIR	R.SGSRERREEQTDTS*DGESVTHHIR.R	GNL1_MOUSE	23.9564	24.1607	23.9989	24.2683	24.2149	24.4059	24.0387	3	24.2964	3	-0.257698	0.257698	0.0378115
447954240	YRDVSPFDHSR	R.Y*RDVSPFDHSR.I	PTN1_MOUSE	23.0757	23.0745	22.953	23.2817	23.449	23.2017	23.0344	3	23.3108	3	-0.276388	0.276388	0.0296152
512040562	CSGRLDSVDGPGRSPGRQGDDPIGGR	R.CSGRLDS*VDGPGRSPGRQGDDPIGGR.L	TENS3_MOUSE	25.0703	24.8728	24.794	25.2758	25.0803	25.2608	24.9124	3	25.2057	3	-0.293289	0.293289	0.0470734
500600429	KQHRESGEGEEEVADSAR	R.KQHRES*GEGEEEVADSAR.L	LRC47_MOUSE	26.3759	26.6664	26.5103	26.8469	26.8986	26.6927	26.5175	3	26.8127	3	-0.295207	0.295207	0.0472965
221696980	KLSGDQITLPTTVDYSSVPK	R.KLSGDQIT*LPTTVDYSSVPK.Q	RCAS1_MOUSE	23.1961	23.321	23.4593	23.6468	23.7101	23.5129	23.3255	3	23.6233	3	-0.297802	0.297802	0.0357992
512040735	QSSTFGGADGGFSAGIPSPDKVHR	R.QSSTFGGADGGFS*AGIPSPDKVHR.K	UVRAG_MOUSE	24.9679	24.8416	25.1587	25.3604	25.2239	25.3134	24.9894	3	25.2992	3	-0.309837	0.309837	0.0368018
512064977	AEATTRSRESSPSHGLLK	R.AEAT*TRS*RESSPSHGLLK.L	VCIP1_MOUSE	25.1987	25.5621	25.2594	25.6645	25.6377	25.6782	25.3401	3	25.6601	3	-0.320031	0.320031	0.0472462
512033437	GLMAGGRPEGQYSEDEDTDTEEYREAK	R.GLMAGGRPEGQY*SEDEDTDTEEYREAK.A	RIC8A_MOUSE	24.5187	24.7396	24.5667	25.0152	24.784	25.0264	24.6084	3	24.9419	3	-0.333548	0.333548	0.0323246
500189616	SQSSHSYDDSTLPLIDRNQK	R.SQSSHSYDDST*LPLIDRNQK.S	CTND1_MOUSE	25.5904	25.5111	25.4829	25.9292	25.6717	25.9865	25.5281	3	25.8625	3	-0.33437	0.33437	0.0305481
500186181	GTEDGSGSPHSPPHLCSK	R.GTEDGSGS*PHSPPHLCSK.S	WNK1_MOUSE	27.6853	27.3348	27.5531	27.8756	27.9346	27.7914	27.5244	3	27.8672	3	-0.342783	0.342783	0.035973
512076418	RQQYSDQDYHSSTEKLKERPSSR	R.RQQYS*DQDY*HSSTEKLKERPSSR.E	ZO2_MOUSE	26.7642	26.6034	26.7693	27.1768	27.1529	26.8539	26.7123	3	27.0612	3	-0.348911	0.348911	0.040945
347338865	RPDPDSDEDEDYERER	R.RPDPDSDEDEDY*ERER.R	SPF45_MOUSE	28.9209	29.2307	29.105	29.5197	29.4085	29.394	29.0856	3	29.4407	3	-0.355136	0.355136	0.0225276
222490224	QLVRGEPNVSYICSR	K.QLVRGEPNVS*YICSR.Y	GSK3B_MOUSE	27.3796	27.2723	27.2663	27.695	27.7078	27.5819	27.3061	3	27.6616	3	-0.355481	0.355481	0.00282238
366594895	SRSPARGIEYSR	R.S*RSPARGIEYSR.A	SLAI2_MOUSE	28.0525	28.0481	27.8744	28.4699	28.3292	28.2508	27.9917	3	28.35	3	-0.358277	0.358277	0.014557
512035320	AKRHEEQQRELEEEEENSDEDELDSHTMVK	K.AKRHEEQQRELEEEEENS*DEDELDSHTMVK.T	STK3_MOUSE	26.1407	26.04	25.9985	26.249	26.4833	26.5285	26.0597	3	26.4203	3	-0.360517	0.360517	0.0201034
512043417	KLNSDEEGESSGKRKAEDDDKANKK	K.KLNSDEEGESS*GKRKAEDDDKANKK.H	LEO1_MOUSE	26.3323	26.0506	26.1161	26.4645	26.5791	26.5597	26.1664	3	26.5344	3	-0.368096	0.368096	0.0162275
500192446	KGSITEYTATEEKGDGR	R.KGSIT*EYTATEEKGDGR.R	BNIP2_MOUSE	24.73	24.6763	24.7633	25.0116	25.0658	25.2216	24.7232	3	25.0997	3	-0.376452	0.376452	0.00516949
512047491	SFSPGDFRTDKNIVHQTK	R.SFSPGDFRT*DKNIVHQTK.Q	AFTIN_MOUSE	25.3363	25.5893	25.5067	25.9461	25.7614	25.8561	25.4774	3	25.8546	3	-0.377126	0.377126	0.0146485
500204008	KGTENGVNGTVTSNGADSPR	R.KGTENGVNGTVT*SNGADSPR.N	TRAM1_MOUSE	25.2991	24.9897	25.0987	25.3617	25.4857	25.7043	25.1292	3	25.5173	3	-0.388086	0.388086	0.0453087
500207242	ELRKSQECLCCER	R.ELRKS*QECLCCER.S	AL2CL_MOUSE	25.4666	25.3405	25.1247	25.8294	25.6564	25.6147	25.3106	3	25.7002	3	-0.389565	0.389565	0.0311144
512035536	GNEQEAAKNKKSPEIHR	R.GNEQEAAKNKKS*PEIHR.R	TR150_MOUSE	28.7095	28.7044	28.7466	29.1499	29.3528	28.8799	28.7202	3	29.1275	3	-0.407308	0.407308	0.0415816
512042715	YVESDDEKPTDENVNEKAATENSENDITMQSLPK	K.YVESDDEKPTDENVNEKAATENS*ENDITMQSLPK.G	ATRX_MOUSE	24.0134	24.0447	24.0144	24.4657	24.3556	24.4902	24.0241	3	24.4372	3	-0.413048	0.413048	0.000635449
500622433	GAYVPSSPTRLGK	K.GAYVPSSPT*RLGK.G	WIPI2_MOUSE	23.8465	24.3305	24.1532	24.5139	24.5393	24.5252	24.1101	3	24.5261	3	-0.416039	0.416039	0.0424236
499569031	YAHQQPPSPLPVYSSSAK	R.Y*AHQQPPSPLPVYSSSAK.N	PAXI_MOUSE	26.2443	25.9563	26.3321	26.7743	26.4769	26.5468	26.1776	3	26.5993	3	-0.421773	0.421773	0.0434581
500187602	SQEPISNDQKVSDDDKEKGEGALPTGK	K.SQEPIS*NDQKVSDDDKEKGEGALPTGK.S	LYRIC_MOUSE	31.3203	31.355	31.0495	31.5926	31.5275	31.8735	31.2416	3	31.6645	3	-0.42291	0.42291	0.0420993
512033981	TQFVSPWREDGGLEDNEKNFYESEEEEEEKEKSSR	R.TQFVSPWREDGGLEDNEKNFYES*EEEEEEKEKSSR.K	AP3B1_MOUSE	24.2266	24.4146	24.4945	24.5999	24.7944	25.0103	24.3785	3	24.8015	3	-0.423015	0.423015	0.0413516
512049862	SDPFAPKTDSEKPFRGSQSPKRYK	K.SDPFAPKTDS*EKPFRGSQS*PKRYK.L	TR150_MOUSE	24.3411	24.43	24.5392	25.1108	24.7415	24.737	24.4367	3	24.8631	3	-0.426365	0.426365	0.0353788
500187529	TARPNSEAPLSGSEDADDSNKLSK	K.TARPNSEAPLSGS*EDADDSNKLSK.K	IF2P_MOUSE	27.4505	27.9016	27.7083	28.0959	27.9883	28.2697	27.6868	3	28.118	3	-0.431158	0.431158	0.0490458
500613685	VKTVISPR	K.VKTVIS*PR.G	SRRM2_MOUSE	25.8695	25.7555	25.9999	26.5072	26.112	26.3041	25.875	3	26.3077	3	-0.432765	0.432765	0.0321245
500190829	VAASGSPGKSSTHASVSPASEPSR	R.VAASGSPGKS*STHASVSPASEPSR.M	ZCCHV_MOUSE	25.6962	26.0897	26.015	26.4097	26.2526	26.4534	25.9337	3	26.3719	3	-0.438249	0.438249	0.0316099
499568851	SSSPAELELKDDLQQAHGR	R.SS*SPAELELKDDLQQAHGR.C	RGPA2_MOUSE	25.4296	25.2711	25.1517	25.6415	25.6941	25.8344	25.2841	3	25.7233	3	-0.439227	0.439227	0.0113524
512037026	ERKQHRESGEGEEEVADSAR	R.ERKQHRES*GEGEEEVADSAR.L	LRC47_MOUSE	25.934	26.31	25.954	26.5097	26.5598	26.4486	26.066	3	26.506	3	-0.440023	0.440023	0.0252474
342641846	GSSFQSGRDDTWR	R.GSSFQS*GRDDTWR.Y	EXOC2_MOUSE	22.2782	22.2011	22.3731	22.7588	22.6063	22.8146	22.2841	3	22.7266	3	-0.442423	0.442423	0.0051492
512036404	SASWGSTDHRKEITK	R.S*ASWGSTDHRKEITK.L	F117A_MOUSE	23.0979	23.2211	22.9979	23.4795	23.4907	23.7033	23.1056	3	23.5578	3	-0.452216	0.452216	0.00967061
512075452	RSQSRSPDQRSEPSDHSTQSPQQPSNGSLR	R.RSQSRS*PDQRSEPSDHS*TQSPQQPSNGSLR.S	ZO1_MOUSE	26.8498	26.9236	26.8434	27.3753	27.5293	27.0791	26.8723	3	27.3279	3	-0.455625	0.455625	0.0276582
221696285	DVYLSPRDDGYSTKDSYSSR	R.DVY*LSPRDDGYSTKDSYSSR.D	RMXL1_MOUSE	27.5683	27.3511	27.3211	27.9316	27.67	28.0114	27.4135	3	27.871	3	-0.457521	0.457521	0.0239984
450684910	ALRPGDLPPSPDDVKRR	R.ALRPGDLPPS*PDDVKRR.V	TRIM3_MOUSE	26.1135	25.8091	25.7074	26.5358	26.2119	26.2581	25.8767	3	26.3353	3	-0.458616	0.458616	0.0443833
347473833	TDSREDEISPPPPNPVVK	R.T*DSREDEISPPPPNPVVK.G	KAP0_MOUSE	27.4428	27.2067	27.5647	27.7376	28.0525	27.8028	27.4047	3	27.8643	3	-0.459569	0.459569	0.0320018
512042465	RSSDPSLNEKWQEHGR	R.RSSDPS*LNEKWQEHGR.S	MTMR3_MOUSE	26.6492	26.9477	26.7055	27.0857	27.4902	27.1074	26.7675	3	27.2278	3	-0.460315	0.460315	0.0452484
512038271	RESPPSAERQWVESSPK	R.RESPPS*AERQWVESSPK.S	TENS3_MOUSE	25.2494	25.2838	25.1442	25.5531	25.6331	25.8968	25.2258	3	25.6943	3	-0.468548	0.468548	0.0138769
512035455	TRFSPDPKQPCVK	K.T*RFSPDPKQPCVK.A	TTC28_MOUSE	25.1698	25.2759	25.4825	25.6368	25.9439	25.7573	25.3094	3	25.7794	3	-0.469932	0.469932	0.0214298
512033565	GIAPASPMLGNAGNPNKADIPERK	K.GIAPAS*PMLGNAGNPNKADIPERK.K	MARK3_MOUSE	23.0484	23.0047	23.3936	23.6862	23.5071	23.6661	23.1489	3	23.6198	3	-0.470905	0.470905	0.0254281
504229689	KNSTDLDSAPEDPTSPKRK	R.KNST*DLDSAPEDPT*SPKRK.M	CIC_MOUSE	24.6709	24.3107	24.591	25.1619	24.9176	24.907	24.5242	3	24.9955	3	-0.471268	0.471268	0.026496
512036155	SSSFSEEKGESDDEKPRKGER	K.SSSFS*EEKGESDDEKPRKGER.R	ACINU_MOUSE	26.6567	26.4263	26.8534	27.2878	26.9906	27.0865	26.6455	3	27.1216	3	-0.476185	0.476185	0.0346279
512055593	KDSEGYSESPDLEFEYADTDKWAAELAELYSYTEGPEFLMNR	R.KDSEGYSESPDLEFEYADTDKWAAELAELY*SYTEGPEFLMNR.K	STRP1_MOUSE	22.0025	22.3442	22.1621	22.7341	22.6579	22.5484	22.1696	3	22.6468	3	-0.477217	0.477217	0.0132239
500188654	KTSFDENDSEELEDKDSK	K.KTS*FDENDSEELEDKDSK.S	IF2P_MOUSE	26.8094	26.7678	26.9655	27.4065	27.0835	27.5026	26.8476	3	27.3308	3	-0.483278	0.483278	0.0261863
512043038	ARPESERERDGEQSPNVSLMQR	R.ARPES*ERERDGEQSPNVSLMQR.M	DCAF6_MOUSE	23.8566	24.0483	23.9965	24.3106	24.5302	24.5419	23.9671	3	24.4609	3	-0.493784	0.493784	0.00641472
512045114	ALKDEKIEVDESNVGSSKEEPGESSPGDETVAPK	K.ALKDEKIEVDESNVGSSKEEPGESS*PGDETVAPK.S	ZHX1_MOUSE	23.0203	22.8625	23.1257	23.52	23.5053	23.4659	23.0028	3	23.4971	3	-0.494221	0.494221	0.0032045
500220256	ASSRVSGGFPEDSSKEK	R.AS*SRVSGGFPEDSSKEK.N	STX7_MOUSE	26.6294	26.9804	26.6509	27.2728	27.1858	27.3171	26.7536	3	27.2586	3	-0.505033	0.505033	0.0135817
512034401	LANHDEGSDDEEEETPKKQNTPAASTTQLK	R.LANHDEGSDDEEEET*PKKQNTPAASTTQLK.S	C2D1A_MOUSE	25.4456	25.2225	25.0717	25.5083	25.7949	25.9684	25.2466	3	25.7572	3	-0.510557	0.510557	0.0416382
367664571	GWGSPGRPK	R.GWGS*PGRPK.K	ZSWM8_MOUSE	25.7698	25.1413	25.4448	25.9496	25.9629	26.0003	25.452	3	25.9709	3	-0.518933	0.518933	0.0463985
500613808	TGIRTDSREDEISPPPPNPVVK	K.TGIRTDS*REDEISPPPPNPVVK.G	KAP0_MOUSE	29.1088	29.1512	29.3389	29.6468	29.745	29.7683	29.1996	3	29.72	3	-0.52041	0.52041	0.00287069
354463533	QASTDAGTAGALTPQHVR	R.QASTDAGT*AGALTPQHVR.A	YAP1_MOUSE	26.3928	26.3604	26.5542	26.9908	26.6789	27.2131	26.4358	3	26.9609	3	-0.525129	0.525129	0.0341411
424533918	STPSHGSVSSLNSTGSLSPK	R.STPSHGSVSS*LNSTGSLSPK.H	EP15R_MOUSE	23.63	23.0982	23.0596	23.8658	23.7735	23.7389	23.2626	3	23.7927	3	-0.53012	0.53012	0.0477714
451139593	ALSRSNEQMVSEKPSESK	K.ALSRS*NEQMVSEKPSESK.T	ICAL_MOUSE	25.6148	25.2824	25.6434	26.1487	26.1067	25.8764	25.5135	3	26.0439	3	-0.530385	0.530385	0.0209048
512062839	ITVEKDPDSALGISDGETSPSSKGKTQEGR	R.ITVEKDPDSALGIS*DGETSPSSKGKTQEGR.S	COBL1_MOUSE	23.4332	23.7343	23.3493	24.0471	24.0913	23.973	23.5056	3	24.0371	3	-0.531539	0.531539	0.0120517
500614539	LKQPSTPTRTAV	R.LKQPS*TPTRTAV.-	MP2K2_MOUSE	25.9467	25.7984	26.0541	26.3085	26.5158	26.5769	25.9331	3	26.4671	3	-0.533992	0.533992	0.008301
419800004	QICLVMLETLSQSPQGR	K.QICLVMLET*LSQSPQGR.V	PCBP1_MOUSE	24.5083	24.4003	24.1778	24.9961	24.8922	24.8018	24.3622	3	24.8967	3	-0.534527	0.534527	0.00891227
512047646	DFVYPSSAREPSASERGSSPSRKEEK	R.DFVYPSS*AREPSASERGSSPSRKEEK.K	VINEX_MOUSE	27.3363	26.9249	27.484	27.7888	27.7211	27.8448	27.2484	3	27.7849	3	-0.536458	0.536458	0.034976
512035588	RKDREDSPERCSDSDEEKKAR	R.RKDREDSPERCS*DSDEEKKAR.R	EPN4_MOUSE	27.4379	26.9984	27.0429	27.6675	27.577	27.8469	27.1597	3	27.6971	3	-0.537396	0.537396	0.028672
508014214	TDSEKPFRGSQSPKRYK	K.TDSEKPFRGSQS*PKRYK.L	TR150_MOUSE	27.518	27.3626	27.6782	28.3296	28.0161	27.9055	27.5196	3	28.0837	3	-0.564167	0.564167	0.0225631
512035004	VQNHLPASGPPQPPAASPTREGCPSPPGQTSK	R.VQNHLPASGPPQPPAAS*PT*REGCPSPPGQTSK.G	TGFI1_MOUSE	25.6757	25.2353	25.1235	25.8346	26.0334	25.8596	25.3448	3	25.9092	3	-0.564386	0.564386	0.0348677
366657353	CDSADLRHDIDRR	R.CDS*ADLRHDIDRR.R	BCLF1_MOUSE	22.5836	22.8338	22.4855	23.4038	23.1977	23.061	22.6343	3	23.2208	3	-0.58654	0.58654	0.0151069
512039264	TLSDESIYSSQREHFFTSR	R.TLSDES*IYSSQREHFFTSR.A	SI1L1_MOUSE	23.3673	22.8798	23.0587	23.7602	23.5517	23.8024	23.102	3	23.7048	3	-0.602792	0.602792	0.0205002
475816746	SLSPFRR	R.SLS*PFRR.H	AKP13_MOUSE	25.5871	25.4214	25.4891	26.319	25.9905	25.9972	25.4992	3	26.1022	3	-0.603024	0.603024	0.00705449
353909959	TNPPTQKPPSPPVSGR	R.TNPPTQKPPSPPVS*GR.G	ABI1_MOUSE	25.9356	25.9428	25.9825	26.5773	26.6812	26.4138	25.9536	3	26.5574	3	-0.60379	0.60379	0.00158759
512048278	DREKEPEAASSRGSPVRVKR	R.DREKEPEAASSRGS*PVRVKR.E	SNUT2_MOUSE	26.7906	26.8183	26.7852	27.4549	27.2498	27.5136	26.798	3	27.4061	3	-0.608089	0.608089	0.00165403
500620785	GASPSRHSISEWR	R.GASPS*RHSISEWR.M	PITM2_MOUSE	25.0282	24.7645	24.8585	25.6104	25.5484	25.3362	24.8837	3	25.4983	3	-0.614611	0.614611	0.00560594
450441640	RISPASSLQR	R.RIS*PASSLQR.A	SPD2A_MOUSE	25.0574	25.1153	24.7873	25.396	25.5763	25.86	24.9866	3	25.6107	3	-0.624097	0.624097	0.0208363
500203437	SLDSDESEDEDDDYQQKR	K.S*LDSDESEDEDDDYQQKR.K	HAP28_MOUSE	21.7401	22.2013	22.1951	22.383	22.7252	22.9058	22.0455	3	22.6713	3	-0.625869	0.625869	0.0444637
417533022	REEQTDTSDGESVTHHIRR	R.REEQTDT*SDGESVTHHIRR.L	GNL1_MOUSE	25.4979	25.7656	25.5973	26.3764	26.1026	26.2785	25.6202	3	26.2525	3	-0.632268	0.632268	0.00483393
512047478	QKETSPRMQMGK	R.QKET*SPRMQMGK.R	SRRM1_MOUSE	23.377	23.8418	23.8702	24.4629	24.0836	24.4458	23.6964	3	24.3308	3	-0.634411	0.634411	0.0348867
354280877	GSPTRPNPPVR	R.GS*PTRPNPPVR.N	DPYL3_MOUSE	25.1596	25.4078	25.3232	25.8857	25.6254	26.3104	25.2969	3	25.9405	3	-0.643672	0.643672	0.0388224
512037135	NKLEGDSDVDSELEDRVDGVKSWLSK	K.NKLEGDSDVDS*ELEDRVDGVKSWLSK.N	MY18A_MOUSE	24.5026	24.2142	24.0371	24.6839	25.0281	24.9739	24.2513	3	24.8953	3	-0.643989	0.643989	0.0203101
512041196	SRVSVSPGRTSGKVTK	K.SRVS*VSPGRTS*GKVTK.H	SRRM1_MOUSE	28.5254	28.742	28.3811	29.4127	29.0324	29.1405	28.5495	3	29.1952	3	-0.645714	0.645714	0.0138549
366458791	TLGRRDSSDDWEIPDGQITVGQR	K.TLGRRDS*SDDWEIPDGQITVGQR.I	BRAF_MOUSE	24.4438	24.2211	24.4014	24.7813	25.1466	25.1017	24.3554	3	25.0098	3	-0.654412	0.654412	0.00808594
500207377	NLAKPGVTSTSDSEDEDDQEGEKK	K.NLAKPGVTSTS*DSEDEDDQEGEKK.R	PSIP1_MOUSE	21.5077	21.1458	21.383	22.1808	22.0317	21.7876	21.3455	3	22	3	-0.654523	0.654523	0.0137977
512038125	RAASRDQLRDASPPPAFKPEPPK	R.RAASRDQLRDAS*PPPAFKPEPPK.A	ZO2_MOUSE	23.4235	23.7726	23.588	24.3394	24.3094	24.115	23.5947	3	24.2546	3	-0.659915	0.659915	0.0058163
512034577	KSVPEKKEEDSSEDEKQGKKVVDNGGHER	R.KS*VPEKKEEDSS*EDEKQGKKVVDNGGHER.A	ATRX_MOUSE	25.5144	25.9579	25.8914	26.7852	26.1535	26.4131	25.7879	3	26.4506	3	-0.662676	0.662676	0.0446779
500193237	SRNSPLLDR	R.S*RNSPLLDR.A	MARK2_MOUSE	26.6299	26.3674	26.1606	26.9312	26.9745	27.2655	26.386	3	27.0571	3	-0.671114	0.671114	0.0173836
354258061	EALVEPASESPRPALAR	R.EALVEPAS*ESPRPALAR.S	NHRF1_MOUSE	24.6354	24.4284	24.3962	25.3344	25.2546	24.8941	24.4867	3	25.161	3	-0.674343	0.674343	0.0120955
450708297	KVSADGAAKAEPK	R.KVS*ADGAAKAEPK.R	HMGN1_MOUSE	27.8799	28.4956	28.4687	28.9838	29.0426	28.8529	28.2814	3	28.9598	3	-0.678347	0.678347	0.0313201
367664890	ISASSATRELDELMASLSDFK	R.ISASS*ATRELDELMASLSDFK.M	PAXI_MOUSE	21.742	21.6627	21.8359	22.2529	22.8222	22.2009	21.7469	3	22.4253	3	-0.678477	0.678477	0.029745
512037538	SLSPKLRDK	R.S*LS*PKLRDK.S	PRP4B_MOUSE	22.6221	22.81	22.6647	23.8277	23.0444	23.2627	22.6989	3	23.3783	3	-0.679316	0.679316	0.0474449
366441699	QQSSSSKGDSPELKPR	R.QQSSSSKGDS*PELKPR.A	DAB2P_MOUSE	25.408	25.1069	25.2935	25.9839	25.9812	25.8897	25.2695	3	25.9516	3	-0.682158	0.682158	0.00184443
512034602	VEEEQEADEEDVSEEEAEDREGASKATSQSSIR	K.VEEEQEADEEDVSEEEAEDREGAS*KATSQSSIR.Q	TMX1_MOUSE	25.522	25.4571	25.5459	25.9174	26.1396	26.5201	25.5083	3	26.1924	3	-0.684033	0.684033	0.0183987
367667504	SRDSGDENEPIQER	R.S*RDSGDENEPIQER.F	PALLD_MOUSE	25.2646	25.3224	25.7243	26.2209	26.098	26.0639	25.4371	3	26.1276	3	-0.690453	0.690453	0.0105333
512047816	TREQESSGEEDNDLSPEEREKKRQFEMKR	R.T*REQESS*GEEDNDLSPEEREKKRQFEMKR.K	IPP2_MOUSE	24.5037	25.0062	24.6934	25.5236	25.3774	25.3918	24.7344	3	25.4309	3	-0.69652	0.69652	0.0105678
512045882	RTNSSEQERTGLPR	R.RTNSS*EQERTGLPR.E	WDR37_MOUSE	26.6022	26.4953	26.1529	26.9486	27.1103	27.2864	26.4168	3	27.1151	3	-0.698334	0.698334	0.0138922
512058979	RASETERLLTPNPGYGTQVGTSPAPTTPTEEEDLRRR	R.RASETERLLT*PNPGYGTQVGTSPAPTTPTEEEDLRRR.L	MCLN1_MOUSE	24.9427	24.5952	25.0331	25.3845	25.6674	25.6146	24.857	3	25.5555	3	-0.698544	0.698544	0.0118151
512067271	MTMEEEDKDSEEEKDDSYMK	K.MTMEEEDKDSEEEKDDS*YMK.S	UBP16_MOUSE	25.0366	24.6163	24.8085	25.8299	25.2393	25.5111	24.8205	3	25.5268	3	-0.706322	0.706322	0.0279962
512043132	RKDREDSPERCSDSDEEKKAR	R.RKDREDSPERCS*DS*DEEKKAR.R	EPN4_MOUSE	28.8371	28.7647	28.3982	29.2236	29.7359	29.165	28.6667	3	29.3748	3	-0.708187	0.708187	0.0353321
342638554	SRTSVQTEDDQLIAGQSAR	R.SRTS*VQTEDDQLIAGQSAR.A	CTNA2_MOUSE	26.3601	26.5093	25.9175	27.0845	26.6542	27.1748	26.2623	3	26.9712	3	-0.708879	0.708879	0.0415798
221695880	NSSPPPSPNKNNNAVDSGIHLTIEMNK	R.NS*SPPPS*PNKNNNAVDSGIHLTIEMNK.S	AT2B1_MOUSE	22.4325	22.4235	21.7158	22.8794	22.8306	23.0035	22.1906	3	22.9045	3	-0.713887	0.713887	0.0424398
500615860	DVYLSPRDDGYSTKDSYSSRDYPSSR	R.DVY*LSPRDDGYSTKDSYSSRDYPSSR.D	RMXL1_MOUSE	24.7104	25.0332	25.0938	25.9929	25.3935	25.6208	24.9458	3	25.6691	3	-0.723282	0.723282	0.0267458
512049342	ERTGSPGAKIPFSVPEVPLVFQGQTK	R.ERTGSPGAKIPFS*VPEVPLVFQGQTK.Q	IN35_MOUSE	21.4704	21.4985	21.1406	21.907	22.0625	22.3346	21.3698	3	22.1013	3	-0.731552	0.731552	0.0125522
508014787	VKSPSPKSERSER	R.VKS*PSPKS*ERSER.S	SR140_MOUSE	26.352	26.4414	26.4116	27.1906	27.4745	26.7818	26.4016	3	27.149	3	-0.747317	0.747317	0.0210958
512034628	GKKTSFDENDSEELEDKDSK	K.GKKTSFDENDS*EELEDKDSK.S	IF2P_MOUSE	26.6785	26.7098	26.2551	27.4141	27.0529	27.4194	26.5478	3	27.2955	3	-0.747664	0.747664	0.0171183
512042803	TPAERAPRDSPDGRAPRSPSPAPENTPSDPADQGAR	R.T*PAERAPRDSPDGRAPRS*PS*PAPENTPSDPADQGAR.T	FOG1_MOUSE	22.7404	23.0066	22.9128	23.7804	23.7567	23.3891	22.8866	3	23.6421	3	-0.755467	0.755467	0.00708201
450696981	AVGGAPSPPPPVRR	R.AVGGAPS*PPPPVRR.A	TB10B_MOUSE	24.6045	24.6601	24.4128	25.1981	25.5084	25.251	24.5591	3	25.3192	3	-0.760035	0.760035	0.00334325
512033861	NRSAEEGEVTESKSSQKESSVQR	R.NRSAEEGEVT*ESKSSQKESSVQR.S	TB182_MOUSE	25.3515	26.0542	25.4211	26.4411	26.1543	26.5276	25.609	3	26.3743	3	-0.765361	0.765361	0.0377824
221703393	GEPNVSYICSR	R.GEPNVS*YICSR.Y	GSK3B_MOUSE	24.0983	23.3838	23.2947	24.5101	24.3503	24.2134	23.5923	3	24.3579	3	-0.765665	0.765665	0.0462563
366656659	ALVHQLSNESR	R.ALVHQLS*NESR.L	OSBL3_MOUSE	23.4682	23.3779	23.9836	24.6087	23.9798	24.5478	23.6099	3	24.3788	3	-0.768882	0.768882	0.0490839
500613876	VAEFNNVTPLSEEEVTSVKDMSPSAETEAPLAK	K.VAEFNNVTPLS*EEEVTSVKDMSPSAETEAPLAK.N	MAP4_MOUSE	25.3053	24.943	24.8343	25.7672	25.6717	25.9688	25.0275	3	25.8026	3	-0.77507	0.77507	0.00975774
500199580	SKSISSSNPDLAVVPGSVDDEVSR	R.SKSIS*SSNPDLAVVPGSVDDEVSR.I	DOCK6_MOUSE	23.3522	22.6304	23.0212	23.4875	23.9322	23.9167	23.0013	3	23.7788	3	-0.777551	0.777551	0.0378202
369185079	ASVSDLSPRER	R.ASVSDLS*PRER.S	TR150_MOUSE	24.9475	24.8023	25.0709	25.9037	25.7275	25.5388	24.9403	3	25.7233	3	-0.783039	0.783039	0.00392077
512034024	KKQKEDVEGVGTSDGEGAAGLSSDPKSR	R.KKQKEDVEGVGTS*DGEGAAGLSSDPKSR.E	CDC26_MOUSE	22.965	23.0105	23.1253	24.1706	23.7398	23.5491	23.0336	3	23.8198	3	-0.786184	0.786184	0.0143752
500613825	FSHSYLSDSDTEAKLTETSA	R.FSHSYLS*DSDTEAKLTETSA.-	MY18A_MOUSE	24.1013	23.4426	23.3993	24.5288	24.527	24.2593	23.6477	3	24.4384	3	-0.790609	0.790609	0.0317112
500613087	TTHGSALRTSGSSSSDVTK	R.TTHGSALRT*SGSSSSDVTK.A	CYTSB_MOUSE	23.3643	22.966	23.0088	23.6572	24.0059	24.0695	23.113	3	23.9109	3	-0.797847	0.797847	0.0113768
512039497	LYQDTRGSYGSDPEEEEYRQQLAAHSK	R.LYQDTRGSYGS*DPEEEEYRQQLAAHSK.R	ZO2_MOUSE	24.0652	24.21	23.8507	24.7396	24.7568	25.0402	24.042	3	24.8455	3	-0.803547	0.803547	0.00490412
512035694	ASRVPSSDEEVVEEPQSRR	R.ASRVPSS*DEEVVEEPQSRR.T	TB182_MOUSE	24.6045	24.2119	24.3541	25.3182	25.3602	24.9043	24.3902	3	25.1942	3	-0.804059	0.804059	0.0122562
500615447	VKPPRSPSPLPK	K.VKPPRSPS*PLPK.S	RTP4_MOUSE	25.0906	24.9523	25.017	26.1083	25.623	25.7597	25.02	3	25.8303	3	-0.810357	0.810357	0.00566692
500614773	VNVPEESRNGETSPRTK	K.VNVPEESRNGET*SPRTK.I	ADDG_MOUSE	27.6103	27.5552	27.3991	28.2622	28.2869	28.452	27.5216	3	28.3337	3	-0.812138	0.812138	0.000729736
512035798	LRSPSNDSAHRSGDDQGSR	R.LRSPS*NDSAHRSGDDQGSR.K	ZC3HD_MOUSE	25.9707	26.1626	26.3048	26.7138	27.457	26.7116	26.146	3	26.9608	3	-0.81478	0.81478	0.0376759
512037370	ALQKSPGPQRER	K.ALQKS*PGPQRER.K	BRAF_MOUSE	26.7374	26.566	26.2295	27.2745	27.3031	27.4018	26.511	3	27.3265	3	-0.815494	0.815494	0.00611921
512037541	RDRNSWGGFSEK	R.RDRNS*WGGFSEK.S	ATLA1_MOUSE	22.5376	23.0835	22.7245	23.3336	23.9781	23.4846	22.7819	3	23.5988	3	-0.816905	0.816905	0.0316381
366591413	KISTEDINKR	R.KIST*EDINKR.L	CDK16_MOUSE	24.6453	24.6421	24.4412	25.1216	25.283	25.7895	24.5762	3	25.398	3	-0.821834	0.821834	0.0179567
221717394	SFSKEVEER	R.SFS*KEVEER.S	IF4G1_MOUSE	25.3435	25.4614	25.7433	26.3164	26.1788	26.5376	25.5161	3	26.3443	3	-0.828156	0.828156	0.00634366
448195389	TFSATVR	R.T*FSATVR.A	CHSP1_MOUSE	22.3006	21.9305	21.8404	22.804	22.4633	23.313	22.0239	3	22.8601	3	-0.836248	0.836248	0.042296
512057517	TISSSSERGSSPTHSATPVHTSV	R.TISSS*SERGSSPTHSATPVHTSV.-	MTMR1_MOUSE	23.9358	24.2295	23.7533	24.7242	24.7709	24.9458	23.9729	3	24.8137	3	-0.840767	0.840767	0.00550222
512055833	RRKASPEPEGETAGKMTTEEQQQR	R.RRKASPEPEGET*AGKMTTEEQQQR.H	I2BP1_MOUSE	23.2359	23.708	23.8849	24.4964	24.3016	24.5545	23.6096	3	24.4508	3	-0.841227	0.841227	0.0156066
512034207	SIGSPESTPKNQASHPPATK	K.SIGSPEST*PKNQASHPPATK.L	NAV1_MOUSE	23.3871	23.9095	23.4972	24.8926	24.182	24.2514	23.598	3	24.442	3	-0.844027	0.844027	0.0379276
500223523	ATWGDGGDNSPSNVVSKQPSR	K.ATWGDGGDNSPS*NVVSKQPSR.I	SNP23_MOUSE	26.4293	26.1566	25.9347	27.0302	27.0524	26.99	26.1735	3	27.0242	3	-0.850643	0.850643	0.00412927
500619592	KSQAWAEGGSPR	R.KS*QAWAEGGSPR.S	JMY_MOUSE	24.4625	24.5878	24.4074	25.6081	25.4372	24.9929	24.4859	3	25.3461	3	-0.860176	0.860176	0.0107821
512046105	RGGSGYHSRSPTRQESSR	R.RGGSGY*HS*RSPTRQESSR.T	SRRM2_MOUSE	27.4101	27.7893	27.8363	28.2104	28.8458	28.5714	27.6785	3	28.5425	3	-0.864	0.864	0.0193169
512035675	KRSYSPDGKESPSDKKSK	R.KRS*Y*SPDGKES*PSDKKSK.T	MATR3_MOUSE	26.3032	25.8732	26.257	26.6795	27.0418	27.3119	26.1445	3	27.0111	3	-0.866616	0.866616	0.0191813
512033854	IVRKGTGDCSDEEVDGKADGADAK	R.IVRKGT*GDCS*DEEVDGKADGADAK.A	MYH9_MOUSE	26.4046	26.2709	26.3008	26.9734	27.1409	27.4633	26.3254	3	27.1925	3	-0.86711	0.86711	0.00438008
500205376	NRSPTLSCR	R.NRSPT*LSCR.L	RHG21_MOUSE	24.105	23.4997	23.9221	24.5132	24.6509	24.9876	23.8423	3	24.7172	3	-0.874981	0.874981	0.0184976
512055557	TGSNISGASSDVSLDEQYKHQLEETKKEKR	R.TGSNIS*GASSDVSLDEQYKHQLEETKKEKR.T	OSBP1_MOUSE	24.1585	24.6208	25.1354	25.4945	25.4515	25.5943	24.6382	3	25.5134	3	-0.875192	0.875192	0.0373743
342636764	TVTPASSAKTSPAKQQAPPVR	K.TVTPASSAKT*S*PAKQQAPPVR.N	DPYL2_MOUSE	25.6918	25.3022	25.077	26.1283	25.9185	26.6647	25.357	3	26.2372	3	-0.880177	0.880177	0.0368959
512033659	KSLEDESQETFGSLEKENLESLR	R.KSLEDESQET*FGSLEKENLESLR.S	NEST_MOUSE	21.841	22.5371	21.8776	23.0718	22.8161	23.0346	22.0852	3	22.9742	3	-0.88894	0.88894	0.0207159
512037232	SVTSMERKER	R.SVT*SMERKER.L	FER_MOUSE	23.8421	24.0503	23.7397	24.5991	24.9633	24.7549	23.8774	3	24.7724	3	-0.895077	0.895077	0.00303912
508027009	SYSPDGKESPSDKKSK	R.SY*SPDGKESPSDKKSK.T	MATR3_MOUSE	28.8643	29.0848	28.7166	29.2797	30.1005	29.9734	28.8886	3	29.7845	3	-0.895955	0.895955	0.0316974
512035857	KADGPRPSLDYVELSPLAPSSPQRMR	R.KADGPRPSLDYVELSPLAPSS*PQRMR.T	TARA_MOUSE	24.1887	24.693	24.2008	25.5156	24.7132	25.5523	24.3608	3	25.2604	3	-0.899558	0.899558	0.0483639
512036529	RRWSAPETR	K.RRWS*APETR.K	ATX1_MOUSE	23.7401	24.5079	23.9537	24.9341	24.7633	25.2109	24.0673	3	24.9694	3	-0.902158	0.902158	0.026642
500204356	ERSDSGGSSSEPFER	R.ERS*DSGGSSSEPFER.H	PRC2A_MOUSE	23.0782	22.955	22.672	23.8765	23.97	23.5879	22.9017	3	23.8115	3	-0.909733	0.909733	0.00544194
500204554	RWSAPETR	R.RWS*APETR.K	ATX1_MOUSE	24.2514	23.9958	23.2841	24.8546	24.7192	24.6902	23.8437	3	24.7547	3	-0.910949	0.910949	0.0362028
512043062	AASPTRSSSSASQSNHSCTSMPSSPATPASGTK	R.AASPTRSSSSAS*QSNHSCTSMPSSPATPASGTK.V	MACF1_MOUSE	24.3284	24.4796	24.1188	24.6732	25.389	25.6129	24.3089	3	25.225	3	-0.916112	0.916112	0.0386817
499569278	GRRQSGTDLQEDVIVR	R.GRRQS*GTDLQEDVIVR.Q	MYO9A_MOUSE	22.7005	22.857	22.3859	23.5999	23.5615	23.5332	22.6478	3	23.5649	3	-0.917099	0.917099	0.0027969
512064798	STSPHDVDLCLVSPCEFSHRKPPPPASPGSSDSSAR	R.STSPHDVDLCLVS*PCEFSHRKPPPPASPGSSDSSAR.S	MAP1S_MOUSE	23.3753	23.9021	23.347	24.3633	24.4218	24.5939	23.5415	3	24.4597	3	-0.918221	0.918221	0.00897442
500613183	AQPSTSPKKAPFVPTDECGR	K.AQPS*TSPKKAPFVPTDECGR.A	ZN622_MOUSE	23.4466	22.6314	22.8406	23.883	23.6927	24.1389	22.9729	3	23.9049	3	-0.931995	0.931995	0.0280333
512034636	RQQYSDQDYHSSTEKLKERPSSR	R.RQQYSDQDY*HSSTEKLKERPSSR.E	ZO2_MOUSE	23.8581	23.6712	22.8484	24.5079	24.575	24.1292	23.4592	3	24.404	3	-0.944746	0.944746	0.049792
354282522	KLSPTEPR	R.KLS*PTEPR.N	SCAM3_MOUSE	26.8135	26.5695	26.5311	27.6693	27.1623	27.9276	26.638	3	27.5864	3	-0.948377	0.948377	0.0171575
512048286	SARSSPPPLSGASEVDAGELGSERTPPSPGRR	R.SARSS*PPPLSGASEVDAGELGSERTPPS*PGRR.G	D19L1_MOUSE	23.0118	22.8218	23.5327	23.919	23.9138	24.4473	23.1221	3	24.0933	3	-0.971238	0.971238	0.0246182
512076343	TSFDENDSEELEDKDSKSK	K.TSFDENDSEELEDKDS*KSK.K	IF2P_MOUSE	24.8969	24.4413	25.3168	25.6551	25.8085	26.1078	24.885	3	25.8571	3	-0.972142	0.972142	0.0271895
512033887	KASPEPEGETAGKMTTEEQQQR	R.KASPEPEGET*AGKMTTEEQQQR.H	I2BP1_MOUSE	22.6382	23.4557	23.6023	24.5068	23.9969	24.1107	23.232	3	24.2048	3	-0.972748	0.972748	0.0448735
512035144	KGTGDCSDEEVDGKADGADAKAAE	R.KGT*GDCSDEEVDGKADGADAKAAE.-	MYH9_MOUSE	33.6298	33.2752	33.2407	34.166	34.2262	34.7117	33.3819	3	34.368	3	-0.986066	0.986066	0.00978805
512034146	SEGSPNQGKKAEGAPNQGK	K.S*EGSPNQGKKAEGAPNQGK.K	RRBP1_MOUSE	26.4946	26.0038	26.4916	27.0449	27.4361	27.4759	26.33	3	27.319	3	-0.988969	0.988969	0.00976858
366423977	SPTPKSPPSR	K.SPTPKS*PPSR.K	PARVA_MOUSE	27.5089	27.3365	27.412	28.4163	28.391	28.471	27.4192	3	28.4261	3	-1.00697	1.00697	5.31517e-05
512036475	SKRGHREEEQEDLTKDMDEPSPVPNVEEVTLPK	K.SKRGHREEEQEDLT*KDMDEPSPVPNVEEVTLPK.T	SMRC2_MOUSE	24.2379	23.5977	23.829	24.991	24.7296	24.9711	23.8882	3	24.8972	3	-1.00904	1.00904	0.00794258
512039937	KTDTVANQGTKQEGVSNQVKKSEGSPNQGKKAEGAPNQGK	R.KTDTVANQGT*KQEGVSNQVKKSEGSPNQGKKAEGAPNQGK.K	RRBP1_MOUSE	24.7553	25.2165	25.2026	26.3787	25.5846	26.2794	25.0581	3	26.0809	3	-1.02277	1.02277	0.0248776
512037488	AASIDLLEDVFSSLDVEAPLQPLGQAKSLEDLRAPK	R.AASIDLLEDVFSS*LDVEAPLQPLGQAKSLEDLRAPK.D	DEN1A_MOUSE	22.8634	23.2313	22.8426	23.8255	24.1757	24.0795	22.9791	3	24.0269	3	-1.04783	1.04783	0.00306946
512044323	SQEKSRSQEKSLLK	R.SQEKSRS*QEKSLLK.S	SRSF4_MOUSE	23.5887	24.2544	24.35	25.2886	25.2101	24.8647	24.0644	3	25.1211	3	-1.05677	1.05677	0.0178771
500186298	RRGSGSAEGEVEASQLR	R.RRGSGS*AEGEVEASQLR.R	TMM40_MOUSE	24.383	24.0392	23.9815	24.832	25.5116	25.2346	24.1346	3	25.1928	3	-1.0582	1.0582	0.0105994
500614015	SGVAVPTSPKGR	R.SGVAVPT*SPKGR.L	PDCD4_MOUSE	23.7235	23.7607	23.8137	25.3125	24.9457	24.2167	23.766	3	24.8249	3	-1.05899	1.05899	0.0305698
512034218	KTSFDENDSEELEDKDSKSKK	K.KT*SFDENDSEELEDKDSKSKK.T	IF2P_MOUSE	24.8658	25.3613	25.4772	26.4876	26.0199	26.3771	25.2348	3	26.2948	3	-1.06009	1.06009	0.0106781
512033686	KSSPKSAAPVMDLLGLDAPVACSIANSK	R.KSSPKS*AAPVMDLLGLDAPVACSIANSK.T	SMAP2_MOUSE	24.0983	23.8617	23.3016	24.9725	24.8002	24.7248	23.7539	3	24.8325	3	-1.07866	1.07866	0.012053
512034209	SSDPSLNEKWQEHGR	R.SS*DPSLNEKWQEHGR.S	MTMR3_MOUSE	22.3987	22.7562	23.1245	23.7775	24.022	23.7183	22.7598	3	23.8393	3	-1.07948	1.07948	0.00924405
512037160	KSSSFSEEKGESDDEKPRKGER	R.KSSSFS*EEKGESDDEKPRKGER.R	ACINU_MOUSE	24.2176	24.3476	23.8879	25.276	25.3798	25.064	24.151	3	25.2399	3	-1.08888	1.08888	0.00275602
475901718	ERSLSRERNHKPSR	R.ERS*LS*RERNHKPSR.S	SRSF3_MOUSE	27.8363	27.9088	27.7258	28.7232	29.1222	28.9183	27.8236	3	28.9212	3	-1.09762	1.09762	0.000981919
500610943	AAKPCPTEASPPAASPSGDSSPPATAPYDPR	R.AAKPCPTEASPPAASPSGDS*SPPATAPYDPR.V	ZC3H4_MOUSE	21.9071	22.5034	22.3251	23.9127	22.9875	23.1476	22.2452	3	23.3493	3	-1.10409	1.10409	0.0302518
512042522	KSEGSPNQGKKAEGAPNQGKKKDGSPSQAK	K.KS*EGSPNQGKKAEGAPNQGKKKDGSPSQAK.K	RRBP1_MOUSE	24.3195	23.8425	23.6584	25.1117	24.8631	25.1583	23.9401	3	25.0444	3	-1.10425	1.10425	0.00706772
512042604	TSEDTSSGSPPKKSPGGPKRDAR	R.TSEDTSS*GSPPKKSPGGPKRDAR.Q	API5_MOUSE	26.2654	27.1006	26.6871	27.6669	28.2121	27.518	26.6844	3	27.799	3	-1.1146	1.1146	0.0253746
500656913	EASPSRLSVAR	R.EASPS*RLSVAR.S	CLAP2_MOUSE	23.713	23.6912	24.1199	24.7307	24.9331	25.2101	23.8413	3	24.958	3	-1.11661	1.11661	0.00476223
512049621	GMYDGPVFDLTTTPKGGTPAGSTRGSPTRPNPPVR	R.GMYDGPVFDLTTTPKGGT*PAGSTRGSPTRPNPPVR.N	DPYL3_MOUSE	25.4162	26.4269	25.724	27.174	26.4443	27.3021	25.8557	3	26.9735	3	-1.11781	1.11781	0.0494474
512061474	SRNRSAEEGEVTESKSSQKESSVQR	R.SRNRSAEEGEVT*ESKSSQKESSVQR.S	TB182_MOUSE	23.8813	24.9774	24.5272	25.6624	25.4726	25.6675	24.462	3	25.6008	3	-1.13886	1.13886	0.0246841
512040114	KPVSPPSPKAEPIQEPPTCVPK	K.KPVS*PPS*PKAEPIQEPPTCVPK.L	FHOD1_MOUSE	22.8689	21.7565	22.3213	23.6608	23.1144	23.6031	22.3156	3	23.4594	3	-1.14387	1.14387	0.0350266
512034622	KSEGSPNQGKKAEGAPNQGKKKDGSPSQAK	K.KS*EGSPNQGKKAEGAPNQGKKKDGS*PSQAK.K	RRBP1_MOUSE	24.8189	25.4293	25.222	26.6979	26.4041	25.8521	25.1567	3	26.318	3	-1.16132	1.16132	0.0191685
500613190	RQPSPQPSPR	R.RQPSPQPS*PR.D	SRRM2_MOUSE	26.4689	25.6463	26.5933	27.5788	27.2578	27.4821	26.2362	3	27.4396	3	-1.20343	1.20343	0.0181838
512042918	RKDREDSPERCSDSDEEKKARR	R.RKDREDS*PERCS*DS*DEEKKARR.G	EPN4_MOUSE	27.0732	26.6022	26.3461	27.7404	27.9965	27.9083	26.6739	3	27.8818	3	-1.20788	1.20788	0.00588698
512044434	QKDFDISEQNDSSDEEKQRKER	R.QKDFDISEQNDSS*DEEKQRKER.T	DNJC1_MOUSE	22.1753	23.1077	22.3738	23.7724	23.7892	23.7236	22.5523	3	23.7617	3	-1.20945	1.20945	0.013108
512034853	KVSKQEEASGGPLAPKAENSR	R.KVSKQEEAS*GGPLAPKAENSR.S	VASP_MOUSE	24.5443	23.7024	23.357	24.6459	25.0959	25.5026	23.8679	3	25.0815	3	-1.21355	1.21355	0.0479481
512037020	TAHETDKSEGGKRKADSDSEDKGEESKPK	K.TAHETDKS*EGGKRKADSDSEDKGEESKPK.K	CBX1_MOUSE	25.4026	25.267	25.5077	26.6976	26.6222	26.5279	25.3924	3	26.6159	3	-1.22349	1.22349	0.000136726
512045715	RAEGEEKTLAGDVKTSPPRSAPK	K.RAEGEEKTLAGDVKTS*PPRSAPK.K	AKTIP_MOUSE	23.2437	23.8841	22.3896	24.2202	24.479	24.5822	23.1725	3	24.4272	3	-1.2547	1.2547	0.048186
508016393	SASPDDDLGSSNWEAADLGNEERKQK	R.S*ASPDDDLGSSNWEAADLGNEERKQK.F	SMAP_MOUSE	24.8546	25.7628	26.1358	26.8944	26.8263	26.8297	25.5844	3	26.8501	3	-1.26571	1.26571	0.029344
417641612	GGGGGGSPGPTAGPEPLSLPGILHFIQHEWAR	K.GGGGGGSPGPTAGPEPLS*LPGILHFIQHEWAR.F	STRN4_MOUSE	19.9362	20.6527	20.4881	21.2471	22.1592	21.5346	20.359	3	21.647	3	-1.28793	1.28793	0.0203529
499570529	PGETEEPRSPEQQDQEGGPAAAADAASEELRPGAAAAPAAPAETASSR	M.PGET*EEPRSPEQQDQEGGPAAAADAASEELRPGAAAAPAAPAETASSR.V	ZFP91_MOUSE	21.3845	22.0752	22.3609	23.213	23.3291	23.2256	21.9402	3	23.2559	3	-1.31567	1.31567	0.0107944
512039325	SSSSPDGSKGQESAHEQKSQAK	R.SSSSPDGS*KGQESAHEQKSQAK.T	RNH1_MOUSE	22.7181	22.3827	23.1764	24.2118	24.6492	23.4539	22.7591	3	24.105	3	-1.34593	1.34593	0.032314
424768975	AASPPASASDLIEQQQKR	R.AASPPAS*ASDLIEQQQKR.G	STRP1_MOUSE	23.7828	23.3289	23.3591	24.8833	24.3975	25.3057	23.4903	3	24.8622	3	-1.37185	1.37185	0.010303
354403842	TASPPPPPKR	R.T*ASPPPPPKR.R	SRRM1_MOUSE	25.2084	24.3076	25.5619	26.7924	26.3646	26.0553	25.026	3	26.4041	3	-1.37811	1.37811	0.0327992
512036112	IVRKGTGDCSDEEVDGK	R.IVRKGT*GDCSDEEVDGK.A	MYH9_MOUSE	24.119	24.526	24.5271	25.6482	25.6027	26.0752	24.3907	3	25.7754	3	-1.38463	1.38463	0.00240353
500193891	SGPGPAEPGSEDPPLSRSPGPER	R.SGPGPAEPGSEDPPLSRS*PGPER.A	EGLN1_MOUSE	22.7124	22.4587	22.6243	23.9042	23.7516	24.3378	22.5985	3	23.9979	3	-1.39939	1.39939	0.00183534
450661598	TRANSMEGLMPR	R.TRANS*MEGLMPR.W	ADCY6_MOUSE	21.0384	21.5715	21.4249	23.1959	22.2579	22.87	21.3449	3	22.7746	3	-1.42967	1.42967	0.0108093
500615423	TPTSPKTLMK	K.T*PTSPKTLMK.A	ZO1_MOUSE	23.4218	23.3422	23.1413	25.4396	24.5266	24.2961	23.3018	3	24.7541	3	-1.45233	1.45233	0.0155282
512040616	QSPSSSPTHERSPSPSFR	K.QSPSSSPT*HERSPSPSFR.W	PCY1A_MOUSE	22.1562	23.0978	23.582	24.2068	24.8517	24.2552	22.9454	3	24.4379	3	-1.49256	1.49256	0.033057
512036568	ELEKPMQSKPQSPVIQATAGSPKFSR	R.ELEKPMQSKPQSPVIQATAGS*PKFSR.L	BIG2_MOUSE	21.7794	22.2048	22.3313	23.3677	24.1849	23.2484	22.1051	3	23.6004	3	-1.49523	1.49523	0.0115166
512047487	SVPEKKEEDSSEDEKQGKKVVDNGGHER	K.S*VPEKKEEDS*SEDEKQGKKVVDNGGHER.A	ATRX_MOUSE	24.1496	24.7841	25.3533	26.5297	26.1704	26.0899	24.7623	3	26.2633	3	-1.50099	1.50099	0.0158097
367026609	IGDLGLATLKRASFAK	K.IGDLGLAT*LKRASFAK.S	WNK4_MOUSE	21.7648	22.1033	21.2334	23.433	22.8765	23.353	21.7005	3	23.2209	3	-1.52034	1.52034	0.00775299
512046986	LLEAAAQSSKGYYSPYSVSGSGSTAGSR	R.LLEAAAQSS*KGYYSPYSVSGSGSTAGSR.T	PLEC_MOUSE	21.5419	21.6105	21.0525	22.6738	22.4897	23.7397	21.4016	3	22.9677	3	-1.56612	1.56612	0.0214995
512045274	SGKNSQEDSEDSEEKDVKTKKDDSHSAEDSEDEKDDHKNVR	R.SGKNSQEDSEDS*EEKDVKT*KKDDSHSAEDS*EDEKDDHKNVR.Q	NUCKS_MOUSE	26.903	26.9723	27.6246	29.1415	28.6431	28.4716	27.1666	3	28.7521	3	-1.58544	1.58544	0.0065465
512054256	LGSSPTSSCNPTPTKHLR	K.LGSSPTS*SCNPTPTKHLR.T	CYTSB_MOUSE	24.1142	24.412	23.3447	25.713	25.4169	25.7524	23.957	3	25.6274	3	-1.67048	1.67048	0.00757363
354533117	LSSLRASTSKSESSQK	R.LSSLRASTS*KSESSQK.-	RS6_MOUSE	24.8155	25.3209	24.6228	27.0933	26.1577	26.564	24.9197	3	26.605	3	-1.68527	1.68527	0.00785238
512045389	ISQRDPSPESKKGGSPGLESR	K.ISQRDPS*PESKKGGS*PGLESR.S	PHC3_MOUSE	21.3512	22.5001	21.6788	23.5855	23.1965	23.8672	21.8434	3	23.5497	3	-1.70638	1.70638	0.0122532
354256032	SKEPSSPGTDDVFTPGSSDSPSSQR	R.SKEPSSPGTDDVFTPGSS*DSPSSQR.I	SL9A1_MOUSE	23.8112	22.0385	23.6333	24.8953	24.912	25.0761	23.161	3	24.9611	3	-1.80016	1.80016	0.0336183
512036050	IVRKGTGDCSDEEVDGKADGADAKAAE	R.IVRKGT*GDCS*DEEVDGKADGADAKAAE.-	MYH9_MOUSE	24.8497	26.2613	25.9803	27.6493	27.238	28.0472	25.6971	3	27.6448	3	-1.94774	1.94774	0.0165352
342607510	RLSSLRASTSKSESSQK	R.RLS*S*LRASTSKSESSQK.-	RS6_MOUSE	23.871	25.4199	23.5773	26.6893	25.4927	26.5924	24.2894	3	26.2581	3	-1.96876	1.96876	0.0459425
512035691	QVEPPTKKGATPAEDDEDKDIDLFGSDEEEEDKEAAR	R.QVEPPTKKGAT*PAEDDEDKDIDLFGSDEEEEDKEAAR.L	EF1D_MOUSE	21.679	23.5019	23.7693	25.1699	24.7507	26.1129	22.9834	3	25.3445	3	-2.36112	2.36112	0.0374868
512064949	LGLIQEDVASSCIPRDKFSPTQDRPESSTVLK	R.LGLIQEDVASSCIPRDKFS*PTQDRPESSTVLK.V	SRRM2_MOUSE	20.9289	21.8768	22.7879	24.7188	24.4553	24.6107	21.8645	3	24.5949	3	-2.73037	2.73037	0.00729975
