# Supplementary material for: (Phospho)Proteomic dataset of ischemia- and ultrasound- stimulated mouse cardiac endothelial cells in vitro
Source: Data Brief. 2021 Sep 4;38:107343. doi: 10.1016/j.dib.2021.107343 (PMC8429095; doi:10.1016/j.dib.2021.107343)
Supplement: Supplementary file 10 [file mmc10.xlsx]

## Sheet: OGD vs OGD+US
Row_ID	peptides	fullpept	Protein	OGD	OGD	OGD	OGD+US	OGD+US	OGD+US	OGD-AVE	OGD(#non-missing)	OGD+US-AVE	OGD+US(#non-missing)	Fold Change	Absolute Fold Change	pval
512053498	LGASTPSDKTVDLPPAPHSRPPEEPFASVPFISHSGSPEKK	R.LGASTPSDKTVDLPPAPHSRPPEEPFAS*VPFISHSGSPEKK.T	BMP2K_MOUSE	23.4963	23.6042	23.4485	20.1783	22.2348	20.9994	23.5163	3	21.1375	3	2.37886	2.37886	0.0165592
221700710	SKDHFGLEGDEESTMLEDSVSPKKSTVLQQQYNR	K.SKDHFGLEGDEESTMLEDS*VSPKKSTVLQQQYNR.V	TLN1_MOUSE	24.6948	25.2572	25.4188	23.6387	22.9127	22.5882	25.1236	3	23.0465	3	2.07707	2.07707	0.00546169
512039077	TQGSSMSVVDLESDVKDSVPASPGVPAADFPAETEQSKPSKK	K.TQGSSMSVVDLESDVKDS*VPASPGVPAADFPAETEQSKPSKK.T	TOP2A_MOUSE	22.9374	23.1306	23.2388	21.5424	21.0433	20.7084	23.1023	3	21.0981	3	2.00421	2.00421	0.00147676
512036435	QMNMSPPPGNAGPVIMSLEEKMEADAR	K.QMNMSPPPGNAGPVIMS*LEEKMEADAR.S	PABP2_MOUSE	23.8291	23.7142	23.3042	21.234	22.6269	21.5072	23.6158	3	21.7894	3	1.82644	1.82644	0.0159358
512047281	EEKESDDKPEIEDVGSDEEEEEKKDGDKKKK	K.EEKES*DDKPEIEDVGSDEEEEEKKDGDKKKK.K	HS90A_MOUSE	24.1534	24.788	24.0709	22.1878	23.0749	23.6432	24.3374	3	22.9686	3	1.36881	1.36881	0.0463898
512045017	VQIPVSHPDPEPVSDNEDDSYDEEVHDPR	K.VQIPVS*HPDPEPVSDNEDDSYDEEVHDPR.A	ZO1_MOUSE	25.4277	25.1693	25.1877	23.2203	24.7149	23.9645	25.2616	3	23.9666	3	1.29499	1.29499	0.0420911
512038864	LRLGLAVIHGEAQCTELDMDDGRHSPPMVK	R.LRLGLAVIHGEAQCTELDMDDGRHS*PPMVK.N	KPRA_MOUSE	23.2092	22.3288	22.4949	21.2372	21.0348	21.9124	22.6776	3	21.3948	3	1.28285	1.28285	0.027572
512053394	QAVALPEPSTSDGLPIEPDTTATSPSHETIDLLVQILR	R.QAVALPEPST*SDGLPIEPDTTATSPSHETIDLLVQILR.N	MOR2A_MOUSE	20.9829	21.1505	21.4493	20.3694	19.8853	19.8323	21.1942	3	20.029	3	1.16522	1.16522	0.00596757
512053146	GKGSPGPQGAKEKPDGELLGIKLESGEQSDPKSK	K.GKGSPGPQGAKEKPDGELLGIKLES*GEQSDPKSK.S	TCOF_MOUSE	21.7873	22.4247	22.3207	21.0712	20.8435	21.4087	22.1776	3	21.1078	3	1.06976	1.06976	0.0140748
512034547	LKCGSGPVHISGQHLVAVEEDAESEDEDEEDVKLLGMSGK	R.LKCGSGPVHIS*GQHLVAVEEDAESEDEDEEDVKLLGMSGK.R	NPM_MOUSE	26.9167	25.8054	26.2292	25.4192	25.1984	25.2325	26.3171	3	25.2834	3	1.03374	1.03374	0.0354173
512036242	AASAPAKESPKKGAHPGTPGK	R.AAS*APAKESPKKGAHPGTPGK.T	TCOF_MOUSE	28.2737	28.2548	29.0132	27.2766	27.9818	27.3097	28.5139	3	27.5227	3	0.991192	0.991192	0.0432021
512044261	RADALTSSPGR	R.RADALT*SSPGR.D	MCM2_MOUSE	24.7407	24.9172	25.338	23.9448	23.7049	24.4521	24.9986	3	24.0339	3	0.964703	0.964703	0.0269583
512041440	EREKEPSRERDVAK	R.EREKEPS*RERDVAK.E	THOC2_MOUSE	26.7214	26.092	26.9091	25.6427	25.8745	25.4264	26.5742	3	25.6479	3	0.926252	0.926252	0.0293504
512042974	VILSNMVSISSEPFGHLVDDGDISDPEEHHAEK	R.VILSNMVSISS*EPFGHLVDDGDISDPEEHHAEK.S	TSSC1_MOUSE	23.7175	23.7288	23.0109	22.5572	22.5631	22.6785	23.4857	3	22.5996	3	0.886107	0.886107	0.0211799
427763615	GNRTDGSISGDRQPVTVADYISR	R.GNRT*DGSISGDRQPVTVADYISR.A	FXR2_MOUSE	21.7664	21.8824	21.488	21.0321	20.855	20.6116	21.7122	3	20.8329	3	0.87933	0.87933	0.0065018
512033533	QADLSFSSPVEMKNEKSEEEQSSASVKKDETNVK	K.QADLSFS*SPVEMKNEKSEEEQSSASVKKDETNVK.M	HNRPC_MOUSE	23.2503	23.0421	23.1566	21.7861	22.6149	22.4314	23.1496	3	22.2774	3	0.87221	0.87221	0.0279169
367155659	DQRPSSPIRHQGR	R.DQRPSS*PIRHQGR.S	ZC3HD_MOUSE	27.9111	27.2165	28.0778	27.0404	26.964	26.6703	27.7351	3	26.8916	3	0.843534	0.843534	0.0423695
450655490	FPRSPEEDQQAFRPLEK	R.FPRS*PEEDQQAFRPLEK.E	NEST_MOUSE	24.7196	25.1924	24.838	23.859	24.3114	24.1979	24.9167	3	24.1228	3	0.793922	0.793922	0.0156211
512033635	KKASEDESDLEDEEEKSQEDTEQK	R.KKAS*EDESDLEDEEEKSQEDTEQK.R	MCM3_MOUSE	25.5979	25.215	26.0905	24.7136	24.9652	24.8701	25.6345	3	24.8496	3	0.784856	0.784856	0.0409373
512050491	GMQKLSTPQKK	R.GMQKLS*TPQKK.-	PP14B_MOUSE	23.5322	23.4959	23.5595	23.0154	22.6717	22.6611	23.5292	3	22.7827	3	0.746496	0.746496	0.0031772
512043529	SPQNLSHAVEEALKTSSPETREPESK	R.SPQNLS*HAVEEALKTSSPETREPESK.G	SYMPK_MOUSE	24.8437	25.0086	24.6574	23.8892	23.9723	24.4302	24.8366	3	24.0972	3	0.739369	0.739369	0.0197039
512047929	REGTPPPPPPPRDLTETYKPRPLDPLGPLK	K.REGT*PPPPPPPRDLTETYKPRPLDPLGPLK.L	NCOR2_MOUSE	23.5683	23.7979	23.2214	22.6274	23.1983	22.552	23.5292	3	22.7926	3	0.736631	0.736631	0.0493199
512035362	ESPRPPAAAEAPAGSDGEDGGRRDFVEAPPPK	R.ESPRPPAAAEAPAGS*DGEDGGRRDFVEAPPPK.V	LARP1_MOUSE	25.6936	25.6879	25.6171	24.9303	25.0575	24.8176	25.6662	3	24.9351	3	0.731102	0.731102	0.000574759
472855523	ILKHSPESSR	R.ILKHS*PESSR.G	GAPR1_MOUSE	25.0739	24.6947	24.7463	23.8621	24.1528	24.3086	24.8383	3	24.1078	3	0.73042	0.73042	0.0144483
504226904	NTRTIQRRDSFIGTPYWMAPEVVMCETSK	K.NTRTIQRRDS*FIGTPY*WMAPEVVMCETSK.D	SLK_MOUSE	23.1526	22.8356	23.2179	22.5489	22.4337	22.0573	23.0687	3	22.3466	3	0.722079	0.722079	0.0189914
512053881	VEKLVPRPGSGSSSGSSNSGSQPGSHPGSQSGSGERFR	R.VEKLVPRPGSGSSSGSSNSGS*QPGSHPGSQSGSGERFR.V	M4K4_MOUSE	25.2995	25.5213	25.2015	24.7851	24.7097	24.4131	25.3408	3	24.636	3	0.704804	0.704804	0.00884161
512043511	LFDQQLSPGLRPRPQVPGEASPITMVAK	R.LFDQQLSPGLRPRPQVPGEAS*PITMVAK.L	SHIP1_MOUSE	23.1621	22.8969	23.0595	22.0343	22.7977	22.1939	23.0395	3	22.342	3	0.697528	0.697528	0.0465222
376136404	SLLPNSSQDELMEVEKSEQPLSQVLPSLSPEHK	K.SLLPNSSQDELMEVEKSEQPLSQVLPS*LSPEHK.E	SRRM2_MOUSE	25.6373	26.1959	26.0418	25.4422	25.0612	25.2964	25.9583	3	25.2666	3	0.691745	0.691745	0.0259126
512037192	HMSESPNRKVEKEKK	R.HMS*ESPNRKVEKEKK.A	PPIG_MOUSE	26.8932	26.6215	26.3957	25.9758	26.1075	25.7766	26.6368	3	25.9533	3	0.68348	0.68348	0.0168114
512036376	AEIKEMLASDDEEESSPKIEK	K.AEIKEMLASDDEEES*SPKIEK.A	NEXN_MOUSE	24.5182	24.7534	24.1149	23.951	23.6175	23.7696	24.4622	3	23.7794	3	0.682801	0.682801	0.0312823
354643271	NHSGSRTPPVALSSSR	R.NHS*GS*RT*PPVALSSSR.M	SRRM2_MOUSE	28.3282	27.6898	28.1239	27.169	27.5653	27.3792	28.0473	3	27.3712	3	0.676145	0.676145	0.0373203
512049770	KFPISTTKISPKEEERKDESPASWR	K.KFPISTTKISPKEEERKDES*PASWR.L	MYPT1_MOUSE	24.4404	24.0412	24.5232	23.7529	23.7305	23.5641	24.335	3	23.6825	3	0.652461	0.652461	0.0152116
512037446	DGAERESPRPPAAAEAPAGSDGEDGGRRDFVEAPPPK	R.DGAERES*PRPPAAAEAPAGSDGEDGGRRDFVEAPPPK.V	LARP1_MOUSE	26.1669	26.229	26.0875	25.1953	25.5829	25.8363	26.1611	3	25.5382	3	0.622958	0.622958	0.0309657
512042408	AKGGNVFEALIQDDSEEEEEEEENRVLKPAKPEKNR	K.AKGGNVFEALIQDDS*EEEEEEEENRVLKPAKPEKNR.I	ABCF1_MOUSE	23.7114	24.0646	23.9968	23.4261	23.4499	23.0821	23.9243	3	23.3194	3	0.60492	0.60492	0.0197143
354462106	IIPTLEEGLQLPSPTATSQLPLESDAVECLNYQHYK	K.IIPT*LEEGLQLPSPTATSQLPLESDAVECLNYQHYK.G	HNRPK_MOUSE	29.5184	29.6374	29.5535	29.1376	29.1097	28.6524	29.5698	3	28.9666	3	0.603167	0.603167	0.0200882
499488254	SSRSVEDDKEGHLVCR	R.SS*RS*VEDDKEGHLVCR.I	CLK3_MOUSE	23.3816	22.9084	23.2689	22.7251	22.6462	22.3782	23.1863	3	22.5832	3	0.60316	0.60316	0.0271765
512056429	ANGHSTDQPQDLLGNSLQAPASPSSSTSSHCSSRDGEFTLTTLKK	R.ANGHSTDQPQDLLGNSLQAPASPS*SSTSSHCSSRDGEFTLTTLKK.E	AKAP2_MOUSE	25.5204	25.7599	25.529	24.8218	24.9341	25.2679	25.6031	3	25.008	3	0.595158	0.595158	0.0185599
512042391	GQLTKSPLAQMEEERREHVAK	K.GQLT*KSPLAQMEEERREHVAK.M	SEPT7_MOUSE	23.8966	23.6833	23.776	23.2051	23.2965	23.0726	23.7853	3	23.1914	3	0.593908	0.593908	0.0026948
512038837	DTDHSMKPLFFSSKEDIR	R.DTDHSMKPLFFS*SKEDIR.S	RHG29_MOUSE	23.9761	23.8562	23.6399	22.9167	23.4322	23.3754	23.8241	3	23.2414	3	0.582661	0.582661	0.0377396
512037664	KRYEPSDKDRQSPPAKK	R.KRYEPS*DKDRQSPPAKK.A	ZCH18_MOUSE	28.9964	28.7155	29.0854	28.5534	28.2289	28.318	28.9324	3	28.3668	3	0.565657	0.565657	0.0185951
512053241	RRESEKSLENETLNKEEDCHSPTSKPPKPDQPLK	R.RRESEKS*LENETLNKEEDCHSPTS*KPPKPDQPLK.V	IF4B_MOUSE	28.7583	28.7164	28.6518	28.0063	28.1106	28.3271	28.7089	3	28.148	3	0.560856	0.560856	0.00486225
512058879	RRVSSDEEHTVDSCIGDIKTETR	R.RRVSSDEEHT*VDSCIGDIKTETR.E	UBP34_MOUSE	23.4314	23.1195	23.0856	22.8984	22.4841	22.6019	23.2122	3	22.6615	3	0.55069	0.55069	0.0290356
500204525	TSSKESSPVPSPTLDRK	R.TSS*KES*S*PVPSPTLDRK.A	SPTB2_MOUSE	28.6719	28.7343	28.7324	28.2867	28.0023	28.2023	28.7129	3	28.1638	3	0.549086	0.549086	0.00319547
346212466	GRPPAEKLSPNPPNLTK	R.GRPPAEKLS*PNPPNLTK.K	SMCA4_MOUSE	24.2898	24.6589	24.7357	24.0543	24.1681	23.8263	24.5614	3	24.0162	3	0.545229	0.545229	0.0329174
492789699	IKWDEQTSNTKGDDDEESDEEAVKK	R.IKWDEQT*SNTKGDDDEESDEEAVKK.T	PRPF3_MOUSE	27.2338	26.958	26.7795	26.2196	26.564	26.5521	26.9904	3	26.4452	3	0.545203	0.545203	0.0349255
475888181	SLENETLNKEEDCHSPTSKPPKPDQPLK	K.SLENET*LNKEEDCHSPTSKPPKPDQPLK.V	IF4B_MOUSE	28.383	28.3257	28.6441	27.7911	28.0046	27.9729	28.451	3	27.9229	3	0.528066	0.528066	0.0111745
512036412	EKHKSPSYQIK	R.EKHKS*PSYQIK.E	APC1_MOUSE	24.1095	24.2126	24.0509	23.812	23.7068	23.368	24.1243	3	23.6289	3	0.495396	0.495396	0.0251866
512051708	ERPPETLTPPPPYGHQPQTGSGESSGTTGDKDHLYSTVCKPR	K.ERPPETLTPPPPYGHQPQTGSGESSGT*TGDKDHLYSTVCKPR.S	TGFI1_MOUSE	27.0212	27.0217	26.6826	26.4	26.4253	26.457	26.9085	3	26.4274	3	0.481078	0.481078	0.0135314
512036390	LAGSGDDSPKRKEVLESILSPGEPGDQK	R.LAGSGDDS*PKRKEVLESILSPGEPGDQK.A	PPR18_MOUSE	26.0248	25.7393	25.6956	25.1727	25.6104	25.2399	25.8199	3	25.341	3	0.478881	0.478881	0.0486363
512042596	AAPVPCPERVDPPCELPELEKPERGPSPESVK	K.AAPVPCPERVDPPCELPELEKPERGPSPES*VK.S	CHAP1_MOUSE	25.17	25.3483	25.3533	24.6994	25.0296	24.7151	25.2905	3	24.8147	3	0.475866	0.475866	0.0181472
512036803	RAVVVSPKEENKATEPPPPPKIPK	K.RAVVVS*PKEENKATEPPPPPKIPK.L	CCNK_MOUSE	26.1577	25.98	26.0352	25.4464	25.5962	25.719	26.0576	3	25.5872	3	0.47046	0.47046	0.00766335
500193804	HDLDASPPRK	R.HDLDAS*PPRK.S	BUD13_MOUSE	25.3376	24.9737	25.1272	24.6248	24.6977	24.7503	25.1462	3	24.6909	3	0.455212	0.455212	0.0151028
512040236	AISPSIKEPSVVPIEVLPTVLLDEIEAAELEGNDDRIEGVLCGAVK	R.AISPS*IKEPSVVPIEVLPTVLLDEIEAAELEGNDDRIEGVLCGAVK.Q	INT1_MOUSE	24.1867	23.9037	23.987	23.3442	23.7775	23.6103	24.0258	3	23.5774	3	0.448462	0.448462	0.0415749
512061473	SVEDEMDSPGEEPFYTGQGRSPGSGSQSSGWHEVEPGLPSPSTLKK	K.SVEDEMDSPGEEPFYTGQGRSPGSGSQSS*GWHEVEPGLPSPSTLKK.S	NFIA_MOUSE	23.0305	22.5603	22.6839	22.2711	22.2932	22.4182	22.7582	3	22.3275	3	0.430738	0.430738	0.0436393
512086108	AKKQTPPASPSPQPIEDRPPSSPIYEDAAPFKAEPSYR	R.AKKQTPPASPSPQPIEDRPPSSPIY*EDAAPFKAEPSYR.G	SRC8_MOUSE	28.2207	28.3856	28.1541	27.9973	27.9081	27.5674	28.2535	3	27.8242	3	0.42923	0.42923	0.0440884
512035170	KRPESLEKERPGR	K.KRPES*LEKERPGR.V	R12BB_MOUSE	26.8908	26.6796	26.7411	26.183	26.591	26.2558	26.7705	3	26.3432	3	0.427251	0.427251	0.0383171
512047102	VKSGTPPRPGSVTNMQADECTATPQR	K.VKSGTPPRPGSVT*NMQADECTATPQR.Q	SRRM2_MOUSE	26.212	26.0225	26.1453	25.6729	25.6666	25.7589	26.1266	3	25.6995	3	0.427104	0.427104	0.00246682
512036320	NAEAVKSPEKEGVLGVEKK	R.NAEAVKS*PEKEGVLGVEKK.S	AP3D1_MOUSE	24.616	24.9245	24.9669	24.3995	24.3165	24.5469	24.8358	3	24.4209	3	0.414853	0.414853	0.0327812
512047426	IIESEEEFSSLPPAAQKTSPIPESSPAPFPFPEAPGSLPSSSAPR	K.IIESEEEFSS*LPPAAQKTSPIPESSPAPFPFPEAPGSLPSSSAPR.E	RHG31_MOUSE	24.3352	24.4602	24.3654	24.1186	24.1029	23.6961	24.387	3	23.9725	3	0.414433	0.414433	0.0444893
376145466	ELSHSPPRENSFESSLEFK	K.ELSHSPPRENS*FESSLEFK.N	SRRM2_MOUSE	26.2948	26.6553	26.6781	26.0125	26.1301	26.2521	26.5428	3	26.1316	3	0.411178	0.411178	0.0444024
512044466	VVDRSPPASLRPQR	K.VVDRS*PPASLRPQR.A	TYDP1_MOUSE	26.2262	26.1288	26.3858	25.6952	25.9979	25.8964	26.2469	3	25.8632	3	0.38375	0.38375	0.0299295
367672036	DHSPTPSVFNSDEERYR	R.DHSPTPSVFNS*DEERYR.Y	FIP1_MOUSE	26.5408	26.5232	26.5767	26.0917	26.3308	26.1086	26.5469	3	26.1771	3	0.369816	0.369816	0.00928509
366469043	SHSGTSPDNTAPPPPPPRPQPSHSR	R.SHSGTS*PDNTAPPPPPPRPQPSHSR.S	REPS1_MOUSE	27.3566	27.3029	27.192	26.8709	26.9196	26.9849	27.2839	3	26.9251	3	0.358739	0.358739	0.00361674
451140857	RESRQESDPEDDDVKKPALQSSVVATSK	R.RES*RQESDPEDDDVKKPALQSSVVATSK.E	PININ_MOUSE	27.0446	26.8705	26.9361	26.5684	26.6746	26.5396	26.9504	3	26.5942	3	0.356215	0.356215	0.00548115
500615194	KQTPPASPSPQPIEDRPPSSPIYEDAAPFKAEPSYR	K.KQTPPASPS*PQPIEDRPPSSPIYEDAAPFKAEPSYR.G	SRC8_MOUSE	27.8308	27.7702	27.6063	27.4527	27.332	27.444	27.7358	3	27.4095	3	0.326235	0.326235	0.0136048
354629233	KVELSESEEDKGSK	R.KVELS*ES*EEDKGSK.M	SRRM1_MOUSE	28.6395	28.7616	28.6164	28.2596	28.3481	28.4747	28.6725	3	28.3608	3	0.311666	0.311666	0.0154861
500210244	RGTGGSESSKANGLTAESK	R.RGT*GGSESS*KANGLTAESK.A	SUN2_MOUSE	25.1146	25.0857	25.2744	24.8394	24.9831	24.7407	25.1582	3	24.8544	3	0.30384	0.30384	0.0294856
500207679	KKSSPKEEVASEPEEAASPTTPK	R.KKSS*PKEEVAS*EPEEAAS*PTTPK.K	NOP56_MOUSE	25.3623	25.5398	25.5273	25.041	25.2901	25.2108	25.4765	3	25.1806	3	0.295846	0.295846	0.0336298
500614276	QTPPASPSPQPIEDRPPSSPIYEDAAPFKAEPSYR	K.QTPPAS*PSPQPIEDRPPSSPIYEDAAPFKAEPSYR.G	SRC8_MOUSE	27.6278	27.7187	27.564	27.3999	27.263	27.3775	27.6368	3	27.3468	3	0.29002	0.29002	0.00932357
500206549	CGETVESGDEKDLAKFPLKR	K.CGETVES*GDEKDLAKFPLKR.L	DBR1_MOUSE	25.8357	25.9361	26.02	25.586	25.6907	25.6494	25.9306	3	25.642	3	0.288558	0.288558	0.0092877
512035912	KLDDQSEDEALELEGPLIMPGSGSIYSSPGLYSK	K.KLDDQSEDEALELEGPLIMPGSGS*IYSSPGLYSK.T	FERM2_MOUSE	24.3059	24.498	24.462	24.0816	24.2261	24.1081	24.422	3	24.1386	3	0.283357	0.283357	0.0184621
500602413	DGAERESPRPPAAAEAPAGSDGEDGGRR	R.DGAERESPRPPAAAEAPAGS*DGEDGGRR.D	LARP1_MOUSE	25.1509	25.1996	25.0423	24.7097	25.0139	24.8195	25.1309	3	24.8477	3	0.283221	0.283221	0.0477085
500613025	RASLEIGESFPEGTKGPREDGLEAWTETTAPSSSK	R.RAS*LEIGESFPEGTKGPREDGLEAWTETTAPSSSK.Q	MYO9B_MOUSE	25.5043	25.4988	25.3478	25.0418	25.1566	25.3072	25.4503	3	25.1685	3	0.281764	0.281764	0.0380141
500193712	KLQLERPVSPEAQADLQR	K.KLQLERPVS*PEAQADLQR.N	K1522_MOUSE	24.6974	24.7496	24.7392	24.8205	24.9269	24.809	24.7287	3	24.8521	3	-0.123393	0.123393	0.0388809
512036117	QHSKSNDDEETEIHWK	R.QHS*KSNDDEETEIHWK.L	TASOR_MOUSE	23.025	23.0844	23.0461	23.2102	23.1815	23.1694	23.0518	3	23.187	3	-0.135183	0.135183	0.00309646
354257823	NSSPRSPTNSSEIFTPAHEENVR	R.NSSPRSPTNSS*EIFTPAHEENVR.F	F195B_MOUSE	27.0734	26.9397	26.9657	27.2737	27.1207	27.1701	26.9929	3	27.1882	3	-0.195276	0.195276	0.0327055
376136297	AGDSDEESRTDDKGVMDYYLK	R.AGDSDEESRT*DDKGVMDYYLK.Y	ZBT7A_MOUSE	25.187	25.0731	25.2413	25.3924	25.3131	25.4312	25.1671	3	25.3789	3	-0.211756	0.211756	0.0249435
512040550	RNSLPQIPTLNLEARR	K.RNSLPQIPT*LNLEARR.S	FAK2_MOUSE	23.0417	22.8958	23.0139	23.2605	23.3314	23.1821	22.9838	3	23.258	3	-0.274231	0.274231	0.0115604
500204860	SAGSSSPEAGEDSDHEDGNYCPPVKR	R.SAGSSS*PEAGEDSDHEDGNYCPPVKR.E	RANB3_MOUSE	25.3659	25.3689	25.3458	25.7753	25.6169	25.5349	25.3602	3	25.6424	3	-0.282172	0.282172	0.016436
354265553	TVFAGAVPVLPASPPPKDSLR	K.TVFAGAVPVLPASPPPKDS*LR.S	EP15R_MOUSE	25.6554	25.4188	25.4234	25.9189	25.8467	25.6785	25.4992	3	25.8147	3	-0.315508	0.315508	0.0405307
496168419	QSWKGSKESLVPQR	K.QS*WKGSKESLVPQR.H	LATS1_MOUSE	24.1034	24.0008	23.8492	24.2268	24.3781	24.2984	23.9845	3	24.3011	3	-0.316628	0.316628	0.0210077
512034944	TREQESSGEEDNDLSPEEREKKR	R.T*REQESS*GEEDNDLSPEEREKKR.Q	IPP2_MOUSE	30.0481	29.7726	29.7844	30.308	30.1564	30.1002	29.8684	3	30.1882	3	-0.319876	0.319876	0.0429164
512039767	SRSISPCPKVDSR	K.S*RS*ISPCPKVDSR.L	SRRM2_MOUSE	24.3721	24.0837	24.4044	24.6082	24.5906	24.6226	24.2867	3	24.6071	3	-0.320386	0.320386	0.0351886
512059000	VPLSAYDRVSGRTSPLMLDR	R.VPLS*AYDRVSGRTSPLMLDR.A	SRRM2_MOUSE	26.1916	26.2777	26.2782	26.4833	26.6034	26.6254	26.2492	3	26.5707	3	-0.321549	0.321549	0.00365693
366594895	SRSPARGIEYSR	R.S*RSPARGIEYSR.A	SLAI2_MOUSE	27.8342	27.9509	27.7679	28.099	28.3489	28.0764	27.851	3	28.1748	3	-0.323764	0.323764	0.0341399
500222209	EKVASDTEDTDRITSK	R.EKVASDT*EDTDRITSK.K	RERE_MOUSE	25.3443	25.2687	25.2815	25.7577	25.6382	25.5168	25.2982	3	25.6375	3	-0.339366	0.339366	0.00983798
512034092	RSEVDSPGDSLSWTPQPKSPKSPFHPGVLGSR	K.RSEVDSPGDSLSWTPQPKSPKS*PFHPGVLGSR.V	K1671_MOUSE	24.8931	24.724	24.6418	25.2071	25.0024	25.0928	24.753	3	25.1008	3	-0.347835	0.347835	0.0213808
512043394	LVPRKEQESPKMLRK	K.LVPRKEQES*PKMLRK.E	SHIP1_MOUSE	23.7441	23.7249	23.5899	23.8891	24.1342	24.0916	23.6863	3	24.0383	3	-0.352002	0.352002	0.0172636
500225034	ITNYLTVPAHKLDSPTLSR	K.ITNYLT*VPAHKLDSPTLSR.A	SL9A1_MOUSE	26.5669	26.5694	26.3166	27.0377	26.7109	26.7882	26.4843	3	26.8456	3	-0.361322	0.361322	0.0492544
174407101	KISPPSYAR	R.KIS*PPSYAR.R	CLASR_MOUSE	24.8095	24.987	25.0695	25.4573	25.2996	25.2247	24.9554	3	25.3272	3	-0.37184	0.37184	0.022468
290813021	SKVGSTENIKHQPGGGR	R.SKVGS*TENIKHQPGGGR.A	MAP4_MOUSE	29.5622	29.7723	29.6443	29.9913	30.13	30.0478	29.6596	3	30.0564	3	-0.396778	0.396778	0.00561179
508014703	RESRQESDPEDDDVKKPALQSSVVATSKER	R.RESRQES*DPEDDDVKKPALQSSVVATSKER.T	PININ_MOUSE	25.2754	24.9636	25.1802	25.7141	25.5909	25.3634	25.1398	3	25.5561	3	-0.416374	0.416374	0.0393343
512034271	RSSLVDEAPEDEEFEQKISR	R.RS*SLVDEAPEDEEFEQKISR.L	PCM1_MOUSE	23.46	23.737	23.7314	24.2983	23.9049	24.0239	23.6428	3	24.0757	3	-0.432932	0.432932	0.0430827
512036514	GKKTSFDENDSEELEDKDSKSKK	K.GKKTS*FDENDSEELEDKDSKSKK.T	IF2P_MOUSE	24.3594	24.4191	24.3981	25.0563	24.6825	24.7368	24.3922	3	24.8252	3	-0.433024	0.433024	0.0213349
500193381	ASSGKSSPFKVSPLSFGR	K.ASS*GKSS*PFKVSPLSFGR.K	SDPR_MOUSE	29.1381	29.0047	28.6999	29.3742	29.429	29.3822	28.9476	3	29.3951	3	-0.447547	0.447547	0.0267572
512051309	ASSGKSSPFKVSPLSFGRK	K.AS*SGKSSPFKVS*PLSFGRK.K	SDPR_MOUSE	27.2501	27.1812	26.7959	27.5246	27.6593	27.3917	27.0758	3	27.5252	3	-0.449464	0.449464	0.04928
512058979	RASETERLLTPNPGYGTQVGTSPAPTTPTEEEDLRRR	R.RASETERLLT*PNPGYGTQVGTSPAPTTPTEEEDLRRR.L	MCLN1_MOUSE	24.5059	24.4834	24.3565	25.1025	24.7434	24.852	24.4486	3	24.8993	3	-0.45067	0.45067	0.017794
342608406	SKSIEEREEEYQR	R.S*KSIEEREEEYQR.V	R3HD2_MOUSE	26.4905	26.5899	26.2957	27.1697	26.8188	26.7447	26.4587	3	26.9111	3	-0.452367	0.452367	0.0449531
500187758	ASSGKSSPFKVSPLSFGR	K.ASSGKSSPFKVS*PLSFGR.K	SDPR_MOUSE	27.6557	27.7352	27.3187	27.984	28.1668	28.0145	27.5699	3	28.0551	3	-0.485208	0.485208	0.0254626
366548418	VGSTENIKHQPGGGR	K.VGS*TENIKHQPGGGR.A	MAP4_MOUSE	26.8428	27.1323	26.9688	27.4971	27.3691	27.5335	26.9813	3	27.4666	3	-0.485304	0.485304	0.0076104
512047158	ASVSDLSPRERSPALKSPLQSVVVR	R.ASVS*DLSPRERSPALKSPLQSVVVR.R	TR150_MOUSE	24.117	23.8983	23.7664	24.3401	24.501	24.4039	23.9272	3	24.415	3	-0.487761	0.487761	0.012258
464852620	QAQVVGDPPGSPSPVQRPTTLALDSR	K.QAQVVGDPPGSPS*PVQRPTTLALDSR.V	MYO9B_MOUSE	23.7831	23.8612	23.8564	24.5941	24.2394	24.1513	23.8335	3	24.3283	3	-0.494707	0.494707	0.0228871
512049349	KCDSDMWINQSSSVESSTSSQEHLNHSSK	R.KCDSDMWINQSSS*VESSTSSQEHLNHSSK.S	AFAD_MOUSE	24.7649	25.0341	24.6194	25.4116	25.1125	25.3989	24.8061	3	25.3077	3	-0.501573	0.501573	0.0323383
512040853	SASPSRLAGALRR	R.SASPS*RLAGALRR.L	ZNHI2_MOUSE	24.8118	24.5747	24.9449	25.0994	25.4879	25.2537	24.7772	3	25.2803	3	-0.503138	0.503138	0.0324029
512036622	TVSPEGYSERSDVNEKR	R.T*VSPEGYSERSDVNEKR.S	NKTR_MOUSE	25.0679	25.0604	25.0475	25.5943	25.5942	25.5343	25.0586	3	25.5742	3	-0.515641	0.515641	1.58918e-05
512037473	TSSGFRAESPGPGSR	R.TS*SGFRAESPGPGSR.S	MYCB2_MOUSE	22.0101	22.3007	22.2183	22.7184	22.7462	22.6251	22.1764	3	22.6966	3	-0.520218	0.520218	0.00519094
500194511	RGSDASDFDLLETQSACSDTSESSAAGGQGSSR	R.RGS*DASDFDLLETQSACSDTSESSAAGGQGSSR.R	MACF1_MOUSE	22.6606	23.1448	22.5482	23.2573	23.3089	23.3976	22.7845	3	23.3213	3	-0.536749	0.536749	0.0458412
512055930	SRSGEGEVSGLLRK	R.S*RSGEGEVSGLLRK.V	TIF1B_MOUSE	22.2871	22.6106	22.7279	23.1894	23.3017	22.8628	22.5419	3	23.118	3	-0.576115	0.576115	0.0364675
366494844	FSTYSQSPPDTPSLREQAFYNMLR	R.FSTYS*QSPPDTPSLREQAFYNMLR.R	FA65A_MOUSE	23.923	24.3392	24.0268	24.7823	24.7766	24.478	24.0963	3	24.679	3	-0.582634	0.582634	0.0221276
512035838	KGSITEYTATEEKGDGRR	R.KGSITEYT*ATEEKGDGRR.W	BNIP2_MOUSE	28.9719	28.9221	28.8161	29.7746	29.4367	29.2598	28.9034	3	29.4904	3	-0.586967	0.586967	0.0204997
512040266	TSNALEKDLDLLASVPSPSSVSRK	K.TSNALEKDLDLLASVPSPS*SVSRK.A	SMAP2_MOUSE	21.4986	21.9803	21.5633	22.2554	22.4011	22.1648	21.6807	3	22.2738	3	-0.593051	0.593051	0.0232751
512035779	SGSLDSELSVSPKRNSISR	K.SGSLDSELS*VSPKRNSISR.T	AKP13_MOUSE	23.1841	23.6719	23.5088	24.0603	24.0709	24.0425	23.4549	3	24.0579	3	-0.602929	0.602929	0.0137078
354291663	SSSPGKLLGSGLAGGSSR	R.S*SSPGKLLGSGLAGGSSR.G	CLAP1_MOUSE	24.0583	23.8118	23.666	24.3864	24.6243	24.3393	23.8454	3	24.45	3	-0.604605	0.604605	0.0138785
367125138	RYRSPEPDPYLSYR	K.RYRS*PEPDPYLSYR.W	CLK3_MOUSE	23.1251	23.2525	23.1396	23.8282	23.7527	23.7655	23.1724	3	23.7821	3	-0.609686	0.609686	0.000196111
342638554	SRTSVQTEDDQLIAGQSAR	R.SRTS*VQTEDDQLIAGQSAR.A	CTNA2_MOUSE	26.3472	26.0422	25.9645	27.0431	26.7176	26.4222	26.1179	3	26.7276	3	-0.60969	0.60969	0.0464445
512036726	ANTLSPVRFFVSKK	R.ANT*LSPVRFFVSKK.W	PEAK1_MOUSE	25.5582	25.7586	25.6939	26.3149	26.4179	26.2101	25.6702	3	26.3143	3	-0.644096	0.644096	0.00156754
499569031	YAHQQPPSPLPVYSSSAK	R.Y*AHQQPPSPLPVYSSSAK.N	PAXI_MOUSE	26.0598	25.7122	26.1147	26.5906	26.3252	26.9286	25.9622	3	26.6148	3	-0.652578	0.652578	0.0387592
366422979	KVFSPVIR	R.KVFS*PVIR.S	CIC_MOUSE	23.1244	23.3034	22.9104	23.8393	23.8353	23.7699	23.1127	3	23.8148	3	-0.702108	0.702108	0.00373709
500620964	STTRLDSDRVSSASSTAER	R.STTRLDSDRVS*SASSTAER.G	AFAD_MOUSE	23.3577	23.5051	22.9623	23.9275	24.1095	23.9025	23.275	3	23.9798	3	-0.704801	0.704801	0.0156712
512035425	TASPPPPPKRRASPSPPPKR	R.T*ASPPPPPKRRAS*PS*PPPKR.R	SRRM1_MOUSE	24.7073	24.7779	24.2392	25.475	24.9229	25.4643	24.5748	3	25.2874	3	-0.712555	0.712555	0.0456452
512040691	INDCYKRSLER	R.INDCY*KRSLER.K	PEAK1_MOUSE	22.7731	23.3378	22.5336	23.7025	23.5288	23.5874	22.8815	3	23.6062	3	-0.724724	0.724724	0.041031
499570986	RPVTPPSQTPAR	R.RPVTPPS*QTPAR.G	TSSC4_MOUSE	23.17	22.822	22.7679	23.5707	23.8946	23.4758	22.92	3	23.647	3	-0.727074	0.727074	0.015248
512034024	KKQKEDVEGVGTSDGEGAAGLSSDPKSR	R.KKQKEDVEGVGTS*DGEGAAGLSSDPKSR.E	CDC26_MOUSE	23.2171	22.9598	23.4898	23.9921	24.1306	23.7945	23.2223	3	23.9724	3	-0.750147	0.750147	0.014451
367693606	GSLASLDSLRK	R.GS*LASLDSLRK.G	CTND1_MOUSE	25.8174	25.779	25.3945	26.5395	26.2365	26.5182	25.6636	3	26.4314	3	-0.767831	0.767831	0.00996958
512040395	SHREPPSPADVPEKTR	R.S*HREPPSPADVPEKTR.S	PACS2_MOUSE	24.0726	23.7807	23.4446	24.609	24.1675	24.8504	23.766	3	24.5423	3	-0.776315	0.776315	0.0452278
342641846	GSSFQSGRDDTWR	R.GSSFQS*GRDDTWR.Y	EXOC2_MOUSE	22.0044	21.8348	21.8312	23.1018	22.7168	22.2093	21.8902	3	22.676	3	-0.785813	0.785813	0.0411998
512033854	IVRKGTGDCSDEEVDGKADGADAK	R.IVRKGT*GDCS*DEEVDGKADGADAK.A	MYH9_MOUSE	26.1756	25.965	25.7595	27.2764	26.403	26.6467	25.9667	3	26.7753	3	-0.808643	0.808643	0.0477536
512036487	TINHQMESPGERRK	K.TINHQMES*PGERRK.S	LIMC1_MOUSE	26.29	26.1657	25.638	27.1083	27.006	26.4244	26.0312	3	26.8463	3	-0.815014	0.815014	0.049292
512034567	KLGSSPTSSCNPTPTKHLR	K.KLGSSPTS*SCNPTPTKHLR.T	CYTSB_MOUSE	24.2157	24.1363	23.6967	24.6269	24.9916	24.9183	24.0162	3	24.8456	3	-0.829364	0.829364	0.0133744
221719552	TDSTSDGRPAWMR	R.TDST*SDGRPAWMR.T	DYHC1_MOUSE	25.0906	25.1852	24.7487	26.1236	25.5032	25.9901	25.0082	3	25.8723	3	-0.864115	0.864115	0.0199649
451131004	GINGGPSRMSPK	R.GINGGPS*RMSPK.A	ATX2L_MOUSE	25.1938	25.3777	25.3188	26.1934	26.2174	26.0894	25.2968	3	26.1667	3	-0.869962	0.869962	0.000202556
512054423	SSSLGNLKKEASDGTDKAPTDSR	K.SSSLGNLKKEASDGT*DKAPTDSR.T	LIPB1_MOUSE	26.7867	27.2601	26.7257	27.9967	27.3362	28.134	26.9242	3	27.8223	3	-0.898125	0.898125	0.0396322
376092659	SASRPSSLIEQEKQR	R.SASRPS*SLIEQEKQR.S	AKP13_MOUSE	21.9929	21.5996	22.0189	22.4088	22.9347	22.9837	21.8705	3	22.7757	3	-0.90526	0.90526	0.0166807
512033887	KASPEPEGETAGKMTTEEQQQR	R.KASPEPEGET*AGKMTTEEQQQR.H	I2BP1_MOUSE	22.8062	23.5507	22.8097	24.1168	23.7815	24.0248	23.0555	3	23.9744	3	-0.918859	0.918859	0.0262647
512059082	LRQQSSSSKGDSPELKPR	R.LRQQSS*SSKGDS*PELKPR.A	DAB2P_MOUSE	24.5522	24.6937	23.6574	25.2623	25.3654	25.1472	24.3011	3	25.2583	3	-0.957211	0.957211	0.0442891
504233045	SSSSSGVPYSPAIPNKRK	K.SSSSSGVPY*SPAIPNKRK.D	EXOC7_MOUSE	23.7014	23.8307	23.261	24.2012	24.741	24.801	23.5977	3	24.5811	3	-0.98339	0.98339	0.0187039
500612403	RLSAGTTVADVQKINK	R.RLSAGTT*VADVQKINK.E	PHLB2_MOUSE	23.0846	23.4202	23.2094	24.0847	23.9226	24.6812	23.2381	3	24.2295	3	-0.991462	0.991462	0.0167234
512052240	AASPYSQRPASPTAVRR	R.AASPYSQRPAS*PTAVRR.V	PKP4_MOUSE	22.8965	23.7557	23.2564	24.5565	24.1839	24.1866	23.3029	3	24.309	3	-1.00609	1.00609	0.0224226
346211266	RPGQSFHVNSEVNSVLSPR	R.RPGQSFHVNSEVNS*VLSPR.S	PUM1_MOUSE	22.5692	21.9325	22.6332	22.8927	23.5153	23.7716	22.3783	3	23.3932	3	-1.01486	1.01486	0.0418561
500220206	NKTSAASPPVVPSAEQPRPIVEEELSKK	K.NKTSAAS*PPVVPSAEQPRPIVEEELSKK.S	IPP2_MOUSE	22.6183	22.5414	21.8076	23.2223	23.4502	23.3499	22.3224	3	23.3408	3	-1.01835	1.01835	0.0187884
500197767	RTYSDEASQLR	K.RTY*SDEASQLR.A	RFIP5_MOUSE	22.8272	23.3854	23.1909	24.6256	23.9575	23.9348	23.1345	3	24.1726	3	-1.03814	1.03814	0.0205701
512060167	SKKTARPNSEAPLSGSEDADDSNKLSK	K.SKKTARPNS*EAPLSGSEDADDSNKLSK.K	IF2P_MOUSE	23.3874	23.5828	23.58	24.6432	24.4595	24.6053	23.5167	3	24.5693	3	-1.05261	1.05261	0.000250618
512036011	LVPDGDVKQRSPKMR	R.LVPDGDVKQRS*PKMR.Q	SPD2B_MOUSE	23.9555	23.4207	24.2308	25.3635	24.8633	24.6596	23.869	3	24.9622	3	-1.09316	1.09316	0.0260124
512034553	KPFSPKDKEVPIGHK	R.KPFS*PKDKEVPIGHK.S	STON1_MOUSE	25.4907	25.8134	25.7669	26.7724	26.3487	27.234	25.6903	3	26.7851	3	-1.09471	1.09471	0.0163432
512037044	RENSLPEIVPPPFHTVLELPDNKR	R.RENSLPEIVPPPFHT*VLELPDNKR.K	RHG31_MOUSE	21.4537	20.983	20.6388	22.0777	22.0151	22.351	21.0252	3	22.1479	3	-1.12278	1.12278	0.0120961
512040116	MKMDRDPLGGLADMFGQMPGSGIGTGPGVIQDRFSPTMGR	R.MKMDRDPLGGLADMFGQMPGS*GIGTGPGVIQDRFSPTMGR.H	IF4G2_MOUSE	22.8494	22.4746	22.9126	23.3662	24.5035	23.7977	22.7455	3	23.8891	3	-1.14359	1.14359	0.0332363
512054469	RPAGGSLGAVSPALSGGQARR	R.RPAGGSLGAVS*PALSGGQARR.R	RAB12_MOUSE	24.0516	24.0593	23.2639	25.0794	25.1816	24.5614	23.7916	3	24.9408	3	-1.14918	1.14918	0.0244083
512054452	ASSGKSSPFKVSPLSFGRK	K.AS*SGKSSPFKVSPLSFGRK.K	SDPR_MOUSE	22.3731	23.3034	23.3068	23.9036	24.6842	23.9444	22.9944	3	24.1774	3	-1.18301	1.18301	0.0419909
512057407	QIDRQNRLNSPPSTIYK	R.QIDRQNRLNS*PPSTIYK.N	FND3B_MOUSE	23.8536	23.125	23.6335	25.1111	24.3329	24.7523	23.5374	3	24.7321	3	-1.19471	1.19471	0.0185604
499570644	SSGLSTPVAPSAGHLAHVR	R.S*SGLSTPVAPSAGHLAHVR.E	KANK2_MOUSE	22.8777	23.2088	22.4151	24.4352	23.7	23.9642	22.8339	3	24.0331	3	-1.19922	1.19922	0.0189822
512063906	RGPNYTSGYGTNSELSNPSETESERKDELSDWSLAGEDDRETR	R.RGPNYTSGYGTNS*ELSNPSETESERKDELSDWSLAGEDDRETR.H	FXR1_MOUSE	22.9715	23.5361	23.5721	24.1371	24.4452	25.0995	23.3599	3	24.5606	3	-1.20067	1.20067	0.0251164
512045274	SGKNSQEDSEDSEEKDVKTKKDDSHSAEDSEDEKDDHKNVR	R.SGKNSQEDSEDS*EEKDVKT*KKDDSHSAEDS*EDEKDDHKNVR.Q	NUCKS_MOUSE	27.866	26.723	27.2196	28.7173	28.5705	28.1271	27.2695	3	28.4716	3	-1.20206	1.20206	0.0328506
500617417	SASEPSLHRTQADELPACLLSAAR	R.SASEPS*LHRTQADELPACLLSAAR.L	ARAF_MOUSE	22.9823	22.87	22.8234	24.484	24.1838	23.6662	22.8919	3	24.1113	3	-1.21941	1.21941	0.00744663
450767998	ATSRPINLGPSSPNTEIHWTPYR	R.ATSRPINLGPSS*PNTEIHWTPYR.A	VINEX_MOUSE	23.6358	23.7757	23.3349	24.8285	24.338	25.4256	23.5821	3	24.864	3	-1.28191	1.28191	0.0196542
512054414	TNPPTQKPPSPPVSGRGTLGR	R.TNPPTQKPPSPPVSGRGT*LGR.N	ABI1_MOUSE	24.0445	24.048	25.0619	25.816	25.2983	25.8912	24.3848	3	25.6685	3	-1.28367	1.28367	0.0293361
451140535	VAEHGTPKPFR	R.VAEHGT*PKPFR.K	ARHGC_MOUSE	24.1557	24.811	24.1757	25.9357	25.4442	25.7671	24.3808	3	25.7157	3	-1.33488	1.33488	0.0067266
512034376	ANQEGGDVPGTRRDSTPSLK	K.ANQEGGDVPGT*RRDSTPSLK.T	ARH_MOUSE	23.6993	24.9139	24.1185	25.8584	25.1841	25.9116	24.2439	3	25.6514	3	-1.40744	1.40744	0.0298805
512051342	GSPTRPNPPVRNLHQSGFSLSGTQVDEGVR	R.GS*PTRPNPPVRNLHQSGFSLSGTQVDEGVR.S	DPYL3_MOUSE	22.1365	22.857	22.3637	24.1174	23.1344	24.4581	22.4524	3	23.9033	3	-1.4509	1.4509	0.0322014
512035139	QGSGRESPSLVSREGK	R.QGS*GRESPSLVSREGK.Y	ATX2L_MOUSE	23.806	24.7654	24.0169	25.6147	25.6135	25.8326	24.1961	3	25.6869	3	-1.49082	1.49082	0.00765826
512035312	ERERASSPPDRIDIFGR	R.ERERASS*PPDRIDIFGR.T	ARGL1_MOUSE	22.413	22.4501	21.835	23.5278	23.7794	24.1227	22.2327	3	23.81	3	-1.5773	1.5773	0.00390993
497517245	YLQAHTQSVYNYHLSPR	R.YLQAHTQS*VYNYHLSPR.A	ERF_MOUSE	22.2711	22.4506	21.8737	23.7267	24.0508	24.2232	22.1985	3	24.0002	3	-1.80177	1.80177	0.00129985
512046225	SGSLGKIRDVLRR	R.S*GSLGKIRDVLRR.S	KLC4_MOUSE	20.4097	20.5127	21.0686	22.351	22.6225	22.6593	20.6637	3	22.5442	3	-1.88058	1.88058	0.00115
231223251	IADPEHDHTGFLTEYVATR	R.IADPEHDHTGFLT*EYVATR.W	MK03_MOUSE	24.9332	25.2643	23.9081	26.8121	25.837	27.3469	24.7019	3	26.6654	3	-1.96348	1.96348	0.0309845
500206543	SQEPISNDQKVSDDDKEKGEGALPTGK	K.S*QEPISNDQKVSDDDKEKGEGALPTGK.S	LYRIC_MOUSE	22.418	21.4445	21.6868	24.3377	23.6859	23.5642	21.8498	3	23.8626	3	-2.01282	2.01282	0.00601481
